# Supplementary material for: Response of cell-wall composition and RNA-seq transcriptome to methyl-jasmonate in Brachypodium distachyon callus
Source: Planta. 2018 Aug 9;248(5):1213–29. doi: 10.1007/s00425-018-2968-9 (PMC6182315; doi:10.1007/s00425-018-2968-9)
Supplement: Supplementary file 2 — Supplementary material 2 (XLSX 3183 kb) [file 425_2018_2968_MOESM2_ESM.xlsx]

## Sheet: DEGs
gene	transcript	P JA	P time	P JA.time	cell wall?	Phytozome desc	max FPKM	24h JA / MC	overall JA / MC	1d MC av	1d JA av	2d MC av	2d JA av	4d MC av	4d JA av	8d MC av	8d JA av	24h_MC1	24h_MC2	24h_MC3	24h_MC4	24h_JA1	24h_JA2	24h_JA3	24h_JA4	48h_MC1	48h_MC2	48h_MC3	48h_MC4	48h_JA1	48h_JA2	48h_JA3	48h_JA4	4d_MC1	4d_MC2	4d_MC3	4d_MC4	4d_JA1	4d_JA2	4d_JA3	4d_JA4	8d_MC1	8d_MC2	8d_MC3	8d_MC4	8d_JA1	8d_JA2	8d_JA3	8d_JA4
Bradi3g23190	Bradi3g23190.1	4.16671e-10			no	(M=15) PF06200//PF09425 - tify domain (tify) // Divergent CCT motif (CCT_2)	1.76317	2.72548e+20	168.22	6.46922e-21	1.76317	0.0367676	1.6754	0	1.48251	0	1.26396	2.58769e-20	0	0	0	1.21461	1.36027	1.26716	3.21066	0	0	0.14707	0	2.08943	0.664784	1.92711	2.02028	0	0	0	0	2.64571	0.191519	1.23091	1.86189	0	0	0	0	0.805656	0.798318	2.63257	0.819277
Bradi4g26650	Bradi4g26650.1	2.76735e-13			no	(M=103) KOG0157 - Cytochrome P450 CYP4/CYP19/CYP26 subfamilies	28.2895	699.148	280.416	0.0404628	28.2895	0.0759813	27.1396	0.071761	13.266	0.0784153	6.06955	0	0.161851	0	0	17.3449	29.6213	34.8439	31.3478	0	0.1574	0.146525	0	26.5415	13.9087	38.8107	29.2973	0	0	0.155976	0.131068	14.0582	11.4485	10.5773	16.9802	0	0	0	0.313661	13.9129	2.25352	3.5408	4.57095
Bradi1g61540	Bradi1g61540.1	1.90386e-11			no	(M=144) 1.11.1.7 - Peroxidase / Lactoperoxidase	12.8198	256.397	384.045	0	12.8198	0	7.9795	0.0455017	9.56083	0.0442728	4.11732	0	0	0	0	23.0178	5.60166	6.84894	15.8109	0	0	0	0	15.5283	3.99236	7.27463	5.12274	0	0.182007	0	0	19.4197	2.53036	9.24031	7.05298	0.177091	0	0	0	7.84891	1.43829	4.42678	2.7553
Bradi1g17870	Bradi1g17870.2	3.57689e-12			no	(M=144) 1.11.1.7 - Peroxidase / Lactoperoxidase	9.36022	218.398	51.3298	0.0372477	8.13482	0.0883671	9.28491	0.18842	9.36022	0.37853	8.76923	0.148991	0	0	0	13.4158	4.44299	7.18006	7.5004	0	0	0.1462	0.207268	13.5009	7.40152	9.98904	6.24813	0.316636	0.150637	0.15563	0.130777	17.3876	6.66348	6.27109	7.11872	0.439705	0	0.761449	0.312965	6.94103	10.5813	6.80418	10.7505
Bradi4g06373	Bradi4g06373.1			0.0114886	no	0	9.73286	194.657	1.2549	0	9.73286	3.64523	0	0	2.12192	6.97625	1.47415	0	0	0	0	5.981	25.836	0	7.11446	7.57937	7.00157	0	0	0	0	0	0	0	0	0	0	0	8.48767	0	0	0	0	0	27.905	0	5.89661	0	0
Bradi3g59177	Bradi3g59177.1	2.30587e-08			no	(M=3) PTHR11709//PTHR11709:SF118 - MULTI-COPPER OXIDASE	3.88096	144.014	20.3698	0.0269485	3.88096	0.208818	3.66027	0.29105	2.48101	0.131074	3.37888	0	0	0.107794	0	6.14517	2.011	2.273	5.09468	0.589956	0	0.101466	0.143848	7.20764	2.20149	2.75405	2.4779	0.219751	0.313635	0.54005	0.0907622	3.04219	0.264262	4.24611	2.37146	0.101721	0.09968	0.105692	0.217204	5.06425	2.11129	2.27031	4.06966
Bradi2g49250	Bradi2g49250.1	5.34023e-10			no	zinc ion binding (Blast2GO)	6.89047	137.809	29.4045	0	6.89047	0.172169	6.44645	0	3.60567	0.502234	2.88793	0	0	0	0	6.53466	7.90374	4.41765	8.70582	0	0	0.284848	0.403829	6.07026	6.1803	2.66604	10.8692	0	0	0	0	3.70085	1.85468	3.87407	4.99309	0	1.39917	0	0.609764	2.42729	2.31929	3.31422	3.49093
Bradi3g21150	Bradi3g21150.1	4.62666e-05	0.00932212		no	IgA binding, mannose binding, glucose binding (Blast2GO)	5.96563	119.313	13.4886	0	5.96563	0.39852	0.95163	0.0440724	0.163687	0.0977965	0.20815	0	0	0	0	8.68066	3.3852	5.77332	6.02335	0	0	0.197079	1.397	0.174994	1.069	1.66011	0.902415	0	0	0	0.176289	0	0.256641	0.206183	0.191922	0.197575	0.193611	0	0	0.479825	0	0.352773	0
Bradi1g58491	Bradi1g58491.1	2.53084e-11			no	(M=1) PTHR33077:SF17 - PROTEIN TIFY 5A-RELATED	5.2387	104.774	#DIV/0!	0	5.2387	0	3.22964	0	2.64549	0	0.760123	0	0	0	0	6.83476	6.56088	2.13913	5.42002	0	0	0	0	4.13349	1.40281	4.06652	3.31577	0	0	0	0	4.34225	1.61654	1.29871	3.32444	0	0	0	0	0.188896	0.561527	1.94431	0.345762
Bradi1g30032	Bradi1g30032.1	1.22424e-13			no	(M=3) PTHR22835//PTHR22835:SF116 - ZINC FINGER FYVE DOMAIN CONTAINING PROTEIN	59.9004	104.049	83.8013	0.575692	59.9004	0.697925	59.0724	0.3492	26.1495	0.403329	24.6714	0.414189	0.149647	1.58319	0.15574	58.9269	57.2817	45.757	77.6361	0.315083	0.87319	1.21929	0.384132	65.9219	34.0483	75.3191	61.0003	0.586823	0.279176	0.28843	0.242371	22.476	18.5242	30.6148	32.983	0.407454	1.06474	0.14112	0	16.9044	15.198	33.8294	32.7537
Bradi3g19730	Bradi3g19730.4	4.3548e-14	0.000377562	0.00769113	no	IgA binding, mannose binding, glucose binding (Blast2GO)	89.1223	103.075	33.7244	0.864639	89.1223	0.494447	37.8273	1.38832	16.2152	1.71075	7.18381	0.888788	1.92673	0.308845	0.334195	110.442	78.3603	69.6332	98.0534	0.338061	0.936869	0.290714	0.412145	31.2345	23.6534	39.1815	57.24	0	2.39628	1.85678	1.30023	15.3988	14.0072	17.3361	18.1188	0.874337	2.28478	1.81694	1.86696	8.31658	7.62716	7.28531	5.50617
Bradi2g07760	Bradi2g07760.1	3.46604e-09			no	(M=2) 3.2.2.9 - Adenosylhomocysteine nucleosidase / S-adenosylhomocysteine/5'-methylthioadenosine nucleosidase	31.361	86.3596	143.638	0.0920702	7.95115	0.173226	21.1721	0.167147	31.361	0.118828	18.6995	0	0	0	0.368281	14.9929	3.38637	5.38251	8.04287	0.372541	0	0.320364	0	39.825	10.1367	18.5904	16.1362	0.173459	0.495129	0	0	73.3203	6.88356	13.5741	31.6661	0.160585	0.314726	0	0	15.6972	8.26015	37.9913	12.8494
Bradi2g38220	Bradi2g38220.1	6.9728e-17			no	iron ion binding (Blast2GO)	77.9178	82.4686	97.1595	0.685222	56.5093	0.750072	77.9178	0.271168	59.5442	0.730962	42.8478	0.403944	0.875674	0.701832	0.759439	66.5626	56.7377	53.8462	48.8907	0.768223	0.425796	1.05701	0.749261	89.867	55.7815	90.3979	75.6247	0	0.544541	0.421943	0.118188	63.3831	34.9276	59.5768	80.2891	1.05967	1.0384	0.825777	0	42.221	31.9153	52.5044	44.7504
Bradi4g13580	Bradi4g13580.1	0.000111611	0.0100291	0.0288423	no	(M=2) PF01117 - Aerolysin toxin (Aerolysin)	2.44041	76.3319	14.0812	0.0319711	2.44041	0.0426646	0.231739	0	0.127879	0.124213	0	0	0	0.127884	0	1.65693	5.72592	0.933449	1.44535	0	0	0	0.170658	0	0.108825	0.450667	0.367465	0	0	0	0	0.120306	0.156757	0	0.234453	0.12068	0	0.376172	0	0	0	0	0
Bradi3g19670	Bradi3g19670.1	3.5497e-13	0.0124239		yes	Cinnamoyl-CoA reductase [ortho ATCCR2]	16.0355	69.7829	102.015	0.229791	16.0355	0.0450246	7.94651	0	5.37358	0.0420194	2.96644	0.170856	0.555575	0	0.192732	24.6155	12.6268	10.9784	15.9212	0	0.180098	0	0	9.37869	7.12363	8.63046	6.65328	0	0	0	0	6.03205	3.92985	3.8588	7.67361	0.168078	0	0	0	2.85731	1.36509	5.40188	2.24148
Bradi3g59714	Bradi3g59714.1	2.0352e-08			no	(M=5) PTHR22835//PTHR22835:SF190 - ZINC FINGER FYVE DOMAIN CONTAINING PROTEIN	5.59857	66.2421	32.3398	0.0845168	5.59857	0.041897	3.00843	0.075074	3.51517	0.200793	0.887516	0	0.172327	0.16574	0	6.72852	3.91656	5.10788	6.64132	0	0.167588	0	0	1.66233	4.65426	4.52654	1.1906	0	0.160744	0	0.139552	4.67753	0.609478	6.03899	2.73469	0.469207	0	0	0.333964	1.51933	0.7057	0.977404	0.347629
Bradi4g39920	Bradi4g39920.1	7.22335e-06	0.00762175	0.0173345	no	IgA binding, mannose binding, glucose binding (Blast2GO)	2.97	59.4001	39.499	0	2.97	0	0.257453	0	0.0835658	0.0838255	0	0	0	0	0	7.97972	1.32576	1.29677	1.27777	0	0	0	0	0.14849	0	0.626076	0.255246	0	0	0	0	0.334263	0	0	0	0.335302	0	0	0	0	0	0	0
Bradi1g65590	Bradi1g65590.1	8.74374e-13			no	iron ion binding (Blast2GO)	3.03254	53.6655	#DIV/0!	0	2.68328	0	2.24296	0	3.03254	0	1.66244	0	0	0	0	4.04681	1.66485	2.44266	2.57878	0	0	0	0	2.37748	0.854321	3.09569	2.64437	0	0	0	0	5.50931	0.820408	1.81255	3.98788	0	0	0	0	2.58839	1.28241	1.55061	1.22834
Bradi2g46176	Bradi2g46176.1			0.0443826	no	(M=31) PF00280 - Potato inhibitor I family (potato_inhibit)	6.01112	52.5091	0.88747	0	2.62546	6.01112	0	3.86273	3.71832	3.54442	5.56454	0	0	0	0	0	0	0	10.5018	5.59404	0	4.81056	13.6399	0	0	0	0	5.20928	0	10.2416	0	4.80773	0	10.0655	0	0	14.1777	0	0	2.92804	0	8.61094	10.7192
Bradi1g09270	Bradi1g09270.1	4.58708e-10			no	iron ion binding, lipoxygenase activity (Blast2GO)	11.4377	51.5659	44.1659	0.221807	11.4377	0.084172	3.97036	0.14438	4.97046	0.0552665	1.95292	0.0749066	0.48715	0.156176	0.168995	15.5134	11.4602	8.10633	10.6708	0.0854748	0	0.147007	0.104206	2.3496	3.92054	5.57245	4.03883	0.238788	0.075734	0	0.262999	1.90997	2.77582	11.6886	3.50743	0.221066	0	0	0	3.04228	2.19443	0.855217	1.71974
Bradi3g07770	Bradi3g07770.1	2.89263e-10			no	UDP-galactosyltransferase activity (Blast2GO)	3.33297	49.3827	47.6158	0	2.46913	0.122989	2.95341	0.0677645	3.33297	0.0321475	1.8581	0	0	0	0	2.82486	2.03375	1.65772	3.3602	0	0	0.128267	0.363689	3.87238	2.31916	2.88124	2.74087	0.138899	0.13216	0	0	5.76863	1.16923	2.14708	4.24696	0.12859	0	0	0	2.18602	1.50854	3.02328	0.714531
Bradi4g36870	Bradi4g36870.1	6.19094e-08			no	arginine decarboxylase activity, ornithine decarboxylase activity (Blast2GO)	1.83389	46.3639	27.0681	0.0360764	1.67264	0.0677446	1.57872	0.0292149	1.27673	0.102	1.83389	0	0.144306	0	0	2.27774	1.20831	1.35072	1.8538	0	0.140337	0.130641	0	2.08803	1.65346	0.97819	1.5952	0	0	0	0.11686	1.69734	0.340248	2.30601	0.763335	0	0.128342	0	0.279659	1.03373	1.77284	4.09235	0.436653
Bradi1g69330	Bradi1g69330.1	4.4129e-06			no	oxysterol 7-alpha-hydroxylase activity (Blast2GO)	2.3171	46.342	30.3073	0	2.3171	0.0647877	0.764096	0	0.415513	0.0547781	0.127014	0	0	0	0	2.85245	2.9742	3.32474	0.117001	0	0	0.107189	0.151962	0.761418	0.484513	0.501618	1.30883	0	0	0	0	0.964133	0.697919	0	0	0.107459	0	0.111654	0	0.195728	0.0969726	0.0959345	0.119422
Bradi2g54226	Bradi2g54226.2	0.000181987			no	0	174.843	39.5902	27.0889	4.41632	174.843	2.81046	104.004	4.48759	41.0477	1.3805	34.8314	11.4564	6.20885	0	0	216.634	230.234	111.389	141.115	0	0	11.2418	0	104.812	116.875	99.9572	94.3722	0	0	17.9504	0	67.4114	21.9591	52.9251	21.8953	0	5.52199	0	0	41.0554	30.5111	30.1844	37.5746
Bradi2g26760	Bradi2g26760.1	1.82732e-11			no	phospholipase A2 inhibitor activity (Blast2GO)	19.3784	38.6666	34.1622	0.501167	19.3784	0.401872	15.3472	0.262373	12.6865	0.391793	5.78545	0.518728	0.374835	0.721011	0.390096	32.0733	16.1413	10.9641	18.335	0.394608	0.364526	0.848353	0	14.3124	10.7372	15.8803	20.4587	0.367467	0.349639	0.180614	0.151772	18.4832	3.09328	15.6207	13.5489	0.850489	0	0.353476	0.363208	8.26187	4.75847	6.5298	3.59166
Bradi3g17610	Bradi3g17610.1	1.78403e-08			no	0	20.5391	36.2465	14.0766	0.566649	20.5391	0.564367	9.74184	0.851407	9.51377	1.10041	3.60125	1.33724	0	0.929355	0	34.9194	11.5587	23.7423	11.9359	1.01727	0	0	1.2402	7.76766	5.93135	13.919	11.3493	0.473651	0.901342	0.465609	1.56503	8.30568	14.2397	8.69445	6.81523	2.63099	0.859399	0.911234	0	4.79215	3.16567	3.52325	2.92391
Bradi4g09880	Bradi4g09880.1	4.6229e-11	0.00795872		no	0	12.1374	35.6482	43.1893	0	1.78241	0.0958338	6.0388	0	12.1374	0.634473	11.5829	0	0	0	0	2.61967	0.943012	1.22985	2.3371	0	0.383335	0	6.74688e-29	5.38665	3.54866	8.68387	6.536	0	0	0	0	14.2656	20.4468	4.10668	9.73036	0	1.40228	0.371715	0.763898	10.643	10.008	18.5242	7.1564
Bradi2g28480	Bradi2g28480.1	0.00112789			no	(M=2) PTHR34671:SF1 - EM-LIKE PROTEIN GEA6	1.76506	35.3012	14.14	0	1.76506	0.1975	0.315212	0	0.377111	0	0.335266	0	0	0	0	2.18191	0.448816	1.46334	2.96618	0.790002	0	0	0	0	0.307082	0.953768	0	0	0	0	0	0	0.442337	1.06611	0	0	0	0	0	1.03376	0.307303	0	0
Bradi2g23978	Bradi2g23978.1	6.71957e-08			no	(M=5) PTHR24078:SF261 - DNAJ (HSP40) HOMOLOG, SUBFAMILY A, MEMBER 3A	3.27907	35.2778	13.4691	0.0596711	2.10506	0.184352	2.21856	0.225414	3.27907	0.292262	2.65667	0.238684	0	0	0	1.50446	3.40412	1.21079	2.30088	0	0.503193	0.234214	0	1.45577	1.27042	3.28819	2.85987	0	0.482642	0	0.419013	2.10669	3.35498	5.14569	2.50893	0.234803	0.690275	0.24397	0	2.28094	2.75458	1.67698	3.91417
Bradi5g02077	Bradi5g02077.1	0.00020381			no	(M=5) PTHR22835//PTHR22835:SF190 - ZINC FINGER FYVE DOMAIN CONTAINING PROTEIN	1.75235	35.047	15.8204	0	1.75235	0.078376	0.796887	0.0841515	0.548138	0.0392866	0.0954101	0	0	0	0	3.16451	0.828463	2.16092	0.855504	0	0	0.313504	0	0.974304	0.283419	0.733561	1.19626	0.169744	0	0.166862	0	1.72326	0	0.163993	0.3053	0.157147	0	0	0	0.38164	0	0	0
Bradi2g54224	Bradi2g54224.1	0.000195958			no	0	55.8331	34.5628	19.62	1.61541	55.8331	1.63409	47.1287	1.49586	26.6031	2.76099	17.71	0	0	0	6.46164	72.2114	51.9883	19.3719	79.7608	6.53637	0	0	0	69.8745	50.8151	42.0872	25.7379	0	0	5.98345	0	28.0881	21.9591	23.5223	32.843	0	11.044	0	0	20.5277	10.1704	15.0922	25.0497
Bradi4g22670	Bradi4g22670.2	0.0056236			no	(M=1) PTHR11601//PTHR11601:SF24 - CYSTEINE DESULFURYLASE	1.0282	29.4708	4.95241	0.0286747	0.845067	0.211335	0.63869	0.137264	0.392965	0.209294	1.0282	0	0	0	0.114699	0.824018	0.527332	1.37546	0.653452	0.348077	0.214361	0	0.282904	0.620162	0.180401	0.840465	0.913733	0	0.102803	0	0.446251	0.498584	0.25986	0.521922	0.291494	0	0	0.623589	0.213586	0.607303	0.0902657	3.30408	0.111163
Bradi2g36612	Bradi2g36612.1	1.06066e-07			no	0	1.36914	26.5734	#DIV/0!	0	1.32867	0	1.36914	0	1.01581	0	0.467402	0	0	0	0	3.162	0	0.742227	1.41046	0	0	0	0	1.52984	1.16817	0.806277	1.97227	0	0	0	0	0.860946	0.560901	1.80249	0.83891	0	0	0	0	0.524339	0	0.385501	0.959769
Bradi1g01190	Bradi1g01190.1	2.80566e-06			no	(M=2) 3.1.4.3 - Phospholipase C / Lipophosphodiesterase I	1.27465	25.4929	14.7278	0	1.27465	0	0.814059	0.0438948	0.430497	0.155779	0.421557	0	0	0	0	1.38515	2.34644	0.688538	0.678447	0	0	0	0	0.394215	0.561905	1.08038	1.21974	0.0961527	0	0	0.0794264	0.443705	0.115628	0.557369	0.605287	0.623117	0	0	0	0.432365	0.321321	0.635761	0.296781
Bradi5g20130	Bradi5g20130.1	9.29825e-08			no	MYB transcrition factor	2.92522	24.9749	11.6228	0.117126	2.92522	0.140891	1.41843	0.0711458	1.10622	0.205579	0.765326	0	1.07616e-21	0	0.468505	3.11651	2.51296	2.80915	3.26227	0	0.291864	0.271699	0	1.93002	1.22813	1.27148	1.24409	0	0.139972	0.144611	0	1.62923	0.884531	0.852748	1.05836	0.272383	0.266917	0.283016	0	0.413437	0.491606	1.7022	0.454061
Bradi4g39310	Bradi4g39310.2	4.11085e-10			no	ATP binding (Blast2GO)	1.39447	24.5046	39.6235	0	1.22523	0	1.06373	0.0507919	1.39447	0.0714583	1.16055	0	0	0	0	1.06796	0.897019	2.08905	0.8469	0	0	0	0	0.775049	0.876776	1.27082	1.33226	0	0.0999277	0.10324	0	1.64777	0.505183	1.7249	1.70004	0	0.285833	0	0	1.88901	0.956972	0.607611	1.18859
Bradi4g42535	Bradi4g42535.1	1.89575e-15			no	(M=103) KOG0157 - Cytochrome P450 CYP4/CYP19/CYP26 subfamilies	75.8465	24.366	19.7167	3.11281	75.8465	2.50016	69.2951	2.2612	52.261	4.24527	41.553	3.28174	1.69386	3.42112	4.0545	70.6395	87.125	67.1187	78.5029	1.96154	2.96509	3.98701	1.087	75.2978	49.7684	62.0027	90.1112	1.82662	2.686	2.61179	1.92038	55.6321	35.1457	49.5729	68.6935	2.92092	2.71166	5.11149	6.237	37.2416	39.1221	37.0563	52.792
Bradi1g48282	Bradi1g48282.1	0.0103568			no	(M=5) PTHR21495//PTHR21495:SF76 - NUCLEOPORIN-RELATED	1.19481	23.8961	7.92342	0	1.19481	0.364627	0.475048	0	0.616631	0	0.602611	0	0	0	0	1.36394	0.392785	2.04904	0.973453	1.03706	0	0	0.421444	0	1.34373	0.556465	0	0	0	0	0	0	0	2.17703	0.289494	0	0	0	0	1.08564	0	0	1.3248
Bradi3g48840	Bradi3g48840.1	8.36289e-05			no	Phenylalanine ammonia lyase (PAL)	1.24414	23.4669	10.1633	0.0530169	1.24414	0.0361104	0.456467	0.0546961	0.283458	0.07709	0.261132	0.103829	0	0.108239	0	2.6178	0.538478	0.263351	1.55695	0	0	0	0.144442	0.361868	0.460535	0.381435	0.62203	0.110329	0	0.108455	0	0.305473	0.530704	3.30755e-22	0.297655	0.102141	0.100091	0.106128	0	0.248056	0	0.455934	0.340537
Bradi4g45050	Bradi4g45050.1	4.68183e-13			no	(M=1) PTHR10209//PTHR10209:SF143 - OXIDOREDUCTASE, 2OG-FE II OXYGENASE FAMILY PROTEIN	59.4957	23.2375	28.277	1.82335	42.37	1.19819	53.101	1.71944	59.4957	1.75009	28.5814	2.0548	1.90904	1.12204	2.20752	65.8158	20.9961	39.1711	43.4972	1.45148	1.3924	1.20019	0.748664	73.632	43.7685	55.5818	39.4218	2.23542	1.68179	1.3287	1.63184	133.382	25.1316	24.2085	55.26	1.63637	2.16948	1.55022	1.64429	35.7954	15.7223	42.3224	20.4854
Bradi1g42760	Bradi1g42760.1	1.79853e-05			no	(M=7) PTHR31009//PTHR31009:SF16 - S-ADENOSYL-L-METHIONINE:CARBOXYL METHYLTRANSFERASE FAMILY PROTEIN	1.12741	22.5481	47.6854	0	1.12741	0.0420671	0.425692	0	0.35784	0	0.0950504	0	0	0	0	2.52288	0.191194	0.374025	1.42152	0.168268	0	0	0	0.899404	0.261631	0.541734	0	0	0	0	0	0.867699	0	0	0.56366	0	0	0	0	0.0880754	0.13091	0	0.161216
Bradi2g22241	Bradi2g22241.1	1.03794e-09			no	(M=89) PF03106 - WRKY DNA -binding domain (WRKY)	1.8244	22.4923	15.424	0.0789689	1.7762	0.151178	1.66206	0	1.10401	0.18263	1.8244	0	0.161016	0.15486	0	2.80902	1.92604	1.25594	1.11379	0	0.313175	0.291538	0	2.23118	1.58136	1.50076	1.33493	0	0	0	0	0.728415	0.56947	1.98253	1.13563	0.292272	0.286407	0.151841	0	1.7745	1.84625	1.56556	2.11127
Bradi3g59718	Bradi3g59718.1	6.68946e-07	0.0329207		no	(M=5) PTHR22835//PTHR22835:SF190 - ZINC FINGER FYVE DOMAIN CONTAINING PROTEIN	1.10107	22.0214	#DIV/0!	0	1.10107	0	0.240434	0	0.306852	0	0.0456763	0	0	0	0	0.826345	0.198308	2.06902	1.3106	0	0	0	0	0.133267	0.407049	0.421419	0	0	0	0	0	0.149998	0	0.785094	0.292317	0	0	0	0	0.182705	0	0	0
Bradi1g59440	Bradi1g59440.2	6.84304e-05			no	(M=2) PTHR30546//PTHR30546:SF4 - FLAVODOXIN-RELATED PROTEIN WRBA-RELATED	8.76726	21.9433	9.75103	0.0878882	1.92855	0.208508	1.31689	0.409151	1.34461	0.664288	8.76726	0.351553	0	0	0	2.69072	1.13951	2.3778	1.50618	0	0	0.344968	0.489062	1.83787	0.779658	0.807183	1.84285	0	0.710872	0	0.925732	1.55144	2.47074	0.180452	1.17579	0.691673	0.508345	0.718674	0.738461	3.88447	2.18462	23.6192	5.38075
Bradi3g39997	Bradi3g39997.1	5.92632e-10			no	(M=2) PTHR10353//PTHR10353:SF65 - GLYCOSYL HYDROLASE	51.7793	21.9138	20.3843	2.36287	51.7793	0.799804	26.2873	1.16607	13.3787	0.612509	9.2787	1.46226	3.26897	1.52436	3.19588	79.6597	35.074	48.1379	44.2456	0.729997	0.578012	1.25551	0.635694	32.0112	20.4305	27.1112	25.5964	2.03936	1.57082	0.572781	0.481315	25.454	6.18948	11.9154	9.95594	1.7082	0.176202	0.37366	0.191974	12.4454	16.1453	5.37765	3.14645
Bradi2g54090	Bradi2g54090.4	1.76422e-15			no	iron ion binding (Blast2GO)	46.8845	21.8136	18.8687	1.92553	42.0026	1.75349	46.8845	2.59833	43.02	2.10841	26.3212	1.70466	2.30962	1.92515	1.76268	42.851	45.1245	38.1925	41.8425	2.26936	2.2461	1.11516	1.38334	45.8589	29.1101	62.7544	49.8148	2.11327	5.02686	1.63224	1.62097	43.0476	41.2057	33.1208	54.706	2.93466	1.36941	1.74241	2.38718	19.8538	28.3744	29.5678	27.4887
Bradi4g34900	Bradi4g34900.1	3.73314e-08	0.00836592		no	(M=33) PF05553 - Cotton fibre expressed protein (DUF761)	1.46506	20.5847	40.7655	0.0711723	1.46506	0	0.448844	0	0.68269	0	0.304777	0	0.284689	0	0	1.65553	1.02162	1.77649	1.40662	0	0	0	0	0.68655	0.232998	0.482448	0.39338	0	0	0	0	1.2879	0.671248	0.269637	0.501975	0	0	0	0	0.47062	0	0.461341	0.287146
Bradi4g43257	Bradi4g43257.1	0.000777071			no	0	0.757949	19.2888	4.40682	0.0392947	0.757949	0.119733	0.232867	0.209827	0.48634	0.0363368	0.308449	0	0	0.157179	0	0.678826	0.908124	0.637374	0.807472	0.172047	0.158932	0.147951	0	0.525487	0.267506	0.138475	0	0	0.152441	0.157494	0.529375	0.443593	0.770662	0.154785	0.576318	0	0.145347	0	0	0.27016	0.401549	0.397251	0.164837
Bradi1g27910	Bradi1g27910.1	8.19024e-07			no	(M=144) 1.11.1.7 - Peroxidase / Lactoperoxidase	3.28448	18.7071	13.1368	0.150492	2.81527	0.0957702	3.28448	0.14151	1.44045	0.250271	0.841637	0.390393	0.211575	0	0	3.86681	1.77157	1.65031	3.9724	0	0	0.383081	0	5.61252	2.77055	3.58545	1.1694	0	0.394705	0	0.171335	1.14857	1.746	1.00194	1.86528	0.192023	0	0.399037	0.410024	0.349754	1.73284	0.857147	0.426802
Bradi1g59450	Bradi1g59450.1	4.3114e-06			no	(M=2) PTHR30546//PTHR30546:SF4 - FLAVODOXIN-RELATED PROTEIN WRBA-RELATED	23.6258	18.6821	12.8439	0.365523	6.82872	0.66494	6.10973	0.49334	5.5705	1.75673	23.6258	0	0.493448	0.711876	0.256769	9.22339	2.95126	9.04506	6.09518	0.259739	0.239938	0.893445	1.26664	5.15661	3.43275	4.59921	11.2503	0.483749	0.690418	0	0.799196	4.24137	6.10819	5.84197	6.09046	0	3.29145	3.25731	0.478141	8.97291	10.9119	63.1713	11.4473
Bradi1g78246	Bradi1g78246.1	1.50019e-11			no	(M=12) PTHR33920:SF1 - THIONIN-2.1-RELATED	119.991	18.6581	10.3346	6.43101	119.991	6.80719	67.4109	5.4343	37.2249	5.12336	21.2936	3.88178	9.74367	7.02838	5.07019	179.918	79.997	106.31	113.737	8.15951	5.59927	7.2172	6.25279	62.8383	51.8344	80.3088	74.6621	4.99317	6.60996	6.18883	3.94525	42.4763	24.5403	40.6893	41.1939	9.84814	2.56034	2.50594	5.57902	28.1877	30.2888	17.7634	8.93433
Bradi4g43061	Bradi4g43061.2	4.61801e-12			no	0	1.57664	17.9646	106.684	0	0.89823	0	1.57664	0.0161001	1.51738	0.0300212	0.928159	0	0	0	0	0.38861	1.03918	1.04251	1.12262	0	0	0	0	1.77273	0.875086	1.81196	1.8468	0	0	0.0644006	0	2.7813	0.630262	0.949399	1.70855	0.060651	0.0594339	0	0	1.10471	1.03992	1.02878	0.539226
Bradi3g18160	Bradi3g18160.1	8.12446e-11			no	FAD binding (Blast2GO)	4.54006	17.7018	18.8339	0.206289	3.65167	0.104644	4.39309	0.305468	4.54006	0.261954	3.95804	0.192516	0.260836	0.100346	0.271456	5.02716	2.93287	4.06912	2.57753	0	0.304395	0.0472275	0.0669545	3.9419	3.03137	5.48112	5.11796	0.306851	0.243303	0.502735	0.168982	5.89996	2.33703	4.49622	5.42701	0.378771	0.37117	0.196779	0.101098	2.38591	1.75177	8.32694	3.36752
Bradi4g19187	Bradi4g19187.2	2.37471e-14			no	0	10.2963	17.5615	21.9906	0.586301	10.2963	0.246499	9.64337	0.237747	8.26772	0.459516	5.43956	0.264802	0.478367	1.10419	0.497844	10.8888	9.72764	10.0746	10.4942	0.201441	0.279127	0.259842	0.245586	14.5356	7.2821	9.48478	7.27101	0.0937929	0.178485	0.368801	0.309908	10.4741	6.0907	6.55305	9.953	0.520992	0.765806	0.180444	0.370823	5.48281	3.36942	7.98454	4.92146
Bradi5g09720	Bradi5g09720.1	3.38685e-05			no	U-box, subfamily U-box domain-containing protein, putative	0.917682	17.3462	7.85537	0.0524694	0.910146	0.153979	0.703065	0.0793158	0.503064	0.100463	0.917682	0	0	0.209877	0	1.45028	0.26103	0.851073	1.0782	0.229732	0.106109	0	0.280076	1.14022	0.178598	0.739612	0.753833	0.106965	0	0.210298	0	0.789761	0.128631	0.516705	0.57716	0.0990268	0.0970396	0.205785	0	1.02209	0.178727	1.14929	1.32062
Bradi2g04570	Bradi2g04570.1	0.00746346			no	(M=1) PTHR10374//PTHR10374:SF18 - LACTOYLGLUTATHIONE LYASE GLYOXALASE I	1.27654	17.1309	4.0341	0.0745172	1.27654	0.0407832	1.07888	0.381502	0.893263	0.428711	0.484928	0	0	0.298069	0	1.93096	0.185358	0.846087	2.14377	0.163133	0	0	0	1.49478	1.52187	0.6565	0.642358	0.151912	0	0.746665	0.627432	1.40203	0	1.76118	0.409842	0.984468	0.137816	0.292257	0.300303	1.02465	0.507657	0.251111	0.156296
Bradi3g36540	Bradi3g36540.1	2.172e-11			no	triacylglycerol lipase activity (Blast2GO)	237.782	16.4633	8.79618	14.4431	237.782	12.1981	198.863	29.0775	188.11	27.8425	110.264	12.0965	15.6767	13.9809	16.0184	335.292	260.997	164.857	189.981	11.7026	14.9684	15.3535	6.76778	203.807	223.618	208.91	159.117	29.3505	34.5633	30.3526	22.0434	195.481	90.3914	278.87	187.698	58.5936	20.4067	13.0363	19.3333	113.085	165.164	63.0488	99.7596
Bradi1g72590	Bradi1g72590.1	4.50715e-13			no	(M=15) PF06200//PF09425 - tify domain (tify) // Divergent CCT motif (CCT_2)	63.9596	15.5773	9.2213	4.10594	63.9596	7.27926	56.6753	3.26803	40.4297	6.75418	36.3395	3.99541	4.11941	4.57145	3.73749	72.392	77.5774	38.5583	67.3108	4.67031	4.62244	11.2836	8.54067	69.1153	39.9387	57.369	60.2782	3.41714	3.4484	2.44299	3.76361	40.4251	34.244	40.1165	46.9333	4.6015	8.45468	9.66188	4.29867	31.5462	33.0503	47.8413	32.92
Bradi3g57130	Bradi3g57130.1	9.12697e-09			no	serine-type endopeptidase activity (Blast2GO)	27.2041	15.3039	11.6369	1.77759	27.2041	1.53002	24.1699	2.59129	23.6875	1.44663	10.4176	1.04366	3.0166	1.08798	1.96214	37.0421	25.7099	18.6769	27.3874	1.98483	1.37514	1.79219	0.967921	38.1925	16.2792	24.3623	17.8455	5.54495	1.93451	1.81693	1.06875	51.1753	6.55695	12.4106	24.6071	2.65227	1.25761	1.51125	0.365379	11.1682	11.0408	15.6583	3.8033
Bradi3g39980	Bradi3g39980.1	0.000355167			no	inorganic diphosphatase activity (Blast2GO)	0.477228	14.8859	7.58445	0.0183235	0.272763	0.034475	0.358376	0.0920436	0.227709	0.0313179	0.477228	0	0	0	0.0732941	0.234026	0.0842431	0.494405	0.278377	0.0741419	0	0.0637579	0	0.396292	0.0576394	0.298371	0.681203	0	0.197078	0	0.171096	0.446043	0.083027	0.133406	0.248358	0	0.125272	0	0	0.31046	0.173043	1.14127	0.284138
Bradi4g09750	Bradi4g09750.1	9.10376e-08			no	chitinase activity (Blast2GO)	32.1855	14.5883	15.2673	2.20625	32.1855	0.727349	12.1807	1.21867	10.3266	0.0513393	9.48498	2.92252	4.52534	0.435234	0.941917	30.6391	29.2309	36.0042	32.868	0.714609	0.880176	1.02421	0.290404	4.54717	17.0369	17.4466	9.69222	1.99637	2.11057	0.218053	0.549698	3.27553	10.4032	15.8585	11.7694	0.205357	0	0	0	18.3281	13.8988	1.83334	3.87973
Bradi3g23180	Bradi3g23180.1	1.17251e-07	0.00633843		no	(M=15) PF06200//PF09425 - tify domain (tify) // Divergent CCT motif (CCT_2)	0.694799	13.896	#DIV/0!	0	0.694799	0	0.295014	0	0.22633	0	0.0274187	0	0	0	0	0.899585	0.971479	0.105581	0.80255	0	0	0	0	0.652855	0.110782	0.229385	0.187036	0	0	0	0	0.122469	0.159576	0.384605	0.238669	0	0	0	0	0	0	0.109675	0
Bradi4g09740	Bradi4g09740.1	2.39838e-05			no	chitinase activity (Blast2GO)	7.82363	12.8786	13.4536	0.607491	7.82363	0.419013	4.10953	0	3.00706	0.128374	0.597029	0.251186	1.63358	0.261854	0.283348	7.23777	6.51351	7.85764	9.68559	1.1465	0.52955	0	0	1.75089	4.90222	7.15154	2.63346	0	0	0	0	0.492674	4.49364	4.64161	2.40032	0	0	0.513497	0	1.05018	1.33794	0	0
Bradi2g00740	Bradi2g00740.1	6.9707e-15			no	bHLH transcription factor	40.0893	12.8214	11.0492	3.12676	40.0893	1.85543	33.2004	2.75262	26.2301	3.12696	20.4937	2.54758	2.5641	4.93215	2.46323	44.7323	37.2774	29.2312	49.1165	2.07643	1.53451	1.78562	2.02518	40.2722	30.1867	37.2689	25.0738	1.74025	4.78348	2.09086	2.39588	31.5868	23.9503	25.0389	24.3445	2.86418	4.91173	1.67399	3.05792	19.4546	20.839	24.771	16.9099
Bradi3g23220	Bradi3g23220.1	1.23699e-05			no	0	2.26665	12.7395	6.50221	0.118973	1.51565	0.250216	2.26665	0.200977	1.11383	0.420936	1.54823	0	0	0	0.475891	0.949691	3.0084	1.42672	0.677801	0	0	0.413973	0.58689	2.02171	1.12274	2.13102	3.79112	0	0.213268	0.220336	0.370303	1.03432	0.539085	0.866191	2.0157	0.415015	0.610031	0.215608	0.443089	1.51184	1.12355	1.48203	2.07549
Bradi4g44493	Bradi4g44493.1	0.0497008			no	(M=72) PF14368 - Probable lipid transfer (LTP_2)	0.716431	12.7361	2.17515	0.0461099	0.587261	0.317126	0.716431	0.125353	0.596278	0.618719	0.508594	0	0	0	0.184439	0.736137	1.05996	0.552948	0	0.559718	0	0.481327	0.227459	1.42463	0.145045	1.05116	0.244885	0	0.330622	0.17079	0	0.641392	0.626794	0.335707	0.781219	0.804231	0.315237	0.668501	0.686906	0.488281	0.435451	0.574385	0.53626
Bradi3g59187	Bradi3g59187.1	3.13995e-12	0.00917663		no	(M=3) PTHR11709//PTHR11709:SF118 - MULTI-COPPER OXIDASE	17.1855	12.3385	6.96637	1.39283	17.1855	0.569825	6.14605	1.40738	5.17159	1.81747	7.635	0.929192	1.56669	2.26019	0.815239	22.6836	12.9845	14.0535	19.0204	0.471239	0.87063	0.506549	0.430881	6.29699	5.9532	6.92194	5.41207	1.09707	1.35699	1.7255	1.44996	6.58127	3.69398	3.60365	6.80745	2.64069	1.29385	0.949768	2.38557	8.13967	6.14081	6.89112	9.36839
Bradi2g41817	Bradi2g41817.1	1.1449e-05			no	0	7.6304	11.8148	6.42879	0.645835	7.6304	1.16437	4.69509	0.428782	2.64138	0.284149	1.25386	0.563958	0.509398	0.979848	0.530138	8.80361	5.84959	7.311	8.55739	0.321762	0.198155	0.737859	3.39971	5.40519	4.58597	4.1436	4.6456	0.199754	0.380125	0.392724	0.742525	4.51673	1.32118	2.12284	2.60475	0.277394	0.0906091	0.768594	0	0.842086	0.834416	2.31135	1.02759
Bradi4g31240	Bradi4g31240.1	1.59559e-17	0.000309343		no	(M=15) PF06200//PF09425 - tify domain (tify) // Divergent CCT motif (CCT_2)	109.27	11.7331	11.776	9.31296	109.27	5.98047	86.7018	3.57136	57.047	5.84334	37.9433	7.45475	9.45562	11.5744	8.76708	108.687	116.808	95.5496	116.034	3.61979	6.18611	7.93769	6.17827	97.8454	88.0813	92.9389	67.9413	4.21353	2.88655	3.14791	4.03745	59.4199	50.0618	57.1535	61.5527	5.46115	7.03348	4.21522	6.6635	36.3778	30.1326	37.7501	47.5127
Bradi4g11367	Bradi4g11367.1	0.00202867			no	(M=9) 1.1.1.206//1.1.1.236 - Tropinone reductase I / Tropinone reductase // Tropinone reductase II / Tropinone reductase	0.684613	11.7172	4.11347	0.035817	0.419674	0.146309	0.50799	0.180536	0.475964	0.144998	0.684613	0.143268	0	0	0	0.645026	0	0.726765	0.306906	0.163481	0	0.421753	0	0.374491	0.127093	1.3158	0.214576	0.152237	0.14485	0.299303	0.125754	0.84301	0.366144	0.147078	0.547622	0.140938	0.13811	0	0.300944	0.427847	1.39904	0.754941	0.156629
Bradi3g19582	Bradi3g19582.1	8.93723e-05			no	0	1.66826	11.1002	8.11666	0.1382	1.53405	0.201598	1.66826	0.0644549	0.781449	0.190591	0.844385	0	0.552798	0	0	1.14808	2.64499	0.43119	1.91192	0	0.806393	0	0	1.99967	2.03592	1.8736	0.763849	0	0.25782	0	0	0.750238	0.651701	0.261785	1.46207	0.501713	0	0.260649	0	0.913831	0.452754	0.895814	1.11514
Bradi1g11680	Bradi1g11680.1	2.87498e-11		0.0306133	no	iron ion binding, lipoxygenase activity (Blast2GO)	14.2769	11.0906	5.22847	1.2873	14.2769	1.12666	9.29072	1.89395	6.49811	2.39376	4.97365	0.673429	2.04382	0.912638	1.51931	16.1299	15.4076	12.2981	13.272	0.922128	1.41972	1.32163	0.843156	8.68411	7.82595	11.071	9.58182	2.0752	1.63408	2.7434	1.1231	6.73635	4.47475	8.08868	6.69264	2.78241	1.55804	2.54686	2.68771	7.9237	4.96201	3.54859	3.4603
Bradi4g23570	Bradi4g23570.2	7.11064e-05			no	(M=3) 1.14.11.15 - Gibberellin 3-beta-dioxygenase / Gibberellin 3-beta-hydroxylase	2.13293	10.9352	8.14662	0	0.546759	0.110116	0.606194	0.144732	1.06498	0.279223	2.13293	0	0	0	0	0.167177	0.240717	0.784843	0.994297	0	0	0.182183	0.258281	1.29414	0	0.85257	0.278068	0.197283	0.187711	0.193933	0	0.546227	2.60967	0.571795	0.532246	0.547924	0.178976	0	0.389992	1.21978	1.97782	3.9133	1.42083
Bradi3g53190	Bradi3g53190.1	1.26043e-06			no	0	3.29126	10.7174	9.90227	0.307095	3.29126	0	1.02856	0.132306	2.2406	0.347156	1.22828	0.280189	0	0	0.948192	4.54133	1.81639	2.60579	4.20153	0	0	0	0	0.976525	0.497113	1.80132	0.839294	0	0.283284	0	0.245938	3.57214	1.79017	1.72585	1.87423	0.275634	0.540205	0.572787	0	0.669394	0.497473	2.21466	1.5316
Bradi3g17500	Bradi3g17500.2	0.000307995			no	0	228.599	10.4405	5.23099	21.8955	228.599	24.7902	142.962	61.9439	171.712	13.2835	94.4517	7.49286	26.1695	23.8672	30.0524	426.556	73.4012	161.189	253.251	48.45	14.0412	24.5084	12.161	284.357	134.416	96.3424	56.7348	103.063	108.163	16.0883	20.4615	446.607	45.2135	116.664	78.3635	30.4963	3.61156	7.65878	11.3673	223.514	106.575	33.6095	14.1078
Bradi2g19160	Bradi2g19160.1	3.5265e-12			no	(M=3) PTHR11926//PTHR11926:SF337 - GLUCOSYL/GLUCURONOSYL TRANSFERASES	46.1051	10.1982	8.28125	4.5209	46.1051	4.42391	40.4057	4.28632	33.2435	4.27448	25.214	2.61893	5.18367	4.6294	5.65161	63.6717	42.0755	30.1325	48.5408	3.89794	4.80106	6.14536	2.85129	47.1261	29.6973	36.7067	48.0926	5.08178	4.83523	3.33033	3.89793	47.6823	19.0608	27.821	38.4099	4.92867	3.95162	5.58662	2.63103	20.5387	17.5887	39.2008	23.5278
Bradi4g34890	Bradi4g34890.1	0.000481539			no	(M=33) PF05553 - Cotton fibre expressed protein (DUF761)	0.380227	10.1368	4.81019	0.0375094	0.380227	0.0353074	0.2868	0.0191169	0.311344	0.160646	0.236584	0	0	0.150038	0	0.194396	0.466515	0.243367	0.616629	0	0	0.14123	0	0.125403	0.319191	0.594827	0.10778	0.0764676	0	0	0	0.141146	0.45978	0.369383	0.275068	0.28317	0.138744	0.220668	0	0.343848	0.255537	0.189601	0.157348
Bradi4g36820	Bradi4g36820.1	1.5266e-09	0.000346564		no	(M=99) PF02458 - Transferase family (Transferase)	4.59748	10.0636	8.39778	0.456843	4.59748	0.315873	3.82113	0.10428	1.07483	0.3656	0.941611	0.52939	0.286905	0.413905	0.597172	4.40937	5.83423	3.80442	4.3419	0.15102	0.279014	0.649343	0.184115	4.4973	1.87849	3.16032	5.74839	0.140633	0	0.276489	0	1.29792	1.18382	0.679338	1.13823	0.650978	0.127583	0.405834	0.278005	1.26475	0.587453	1.04609	0.868142
Bradi1g09860	Bradi1g09860.1	1.34643e-11			no	(M=1) PTHR31096:SF7 - ACR1	5.87724	10.0509	9.96536	0.58475	5.87724	0.536153	5.37313	0.22468	3.57254	0.367537	2.24896	0.567165	0.526932	0.422324	0.822579	5.03407	9.13944	4.04164	5.29382	0.462274	0.854068	0.715554	0.112716	5.71832	2.94693	5.65545	7.17182	0.172192	0.245756	0.338536	0.142238	2.06594	3.41664	5.32343	3.48415	0.398531	0.23432	0.496907	0.340392	2.17768	1.51049	2.56169	2.74598
Bradi5g18880	Bradi5g18880.2	0.000391509			no	0	0.632483	9.9807	5.69561	0.0413744	0.412945	0.163331	0.58081	0.13967	0.448383	0.019873	0.632483	0.07777	1.11029e-20	0	0.0877275	0.560223	0	0.591764	0.499793	0.354969	0.0819771	0	0.216379	0.745378	0.34495	0.999958	0.232956	0.330554	0.0786291	0.0812353	0.0682631	0.686416	0.198754	0.239515	0.668847	0	0	0.0794921	0	0.789643	0.0690398	1.16111	0.510137
Bradi3g27450	Bradi3g27450.1	2.85153e-06			no	(M=60) PF03330 - Rare lipoprotein A (RlpA)-like double-psi beta-barrel (DPBB_1)	1.9824	9.90369	11.3324	0.200167	1.9824	0.212517	1.73585	0.136284	1.61736	0.0889289	1.89332	0.18263	0	0	0.61804	4.76901	0.236789	0.772033	2.15175	0.416793	0	0.179209	0.254065	1.90952	2.43017	1.50958	1.09412	0.194063	0	0.190768	0.160304	2.14925	0.700111	1.87487	1.7452	0.17966	0.176055	0	0	1.30895	1.45916	3.20786	1.5973
Bradi5g01737	Bradi5g01737.3	0.00229319			no	0	0.486415	9.7283	4.57491	0	0.486415	0	0.362276	0.21551	0.457123	0.105108	0.16098	0	0	0	0	0.930609	0.401993	0.349513	0.263546	0	0	0	0	0.270148	0.275045	0.284755	0.619158	0.109819	0.104491	0.647728	0	0.506771	0.39619	0.530492	0.39504	0.203338	0	0	0.217093	0.185182	0.45874	0	0
Bradi1g76390	Bradi1g76390.1	0.000767203			no	(M=2) PF02068 - Plant PEC family metallothionein (Metallothio_PEC)	1.52921	9.7129	5.10838	0.147799	1.43555	0.531745	1.13503	0.0635167	1.52921	0.299933	1.22822	0.289451	0	0.301743	0	0.781906	1.12586	0.734159	3.10029	0.990863	0	1.13612	0	2.01761	0.256772	0.531675	1.73407	0	0	0	0.254067	1.41931	1.84935	1.1886	1.65958	0	0	0.59172	0.608011	1.03728	0.513916	1.77945	1.58223
Bradi2g47510	Bradi2g47510.1	0.00685017			no	STE_MEKK_ste11_MAP3K.14 - STE kinases include homologs to sterile 7, sterile 11 and sterile 20 from yeast, expressed, subfamily MEKK_ste11_MAP3K	2.11472	9.59189	4.01925	0.22047	2.11472	0.569982	1.53017	0.42702	1.10558	0.183905	0.882013	0.427435	0.23165	0.222794	0	2.69418	1.52402	1.26483	2.97585	0	0.225279	0.419429	1.63522	2.42078	0.663563	1.27584	1.7605	0.113548	0	0	1.59453	0.838365	0.682738	2.08432	0.816907	0.105121	0.412047	0.21845	0	0.446764	1.0435	1.22002	0.817772
Bradi1g62380	Bradi1g62380.1	9.76235e-10			no	0	23.7095	9.32451	7.26511	2.45602	22.9011	1.83658	23.7095	1.58579	10.722	3.12516	8.079	1.96264	3.54553	1.36399	2.95191	22.9743	23.7501	18.2527	26.6275	0.746512	4.13762	0.641959	1.82021	23.3709	12.1874	31.8446	27.4353	0.695167	1.98432	1.36673	2.29696	8.98214	10.0317	10.7458	13.1284	5.1486	1.89198	1.3374	4.12265	7.03333	4.64618	9.19289	11.4436
Bradi4g42540	Bradi4g42540.1	1.72351e-14			no	(M=103) KOG0157 - Cytochrome P450 CYP4/CYP19/CYP26 subfamilies	70.208	9.23164	9.45846	7.60515	70.208	6.06337	61.6845	4.67727	54.9153	8.44963	66.6357	4.69332	12.2366	6.47944	7.01128	68.0743	57.0685	67.2418	88.4476	5.35547	5.48204	7.5927	5.82325	66.7554	62.9019	55.3367	61.7439	6.46978	3.20619	3.57746	5.45566	49.7589	47.4919	55.8644	66.5461	5.61527	10.7606	10.7614	6.66124	49.5479	66.8886	74.5276	75.5785
Bradi4g01480	Bradi4g01480.1	0.000647142			no	(M=33) PF05553 - Cotton fibre expressed protein (DUF761)	4.50428	9.14253	3.61619	0.214898	1.96471	0.480702	2.85495	1.66992	4.50428	1.12793	3.30904	0.595949	0.129191	0	0.134451	1.28789	3.55431	1.61233	1.4043	0.544023	0.628188	0.584787	0.165811	1.55777	3.91214	2.73666	3.21325	0.126651	1.68709	3.61052	1.25543	4.20799	3.1984	6.85216	3.7586	2.46229	0.804292	0.243658	1.00147	3.20348	6.66603	1.15145	2.2152
Bradi4g36830	Bradi4g36830.1	4.1087e-06			no	(M=6) 2.3.1.64 - Agmatine N(4)-coumaroyltransferase / p-coumaroyl-CoA-agmatine N-p-coumaroyltransferase	2.30022	9.10995	5.44082	0.252495	2.30022	0.252231	1.7228	0.402712	1.2966	0.308299	1.29499	0.484501	0.262577	0.126269	0.136634	1.9632	4.08316	0.819254	2.33525	0.414642	0	0.594282	0	1.6886	2.04156	1.89114	1.26989	0.386123	0.612316	0.506089	0.106318	1.66301	1.23822	1.24347	1.04172	0.119156	0.116764	0.742843	0.254432	1.9533	1.07528	1.48928	0.662107
Bradi3g45636	Bradi3g45636.1	2.93139e-15			no	Glycosyl hydrolase (GH), subfamily GH1	9.5378	8.79606	5.98547	1.08433	9.5378	1.12697	8.26169	2.08509	8.41603	1.44623	8.1567	1.72553	0.791287	0.622666	1.19782	11.5934	8.77684	8.75322	9.02776	1.5146	0.979395	1.36759	0.64628	7.17039	8.77221	8.65524	8.44891	2.25668	2.28139	2.28768	1.51459	7.88956	7.54767	9.53844	8.68845	1.52159	1.79136	1.35672	1.11526	6.38183	9.13205	8.04343	9.0695
Bradi3g29780	Bradi3g29780.1	0.000245484			no	nitrate transmembrane transporter activity, cation channel activity (Blast2GO)	6.27412	8.74098	10.9884	0.717782	6.27412	0.418871	2.15308	0.111221	4.24621	0.0388247	1.46531	0.631464	0.85556	0.493711	0.890393	4.8331	5.3217	2.93633	12.0053	0.540415	0.166406	0.309818	0.658845	2.4759	1.26039	4.63959	0.23644	0.167748	0	0	0.277135	0	1.00863	10.6963	5.27994	0.155299	0	0	0	3.11152	1.54159	0	1.20812
Bradi1g35730	Bradi1g35730.1	2.68063e-13			no	3-beta-hydroxy-delta5-steroid dehydrogenase activity (Blast2GO)	36.8376	8.64064	8.22724	4.2633	36.8376	3.82452	34.5126	3.37531	27.5945	4.22707	30.1424	3.75208	3.85286	5.66128	3.78696	38.5866	36.9978	31.472	40.2941	2.81674	2.39385	6.10405	3.98346	40.3491	40.9053	26.4797	30.3162	3.04269	5.49064	2.88788	2.08005	28.2751	23.2156	31.5246	27.3627	2.42834	5.52069	6.05552	2.90371	25.5356	29.8903	33.2991	31.8445
Bradi1g66886	Bradi1g66886.1	0.000482749			no	0	42.1642	8.62889	5.04666	4.66358	40.2416	11.1682	42.1642	1.9482	19.5305	8.09912	28.6669	10.1051	0	0	8.54922	59.1444	42.5808	21.3588	37.8824	14.4135	13.3147	9.91585	7.02886	33.0175	62.75	46.4038	26.4857	2.68443	5.10837	0	0	12.3875	35.5098	18.1543	12.0705	7.45561	14.612	10.3289	0	22.633	11.2134	42.1549	38.6664
Bradi1g20010	Bradi1g20010.1	0.00970786			no	(M=144) 1.11.1.7 - Peroxidase / Lactoperoxidase	3.00728	8.49318	6.13078	0.183362	1.55733	0.12864	1.13323	0.680358	3.00728	0.0407742	0.636069	0	0.359408	0	0.374041	2.68718	0	0.700857	2.84127	0.189184	0	0.325375	0	2.88913	0.882451	0.761337	0	0.352343	0.838121	1.38544	0.145526	5.20294	0.211855	6.29749	0.31686	0.163097	0	0	0	0.891205	1.47181	0	0.181255
Bradi3g01170	Bradi3g01170.1	2.71426e-08			no	WAK receptor-like protein kinase, expressed, subfamily WAKa	3.76121	8.4508	9.15377	0.445071	3.76121	0.239705	3.64683	0.308495	1.75942	0.270019	2.39642	0.853859	0.185101	0.356049	0.385274	3.45985	2.21414	6.35277	3.01806	0.0974326	0.54003	0.0837867	0.237569	2.38072	4.31753	2.90155	4.98751	0.0907312	0.172658	0.445953	0.524636	2.51212	1.52752	0.87657	2.12145	0.251993	0.740808	0.0872767	0	2.09093	2.04662	3.67448	1.77363
Bradi2g26770	Bradi2g26770.1	8.09109e-10			no	phospholipase A2 inhibitor activity, phosphatidylinositol-4,5-bisphosphate binding (Blast2GO)	7.51013	8.39269	4.25157	0.894841	7.51013	0.845698	5.89824	1.61851	4.99965	1.71314	3.15674	0.983291	1.21805	0.585743	0.792278	10.4983	5.82804	7.24449	6.46963	1.12202	0.296138	1.37839	0.586244	5.26289	4.98445	6.19251	7.15312	1.6419	1.56224	1.17383	2.09607	6.47463	3.58994	3.89357	6.04045	1.52005	2.57285	1.57939	1.18027	4.36272	2.36933	2.8235	3.07141
Bradi2g33290	Bradi2g33290.1	1.25705e-07			no	6-phosphofructokinase activity (Blast2GO)	7.11897	8.3519	8.08356	0.453027	3.78364	0.741094	4.97402	0.680852	5.28057	0.742338	7.11897	0.209276	0.340254	0.436329	0.82625	4.14574	3.25604	3.36177	4.37101	0.597005	0.441195	0.61607	1.31011	6.29087	1.67085	6.91933	5.01502	0.778321	0.423176	0.327902	1.19401	9.95394	2.00565	2.36327	6.79941	0.30881	0.806969	0.534776	1.3188	5.87473	3.52989	14.1522	4.91906
Bradi4g04627	Bradi4g04627.1	2.92933e-13			no	(M=1) PTHR10641//PTHR10641:SF594 - MYB-LIKE DNA-BINDING PROTEIN MYB	9.76563	8.3197	7.2292	0.732735	6.09614	1.18157	8.31073	0.981356	8.50891	1.62509	9.76563	1.04916	0.758131	0.729148	0.394499	6.92793	7.25489	4.58298	5.61876	0.598593	0.737281	1.2011	2.18932	9.75089	6.98037	7.86919	8.64249	1.30065	1.06075	0.182652	1.38136	8.05978	8.49082	8.79607	8.68897	1.03211	1.85422	2.14479	1.46923	9.60838	11.1767	9.67489	8.60258
Bradi2g04252	Bradi2g04252.1	6.61386e-11			no	(M=2) PTHR10641//PTHR10641:SF663 - MYB-LIKE DNA-BINDING PROTEIN MYB	4.7315	8.19157	12.5173	0.577607	4.7315	0.179355	4.35904	0.155944	3.11195	0.198657	1.71124	0.60013	0.650485	0.834156	0.225656	4.32308	5.96541	4.56648	4.07103	0.228266	0.210865	0	0.27829	3.20253	2.66188	5.87916	5.69259	0.212566	0.202253	0.208957	0	2.74653	2.81184	2.87509	4.01435	0	0.385683	0.408946	0	1.43375	1.4207	2.4596	1.5309
Bradi3g06067	Bradi3g06067.1	0.0165319			no	0	1.74795	8.12934	2.2939	0.215017	1.74795	0.537662	1.48443	1.03718	1.35218	0.484257	0.632031	0.271502	0.588567	0	0	1.46684	2.46411	1.60682	1.45402	0.309807	0.28619	0.799251	0.7554	0.473125	1.68595	1.74547	2.03318	0.576998	1.09801	0.5672	1.9065	0.532521	1.38774	1.67234	1.81612	0.534176	0	0.832543	0.57031	0.97296	0.723074	0.238444	0.593646
Bradi3g13700	Bradi3g13700.1	1.05236e-09			no	FAD binding (Blast2GO)	16.8036	8.10097	6.30519	1.90233	15.4107	2.30077	12.9136	1.92812	16.6136	3.66095	16.8036	1.60821	2.17893	1.78129	2.04088	21.8121	10.5559	16.5711	12.7037	0.91755	1.16545	4.04384	3.07622	15.764	10.1648	14.5855	11.14	1.81569	2.03247	2.09983	1.76452	30.2617	7.83475	13.827	14.531	3.26299	3.68199	4.10954	3.58928	19.3907	12.4029	24.9817	10.4392
Bradi1g62180	Bradi1g62180.1	6.02222e-05			no	(M=1) PTHR31174//PTHR31174:SF5 - SEED MATURATION FAMILY PROTEIN	1.68199	8.06879	13.7006	0.208456	1.68199	0.150049	0.735253	0	1.43038	0	1.06411	0.262994	0	0.274163	0.296667	0.94725	1.70492	1.55646	2.51932	0.600197	0	0	0	0.229149	0.233303	1.69077	0.787786	0	0	0	0	0	2.01637	2.69989	1.00526	0	0	0	0	1.88494	0.933885	0	1.43761
Bradi3g60687	Bradi3g60687.2	0.000662509			no	0	1.02966	8.03922	3.29363	0.12808	1.02966	0.172966	0.825468	0.339149	0.362887	0.179112	0.480478	0.12101	0.0655819	0.189224	0.136504	0.871707	0.941374	1.07425	1.23133	0.138083	0.0637783	0.237487	0.252515	0.790779	0.429394	0.722399	1.3593	0.192879	0.0611735	0.252804	0.849739	0.534032	0.309261	0.434801	0.173455	0.297607	0.233308	0.185535	0	0.180689	0.268565	1.00962	0.463035
Bradi1g45535	Bradi1g45535.1	8.41854e-06			no	0	17.4317	8.02661	6.1479	1.92898	15.4831	1.01111	11.5308	2.96736	17.4317	3.58389	13.9062	0.945916	3.07585	0.493045	3.20109	32.7923	8.58498	8.39723	12.158	0	1.99418	1.3923	0.657955	14.4232	10.4891	11.2937	9.91707	0.502566	5.26001	4.44629	1.66057	28.2934	5.43925	23.7914	12.2028	5.58322	1.36779	2.41716	4.96741	22.0337	16.3748	12.0457	5.17067
Bradi1g19720	Bradi1g19720.1	5.45101e-08			no	(M=3) PTHR23024//PTHR23024:SF152 - MEMBER OF 'GDXG' FAMILY OF LIPOLYTIC ENZYMES	12.9203	7.91283	7.47138	1.63283	12.9203	1.22593	11.4564	1.44436	11.9599	1.66358	8.24291	0.77895	2.19521	1.62406	1.93311	21.7435	8.28156	7.63945	14.0167	1.06662	1.31374	1.22298	1.30036	17.1034	6.91009	13.8788	7.93325	1.98651	1.89013	1.62732	0.273491	21.8479	2.78703	12.6348	10.5699	3.06514	1.652	0.955439	0.981743	6.3273	8.1598	13.5453	4.93926
Bradi4g34948	Bradi4g34948.1	3.08132e-12			no	Glycosyl hydrolase (GH), subfamily GH1	12.5996	7.90411	8.97861	1.59406	12.5996	1.28749	12.1198	0.908086	9.69947	1.04396	8.98	1.05769	2.27771	1.71517	1.32568	12.2753	12.6468	13.3141	12.1623	0.536405	2.22981	1.72979	0.653955	16.4859	11.4678	11.5489	8.97671	0.882376	1.18819	0.736544	0.825236	14.2912	6.60755	7.11814	10.781	1.04049	0.566449	0.840861	1.72802	7.51049	7.61596	13.7271	7.06645
Bradi1g12360	Bradi1g12360.1	2.24678e-11			no	(M=1) PTHR10334//PTHR10334:SF238 - CYSTEINE-RICH SECRETORY PROTEIN-RELATED	216.17	7.88697	7.73167	21.2535	167.626	19.0836	212.745	17.8408	216.17	35.7717	129.847	20.8196	14.27	27.1298	22.7946	110.828	271.524	124.51	163.641	8.03543	25.1732	25.2366	17.889	286.777	127.111	225.236	211.855	15.6162	20.74	17.2699	17.737	231.8	220.265	149.299	263.317	54.817	33.6469	36.6152	18.0077	148.67	89.4225	111.59	169.705
Bradi1g19350	Bradi1g19350.1	1.67455e-08			no	0	1.27397	7.87046	23.902	0.133118	1.0477	0.0429337	1.06142	0	0.824889	0	1.27397	0.350025	0	0.182445	0	1.26072	1.58839	0.591866	0.749819	0	0	0.171735	0	0.91494	0.776271	1.76809	0.786363	0	0	0	0	1.0298	0.894547	0.539003	0.836203	0	0	0	0	0.940767	0.776832	2.61295	0.765338
Bradi5g16893	Bradi5g16893.1	0.000327796			no	(M=64) PF07893 - Protein of unknown function (DUF1668) (DUF1668)	1.98416	7.84429	4.85281	0.0613496	0.481244	0.522226	1.72267	0.394161	1.07596	0.107004	1.98416	0	0	0	0.245398	0.195888	1.12823	0.367851	0.233011	0.744711	0.917252	0.42694	0	0.568645	2.89477	1.79818	1.62911	0.462326	0.659843	0.454476	0	1.06672	1.11194	0.669992	1.45519	0.428015	0	0	0	1.03946	2.89686	1.14634	2.854
Bradi1g17860	Bradi1g17860.1	2.68013e-09			no	(M=144) 1.11.1.7 - Peroxidase / Lactoperoxidase	30.6731	7.77725	6.64009	3.06292	23.8211	2.19648	25.4378	4.33647	25.4868	6.28024	30.6731	1.74256	5.28855	3.45147	1.7691	34.3629	16.0411	15.7639	29.1165	1.78956	3.48996	2.0519	1.45449	38.1094	22.1053	28.4871	13.0494	8.70272	2.64271	3.09434	2.90612	37.0834	11.8015	23.2557	29.8066	6.1712	5.37543	5.52154	8.05279	23.7297	48.2646	24.027	26.671
Bradi1g23660	Bradi1g23660.1	0.0003772			no	(M=1) PTHR17204:SF28 - F1C9.34 PROTEIN-RELATED	1.03721	7.75822	3.18731	0.133692	1.03721	0.286581	0.672449	0.164276	0.528517	0.316113	0.632507	0.0832335	0.0902174	0.173537	0.187781	2.09853	1.07916	0.703708	0.267453	0.569859	0.263209	0.0816745	0.23158	0.507654	0.516857	0.91732	0.747966	0.353776	0.084153	0	0.219176	0.734639	0.212717	0.769026	0.397686	0.16376	0.320948	0.25523	0.524513	0.497128	0.51723	1.24268	0.272988
Bradi2g04980	Bradi2g04980.1	1.85027e-07			yes	BdBAHD02p2	1.97518	7.73626	4.48356	0.255315	1.97518	0.242494	1.35063	0.399429	1.19917	0.483188	1.66425	0.390363	0.317338	0.203471	0.110086	2.72414	1.89797	1.8152	1.4634	0.334078	0.308611	0.191526	0.135763	1.53057	1.21202	1.34444	1.31548	0.725901	0.394675	0.305818	0.171322	1.4356	1.24705	0.901678	1.21234	0.864036	0.564465	0.299255	0.204996	2.56467	0.433178	2.48554	1.17361
Bradi5g16650	Bradi5g16650.1	7.53291e-10			no	carbonyl reductase (NADPH) activity, acylglycerone-phosphate reductase activity (Blast2GO)	11.07	7.65084	5.05085	1.4469	11.07	1.33784	7.19998	1.13509	7.17865	2.16471	5.2835	1.22899	1.99816	0.896829	1.66362	14.3863	8.44525	8.41642	13.032	0.701191	1.68412	1.08537	1.88068	8.99496	7.52265	6.20801	6.07428	1.43652	1.49108	0.641876	0.970877	7.71367	3.9261	10.8504	6.22439	3.02252	1.42169	1.63306	2.58158	6.67974	5.34603	6.15228	2.95593
Bradi4g32190	Bradi4g32190.1	6.93976e-06			no	(M=1) PTHR10891//PTHR10891:SF575 - EF-HAND CALCIUM-BINDING DOMAIN CONTAINING PROTEIN	8.72135	7.53979	5.71557	1.15671	8.72135	0.71532	5.15453	0.591373	3.58883	0.840858	1.42101	1.2997	1.97225	1.35489	0	11.0009	11.7958	3.73607	8.35258	1.18645	0.548002	0.765212	0.361614	7.92706	2.76711	5.25214	4.67182	0	1.05124	1.08609	0.228163	5.35333	1.32864	3.20224	4.47113	1.53428	0.751744	0.53139	0.546021	1.39728	0.923038	2.51118	0.852545
Bradi4g32850	Bradi4g32850.1	1.44096e-07			no	sterol-transporting ATPase activity (Blast2GO)	5.50872	7.53666	4.84918	0.572525	4.31493	1.29899	5.50872	1.13888	4.80266	1.00995	4.86909	0.0776201	0.757197	0.404583	1.0507	3.98389	4.83064	5.05312	3.39207	0.797141	0.900011	1.44716	2.05164	6.42495	3.78714	4.84758	6.97523	1.9795	1.25564	0.162158	1.15824	4.56729	3.76905	4.94045	5.93385	1.37444	0.823083	1.19008	0.652186	5.23869	3.92769	6.06705	4.24295
Bradi3g35290	Bradi3g35290.1	2.06497e-08			no	(M=33) PF05553 - Cotton fibre expressed protein (DUF761)	4.70617	7.46775	4.80113	0.583482	4.3573	0.855886	4.03412	0.91472	4.70617	1.34295	4.65237	0.199845	0.433226	1.24999	0.450865	5.75839	3.62752	3.54818	4.4951	0.45608	0.842623	1.56881	0.556027	4.52729	3.01381	4.405	4.19038	1.27413	1.61642	0.417499	0.35083	4.3117	4.08589	7.1806	3.24649	1.57276	1.73385	1.22562	0.839575	3.10339	3.72563	6.31842	5.46206
Bradi1g09633	Bradi1g09633.1	1.66192e-06			no	0	1.13335	7.4066	6.10803	0.153019	1.13335	0.121608	0.607278	0.0239253	0.441876	0.115903	0.349001	0.0946555	0.205196	0.0986755	0.21355	1.19325	1.10453	1.12039	1.11523	0.10801	0.0997761	0.278648	0	0.659793	0.419846	0.782402	0.567072	0	0.0957011	0	0	0.556968	0.362861	0.485866	0.361808	0.0931164	0.273743	0.0967515	0	0.395744	0.252089	0.748172	0
Bradi3g49270	Bradi3g49270.1	4.21358e-05			no	Phenylalanine ammonia lyase (PAL)	0.489786	7.28596	8.48606	0.0672232	0.489786	0	0.27592	0.0439669	0.469041	0.0629694	0.243181	0.0848107	0	0.0884126	0.0956696	0.610941	0.769728	0.215113	0.363361	0	0	0	0	0.517274	0.225707	0.233676	0.127023	0.09012	0.0857476	0	0	0.582213	0	1.13186	0.162089	0.0834317	0.0817574	0.0866887	0	0.354583	0.376451	0.148968	0.0927202
Bradi1g34850	Bradi1g34850.1	0.000122214			no	(M=99) PF02458 - Transferase family (Transferase)	0.958819	7.04276	7.55255	0.136142	0.958819	0.0621961	0.316837	0.0320417	0.390063	0.0311763	0.309699	0.126767	0.274806	0	0.142997	1.25561	0.986154	0.643058	0.950451	0	0	0.248784	0	0.662716	0.22491	0	0.379723	0	0.128167	0	0	0.621595	0.323972	0.130138	0.484548	0.124705	0	0	0	0.151427	0.337608	0.333994	0.415767
Bradi1g72600	Bradi1g72600.1	1.19738e-13			no	(M=15) PF06200//PF09425 - tify domain (tify) // Divergent CCT motif (CCT_2)	62.9704	6.9789	5.02261	8.8223	61.5699	11.6985	62.9704	7.07528	43.2407	13.1233	36.7363	9.09516	5.49479	10.1032	10.5961	76.2584	60.1215	50.1716	59.7282	10.2082	14.145	13.3141	9.12655	79.6367	51.0554	63.1282	58.0613	8.23862	7.68815	7.00851	5.36585	51.8572	33.9136	47.2976	39.8943	19.068	11.4987	11.2778	10.6487	35.8885	28.4581	44.129	38.4695
Bradi1g16010	Bradi1g16010.1	4.50672e-06			no	zinc ion binding (Blast2GO)	3.32465	6.97782	6.45881	0.476461	3.32465	0.0737634	2.94864	0.238275	2.38268	0.890033	2.18534	0.601371	0.65183	0.313456	0.339185	4.33203	3.50868	1.27109	4.18681	0	0	0.295054	0	1.83393	1.86717	3.59003	4.50345	0.639018	0	0.314084	0	3.24368	2.68958	2.16078	1.43666	0.591593	1.73916	1.22938	0	1.61631	1.06773	2.11259	3.94474
Bradi3g49280	Bradi3g49280.1	1.15397e-05			no	Phenylalanine ammonia lyase (PAL)	0.972465	6.77968	5.53556	0.143438	0.972465	0.127165	0.479852	0.023729	0.672087	0.156283	0.37	0	0.193638	0.279353	0.100761	1.44777	0.34744	0.755202	1.33944	0.101927	0.282469	0	0.124263	0.544802	0.316959	0.656297	0.40135	0.094916	0	0	0	0.963596	0.570707	0.6419	0.512145	0.0878718	0.258325	0.0913021	0.187632	0.480155	0.079297	0.627585	0.292964
Bradi4g33785	Bradi4g33785.2	1.00118e-05			no	(M=1) 4.99.1.6 - Indoleacetaldoxime dehydratase / Indoleacetaldoxime hydro-lyase	1.67444	6.76412	4.75691	0.247548	1.67444	0.226179	1.19863	0.165258	0.935705	0.276663	0.546871	0	0.244903	0.235541	0.509749	1.01726	1.61122	1.52822	2.54108	0.257822	0	0.332569	0.314323	0.885904	1.1024	1.45259	1.35361	0.120045	0.342661	0	0.198324	1.3295	0.721799	1.0438	0.647733	0.222271	0.653432	0.230948	0	0.472324	0.279593	0.694518	0.74105
Bradi1g74510	Bradi1g74510.2	0.00814577			no	(M=2) PTHR31174:SF7 - LEA PROTEIN-RELATED	5.71503	6.72475	5.66143	0.84985	5.71503	0.893385	1.78445	0.0557261	1.70006	0	0.985162	1.06698	1.38781	0.222459	0.722155	4.61164	6.64027	3.60836	7.99984	1.46102	0	0.628197	1.48433	0.743734	2.08234	4.31172	0	0	0	0.222904	0	0.627827	0.545368	1.75257	3.87447	0	0	0	0	2.804	1.13664	0	0
Bradi2g49830	Bradi2g49830.1	0.00120376			no	(M=3) PF06884 - Protein of unknown function (DUF1264) (DUF1264)	4.38264	6.66634	4.9561	0.657429	4.38264	1.1398	1.21604	0.22858	2.93414	0	1.5073	1.13418	0.737605	0.118235	0.639697	4.1872	3.08808	1.63014	8.62515	1.42361	1.07598	1.11293	0.946685	1.3835	1.40858	1.56248	0.509606	0.482071	0.114671	0.118471	0.199106	0.444912	0.724644	8.61614	1.95086	0	0	0	0	2.57415	2.21509	0	1.23995
Bradi2g51410	Bradi2g51410.1	0.00169595			no	homocysteine S-methyltransferase activity (Blast2GO)	1.85791	6.50523	12.192	0.285602	1.85791	0	0.354251	0	0.816658	0	0.453243	0	0.567121	0.181813	0.393474	0.628176	1.80901	0.884724	4.10972	0	0	0	0	0.151962	0.464149	0.800892	0	0	0	0	0	0	0.222862	3.04377	0	0	0	0	0	0.729173	1.0838	0	0
Bradi3g43870	Bradi3g43870.1	0.00148773	0.00851807		no	(M=9) PF00257 - Dehydrin (Dehydrin)	13.5214	6.49597	4.246	2.08151	13.5214	2.37847	3.09664	0.421073	3.34895	0.241252	1.78224	1.83761	2.24078	1.91566	2.33201	9.72121	11.9128	7.57395	24.8779	2.35898	0.484255	3.15559	3.51504	1.80127	4.27914	5.27406	1.03209	0.732243	0.232239	0.71981	0	1.80213	2.64168	5.65946	3.29251	0	0	0	0.965008	4.39019	1.63133	0.605199	0.502247
Bradi3g38290	Bradi3g38290.1	4.25733e-08			no	(M=16) KOG0513 - Ca2+-independent phospholipase A2	3.3685	6.49238	10.4739	0.377539	2.45113	0.152617	3.3685	0.294246	1.84259	0.151585	2.56021	0.357358	0.387343	0.496713	0.268742	3.5396	1.39	1.8128	3.06211	0	0.37669	0.233776	0	3.63264	2.85312	3.06325	3.92498	0.253153	0.361306	0.248854	0.313673	1.75229	0.608858	3.30177	1.70744	0.234365	0	0.121757	0.250218	1.63636	0.845979	5.54461	2.21388
Bradi3g03497	Bradi3g03497.1	3.72486e-06			no	0	2.36833	6.47524	3.8202	0.365752	2.36833	0.32612	1.51305	0.634325	1.58466	0.476474	1.42053	0.291408	0.189515	0.850595	0.131488	2.8339	1.13347	3.69562	1.81033	0.332521	0.614344	0.11438	0.243235	2.18359	1.24084	1.23112	1.39664	0.990882	0.589254	0.547907	0.409256	2.97213	1.41501	0.837644	1.11387	0.57334	0.786568	0.178716	0.367273	1.74049	1.29675	1.68911	0.955755
Bradi1g31612	Bradi1g31612.1	1.83698e-05			no	0	9.03162	6.45794	7.57882	1.1	7.10375	0.880411	5.99565	0.641516	9.03162	0.866162	4.3046	0	0.964163	0.927303	2.50854	9.61166	3.45994	6.76854	8.57488	2.03005	0	0.872864	0.618731	10.0757	5.5237	5.71871	2.66453	0.945211	0.449676	0	1.17118	13.2068	10.7983	3.19615	8.92525	0.437531	2.57251	0.454611	0	5.5785	2.36901	7.81217	1.45873
Bradi5g08297	Bradi5g08297.1	0.00210297			no	(M=6) 1.1.1.146 - 11-beta-hydroxysteroid dehydrogenase / Corticosteroid 11-beta-dehydrogenase	1.0377	6.45698	15.6201	0.094714	0.611567	0.0910075	0.383303	0	1.0377	0	0.868422	0.185489	0	0.193367	0	0.334047	0.721487	0	1.39073	0	0	0.36403	0	0	0	1.53321	0	0	0	0	0	0	0.474048	1.90423	1.77252	0	0	0	0	1.21866	1.64667	0	0.608364
Bradi2g22460	Bradi2g22460.1	0.00139768	0.0156647		no	bile acid transmembrane transporter activity (Blast2GO)	54.9836	6.39551	4.2062	8.59722	54.9836	10.1812	12.6532	3.26089	20.6513	0.871397	8.07897	9.61475	7.3463	6.73683	10.691	54.784	27.9974	24.3867	112.766	10.2518	3.6552	14.5387	12.2792	13.4588	16.9187	18.8188	1.41642	3.68469	4.7808	1.81106	2.76702	4.63727	10.6747	51.7796	15.5138	0.310112	1.21555	0.966654	0.993268	13.7446	13.4328	0.830563	4.30796
Bradi4g08647	Bradi4g08647.1	5.73227e-05			no	(M=1) PTHR10366//PTHR10366:SF333 - NAD DEPENDENT EPIMERASE/DEHYDRATASE	5.67623	6.38125	4.5159	0.889517	5.67623	0.654046	3.7955	0.94376	3.41092	0.70073	1.51427	1.02903	0.139421	0.938639	1.45098	7.29687	3.83578	4.13252	7.43975	0.293552	0.271174	1.51463	0.536824	3.5864	2.05392	4.7254	4.81626	0.956766	2.21084	0.26872	0.338713	8.19943	1.31492	1.0564	3.07291	1.13883	0.867985	0.525907	0.270193	1.30604	1.25608	1.80747	1.68749
Bradi5g12452	Bradi5g12452.1	8.91415e-08			no	(M=2) PTHR15907:SF47 - PROTEIN PLANT CADMIUM RESISTANCE 11-RELATED	9.04323	6.35555	7.40103	0.612495	3.89274	0.6074	5.46945	0.523534	4.79324	1.39109	9.04323	0.227625	0.740172	0.711876	0.770308	3.89432	5.31228	1.73203	4.63234	0.259739	0.959754	0.893445	0.31666	4.95828	4.03853	6.0626	6.81839	0	1.38084	0.713302	0	4.91106	3.19953	5.84197	5.22039	0.447847	1.09715	1.62865	2.39071	5.30217	7.62236	8.8149	14.4335
Bradi2g61090	Bradi2g61090.1	7.91461e-06			no	(M=1) PTHR30543//PTHR30543:SF5 - CHROMATE REDUCTASE	4.99664	6.33827	5.07025	0.763366	4.83842	1.22892	4.99664	0.464335	1.66342	0.331023	2.63559	0.565848	0.817768	0.393253	1.27659	4.75549	6.84739	3.50829	4.24253	1.07613	0.198819	2.59116	1.04957	5.91633	2.67714	4.33072	7.06238	0.400847	0.762798	0.19702	0.496676	3.14456	1.44612	1.16179	0.901199	0.371098	0.181826	0.77117	0	1.46451	1.67443	5.13515	2.26827
Bradi1g25187	Bradi1g25187.1	3.92556e-11			no	(M=20) PF00954//PF01453//PF07714//PF08276 - S-locus glycoprotein domain (S_locus_glycop) // D-mannose binding lectin (B_lectin) // Protein tyrosine kinase (Pkinase_Tyr) // PAN-like domain (PAN_2)	3.39019	6.30322	6.04897	0.517497	3.2619	0.412331	3.39019	0.487023	2.29148	0.361628	1.8144	0.565439	0.680981	0.327474	0.496095	3.96004	3.25831	2.86834	2.9609	0.215071	0.529802	0.554848	0.349604	3.01077	2.95388	3.17356	4.42256	0.600836	0.698726	0.262504	0.386024	2.711	1.28451	2.7089	2.4615	0.49444	0.302824	0.385306	0.263943	1.80117	1.22703	2.92437	1.30503
Bradi2g59450	Bradi2g59450.1	0.000268789			no	(M=1) PTHR22814//PTHR22814:SF78 - COPPER TRANSPORT PROTEIN ATOX1-RELATED	1.05773	6.26538	4.01545	0.168821	1.05773	0.216224	0.927138	0.273638	0.558105	0.119792	0.582959	0.240459	0.0868784	0.167114	0.180831	1.65999	0.415689	0.609897	1.54533	0.182923	0	0.235955	0.446019	1.18725	0.568832	1.47228	0.480189	0	0.324154	0.418623	0.351774	0.864661	0.102422	0.575994	0.689342	0.0788498	0.154535	0.245784	0	0.287238	0.569243	0.77433	0.701026
Bradi2g23837	Bradi2g23837.1	8.35498e-09			no	(M=103) KOG0157 - Cytochrome P450 CYP4/CYP19/CYP26 subfamilies	3.07122	6.1371	7.51154	0.431659	2.64914	0.382349	3.07122	0.188399	1.61169	0.150171	1.3256	0.0765289	0.912452	0.478674	0.258982	1.72276	4.16738	2.32928	2.37712	0.349304	0.322676	0.750955	0.106463	2.80057	2.17245	4.21714	3.09472	0.162639	0.309497	0.0799389	0.201521	1.35092	1.17349	1.72842	2.19391	0.301138	0.221321	0.0782235	0	1.097	1.15495	1.20979	1.84065
Bradi3g10887	Bradi3g10887.3	0.0351652			no	(M=2) PTHR24361:SF396 - MITOGEN-ACTIVATED PROTEIN KINASE KINASE KINASE 15-RELATED	2.09685	6.00758	2.13556	0.276002	1.6581	0.424091	1.67896	0.887151	2.09685	1.40174	0.949233	0	0.372596	0.537528	0.193883	2.63102	0.891384	1.45315	1.65686	0	0.543523	0.674628	0.478211	1.34782	1.82966	1.7364	1.80197	0.91318	1.73775	0.897674	0	1.01135	0.878516	3.7054	2.79214	1.8599	0.165689	1.05409	2.52727	1.02656	1.52582	1.05664	0.187906
Bradi1g66280	Bradi1g66280.2	0.00254939			no	0	3.74626	5.99228	2.44286	0.625181	3.74626	1.15886	1.06192	0.994308	2.63422	0.916435	1.58345	1.21614	0.439394	0.845192	0	3.28521	3.15357	3.77007	4.77619	0.925146	0.42731	1.59115	1.69183	0.353211	1.79807	1.48924	0.607148	0	1.63943	1.27033	1.06747	1.98777	4.14406	2.08081	2.32427	0.398788	1.17236	1.24307	0.851528	2.66333	2.15924	1.06806	0.443186
Bradi2g39265	Bradi2g39265.1	3.99612e-08			no	trypsin inhibitor activity (Blast2GO)	178.861	5.82334	5.50882	30.7145	178.861	34.4644	155.111	20.5467	161.674	27.3498	127.266	15.7821	43.9063	32.9048	30.2648	276.167	81.1671	119.199	238.912	32.4158	18.2995	45.4272	41.715	214.976	119.47	123.688	162.31	20.6832	29.2535	19.7824	12.4676	212.557	96.1289	191.722	146.288	16.043	38.0349	37.6404	17.6808	110.6	81.2608	240.711	76.4927
Bradi1g66460	Bradi1g66460.1	0.00638664	0.00637262		no	(M=2) PTHR21366//PTHR21366:SF11 - GLYOXALASE FAMILY PROTEIN	18.414	5.80491	4.72464	3.17214	18.414	1.85038	4.2047	0.80302	3.40104	0	1.50391	0.388942	6.32365	2.0273	3.94867	8.05511	14.6242	7.23439	43.7423	3.10671	0	2.6716	1.62323	3.72777	6.21057	5.7154	1.16506	0.826581	1.57295	0.812545	0	1.52573	1.49101	7.98574	2.60169	0	0	0	0	2.32303	2.41697	0	1.27565
Bradi4g09070	Bradi4g09070.1	1.58026e-10			no	L-amino acid transmembrane transporter activity (Blast2GO)	23.8385	5.78641	6.60481	3.04224	17.6036	3.3831	21.8662	3.31546	22.4023	3.2362	23.8385	2.08224	3.20725	3.54162	3.33783	23.3875	12.504	11.1187	23.4043	4.25181	2.77248	3.76386	2.74425	30.0787	18.0827	21.7406	17.5628	2.56195	4.21048	3.89214	2.59725	35.5744	10.9231	17.6635	25.4481	2.264	2.64115	4.81679	3.22287	15.1203	17.2202	38.6916	24.3219
Bradi3g05296	Bradi3g05296.1	7.29248e-12			no	0	704.632	5.7724	6.24222	122.069	704.632	59.5132	462.405	62.0454	575.098	98.8641	395.774	88.0426	138.928	129.655	131.65	915.935	523.504	481.242	897.848	74.2967	57.8415	61.48	44.4347	550.901	329.848	567.149	401.724	58.7433	85.2889	53.4684	50.6812	862.704	417.571	338.836	681.28	140.592	63.9508	95.4335	95.4804	510.931	315.545	438.76	317.86
Bradi1g37410	Bradi1g37410.1	0.00528903			no	dehydrin-3	16.427	5.75635	4.28834	2.85371	16.427	2.95089	4.37351	1.0161	7.24656	0.369033	2.78498	2.91124	1.57776	3.64186	3.28399	11.5343	7.17167	6.15336	40.8486	1.66099	0.306873	4.57074	5.26496	4.05854	5.68165	7.75385	0	1.2374	2.06038	0	0.766607	3.14054	3.72008	18.2309	3.89474	0.28639	0.280643	0.297571	0.611526	6.25966	2.58444	1.02271	1.2731
Bradi3g08160	Bradi3g08160.1	4.3782e-11			no	copper ion binding, cholesterol 7-alpha-monooxygenase activity (Blast2GO)	15.6307	5.7467	6.22925	2.71994	15.6307	1.90101	13.717	1.47215	11.1222	1.78046	8.57647	1.54283	4.36653	1.87642	3.094	19.9896	17.6698	10.7251	14.1382	2.44515	0.903498	2.94376	1.31163	14.7124	11.3294	16.3739	12.4523	2.18589	1.64654	0.626726	1.42947	13.029	9.20025	10.3831	11.8765	2.02366	1.73517	2.10266	1.26032	9.16367	6.77211	9.93651	8.4336
Bradi2g00730	Bradi2g00730.1	1.74699e-05			no	bHLH transcription factor	1.10475	5.7354	12.9862	0.121727	0.698152	0	0.507159	0	1.10475	0.110341	0.703624	0	0	0.233856	0.253051	1.21198	0.581707	0.758646	0.240277	0	0	0	0	0.19546	0.597008	1.23617	0	0	0	0	0	0.879991	2.00658	0.460591	1.07183	0.441363	0	0	4.50948e-18	0.535939	1.39403	0.394029	0.4905
Bradi4g43471	Bradi4g43471.2	9.68419e-05			no	0	2.34443	5.73391	4.98743	0.387813	2.22368	0.289803	2.34443	0.584599	2.19626	0.501887	2.03395	0	0.196603	0.945434	0.409215	3.42985	0.587931	2.83703	2.03993	0.103487	0.573587	0.355972	0.126166	2.52865	2.65494	1.74916	2.44496	0.385477	1.10032	0.852595	0	3.46869	1.27478	2.04828	1.99328	0.802954	0.26228	0.3708	0.571513	2.6542	0.80511	3.98245	0.694048
Bradi1g20910	Bradi1g20910.1	0.000261264			no	(M=7) PTHR21495//PTHR21495:SF64 - NUCLEOPORIN-RELATED	2.21115	5.67713	4.57177	0.268848	1.52629	0.534828	2.21115	0.196652	1.87855	0.417878	0.867711	0.412796	0.447433	0.215164	0	1.85851	2.14084	1.22151	0.884286	0.706553	0.217564	1.21519	0	1.43869	1.28167	3.03296	3.09128	0	0.208678	0.215595	0.362334	2.42896	0.263742	1.27133	3.55018	0.406084	0.198968	0.632905	0.433553	1.9724	0.366457	0.906335	0.225647
Bradi5g09020	Bradi5g09020.1	0.000414643			no	prephenate dehydratase activity (Blast2GO)	1.13571	5.66685	4.8096	0.173156	0.981249	0.171362	1.13571	0.0344563	0.363764	0.19443	0.277124	0.259411	0.140589	0	0.292625	0.817551	0.504508	0.657966	1.94497	0.148005	0.410166	0.127276	0	1.13013	0.460248	1.78686	1.16558	0.137825	0	0	0	0.508804	0.165742	0.532621	0.247891	0.255193	0.250072	0	0.272455	0.309876	0.115145	0.683474	0
Bradi1g76970	Bradi1g76970.1	6.13466e-05			no	Homeobox transcription factors, subfamily Class II KNOX	2.0338	5.65966	6.36558	0.35935	2.0338	0.0469859	0.954732	0.104185	0.883784	0.203813	0.674831	0.405298	0	0.422511	0.609589	3.6495	1.05098	0.685329	2.74938	0	0	0	0.187943	0.235427	0.958777	1.61302	1.01171	0.143557	0.273184	0	0	1.32491	0.345269	0.832157	1.0328	0.132903	0.260472	0.138091	0.283786	0.645526	0.719602	1.1865	0.147699
Bradi4g30920	Bradi4g30920.1	1.37295e-07			no	zinc ion binding (Blast2GO)	5.01922	5.64015	4.21104	0.797454	4.49776	0.754481	2.54151	1.23587	5.01922	1.23001	4.8607	0.822266	0.297087	1.14292	0.927547	5.42966	3.55369	2.54905	6.45864	0.312759	0.866748	1.07582	0.762596	2.62697	1.45887	4.02766	2.05255	0.582494	2.49405	1.14521	0.721749	4.56955	4.90335	5.62758	4.97642	1.07853	1.84955	0.840474	1.15149	2.78298	6.56965	5.29574	4.79441
Bradi4g27770	Bradi4g27770.1	0.00752912			no	zinc ion binding (Blast2GO)	0.869171	5.63531	3.27771	0.154237	0.869171	0.0691124	0.63931	0.442871	0.779197	0.285786	0.832716	0	0.458047	0	0.158899	0.761039	1.09581	0.714566	0.905265	0	0	0.276449	0	0.368206	1.2496	0.517486	0.421949	0.898088	0.284838	0.588559	0	0.690717	1.08	0	1.34608	0	0.407376	0.143982	0.591785	0.420666	0.875352	0.494846	1.54
Bradi2g01980	Bradi2g01980.1	1.57705e-11			no	endonuclease activity (Blast2GO)	41.2127	5.5316	3.84722	7.45042	41.2127	8.13986	34.3924	8.1021	27.2645	9.12088	23.3702	8.8625	5.9009	8.18301	6.85525	51.379	31.6814	39.7124	42.0781	6.06772	6.00553	9.56615	10.92	40.2645	30.2123	30.1162	36.9765	7.13025	7.04031	9.12515	9.11267	34.7656	22.1642	29.5042	22.6242	11.0848	10.4962	9.31757	5.58489	21.5513	20.6806	28.6874	22.5616
Bradi3g10820	Bradi3g10820.1	5.23448e-15			no	0	390.024	5.51714	4.50796	70.6933	390.024	70.7658	348.546	55.1909	260.4	72.4316	214.037	81.0065	59.4525	76.9179	65.3961	406.543	389.652	385.348	378.555	58.8023	68.311	73.1282	82.8219	374.848	318.44	337.211	363.685	56.6246	52.4958	48.9346	62.7085	303.604	217.003	226.839	294.155	58.5669	87.6869	83.1993	60.2735	243.662	171.378	239.658	201.45
Bradi2g45050	Bradi2g45050.1	0.0382524			no	0	7.52065	5.51387	3.85359	1.36395	7.52065	1.22182	1.26399	0.436469	2.33665	0.289257	1.63988	1.13196	0	1.77005	2.55379	2.54818	5.87057	2.87109	18.7928	2.58333	1.1932	1.11076	0	1.97257	1.00416	2.07923	0	0.601412	1.14447	0	0	1.11011	0.723228	6.97241	0.540846	0	0	1.15703	0	3.04238	3.51712	0	0
Bradi1g72510	Bradi1g72510.6	8.42433e-10			no	0	6.34098	5.46246	3.17142	1.16083	6.34098	1.7509	5.47803	1.31935	3.91544	1.53202	2.54278	1.86956	0.931667	1.01685	0.825235	6.88015	4.42639	7.35342	6.70393	2.41159	1.79933	1.43573	1.35696	5.02854	4.90337	4.55389	7.42633	1.38198	0.739649	1.44342	1.71237	4.22494	5.19344	2.67031	3.57307	1.27942	1.56718	1.74479	1.53671	2.71875	1.94833	2.92691	2.57711
Bradi2g39272	Bradi2g39272.1	2.72801e-05			no	(M=31) PF00280 - Potato inhibitor I family (potato_inhibit)	40.2781	5.44983	4.53079	7.39071	40.2781	11.24	32.9038	3.62064	37.2377	6.55072	20.0764	5.7177	8.02024	5.96054	9.86438	84.7988	20.4955	6.82462	48.9936	8.82711	4.96342	19.4721	11.6973	33.4079	36.6988	39.8478	21.6608	6.43303	4.76071	2.10793	1.18088	38.5915	11.6041	66.294	32.4614	6.61734	6.80877	10.6573	2.11949	23.5033	13.4361	30.1291	13.2373
Bradi5g10450	Bradi5g10450.1	0.00592971	0.0208549		no	(M=3) PF06884 - Protein of unknown function (DUF1264) (DUF1264)	58.0433	5.43516	4.31762	10.6792	58.0433	9.07611	11.6124	3.13847	24.5302	0.564307	7.09722	8.7872	14.763	8.01534	11.1513	50.0461	35.3184	29.1598	117.649	10.0269	1.38939	13.5806	11.3075	9.76186	18.3186	15.7372	2.63217	3.03462	4.44214	1.60628	3.47086	6.24772	7.01785	67.4314	17.4237	0.648324	0	0.224545	1.38436	15.2201	10.141	0.385864	2.64184
Bradi2g27430	Bradi2g27430.1	1.02529e-06			no	(M=2) PTHR10992:SF56 - METHYLESTERASE 4-RELATED	4.19331	5.43377	8.11483	0.395139	2.14709	0.369265	3.94003	0.221099	2.60904	0.602882	4.19331	0.754463	0.613326	0	0.212766	1.52855	2.20095	2.23255	2.62633	0.64568	0.198819	0.370166	0.262393	5.75199	2.84447	2.07874	5.08491	0	0.190699	0.19702	0.496676	1.10984	2.16917	4.45355	2.7036	0.742196	1.09095	0.578377	0	2.02778	1.84187	8.77945	4.12413
Bradi1g52210	Bradi1g52210.1	0.00121284			no	Glycosyl hydrolase (GH), subfamily GH32	1.04045	5.41375	2.75573	0.192186	1.04045	0.247625	0.941612	0.356362	0.598135	0.355333	0.593043	0	0.339938	0.163471	0.265334	0.917804	0.914912	1.65723	0.671839	0.35787	0.247942	0.384686	0	1.02473	0.695539	1.22416	0.822013	0.166628	0.475631	0.163799	0.61939	0.922703	0.601136	0.643929	0.224772	0.539916	0.0755831	0.641135	0.164697	0.608781	0.765646	0.826309	0.171436
Bradi1g51554	Bradi1g51554.1		0.00357231		no	0	2.16495	5.40332	5.40332	0	0	0	0.0811544	0.553801	2.16495	0	0.746266	0	0	0	0	0	0	0	0	0	0	0	0	0	0	0.324617	0	0	0	2.21521	0	1.03988	0	7.61991	0	0	0	0	0	1.47774	1.50732	0	0
Bradi1g65540	Bradi1g65540.1	5.22125e-07			no	ATP binding (Blast2GO)	82.9962	5.39323	4.07517	15.389	82.9962	14.544	73.6507	20.8397	69.2667	16.5052	48.255	8.41757	14.2762	26.0155	12.8466	102.191	60.7321	89.0848	79.9773	18.0803	9.60365	15.0622	15.4298	116.4	62.9006	67.395	47.9075	27.8859	21.4266	19.9645	14.0817	128.488	28.5989	66.1345	53.8459	33.9022	7.54174	10.2235	14.3534	62.1051	45.8501	60.2718	24.7929
Bradi2g04990	Bradi2g04990.1	5.99614e-11			yes	BdBAHD02p1	6.08741	5.36136	4.19365	1.13542	6.08741	0.975645	5.76624	1.38693	5.84945	2.1023	5.78262	0.591682	1.37427	1.1455	1.43023	7.61112	4.60286	5.07391	7.06174	1.15742	1.51467	0.995313	0.235176	6.84928	4.34902	6.67621	5.19047	0.987991	1.70919	1.58926	1.26128	6.46573	4.64443	5.98741	6.30024	1.99564	2.28152	1.46876	2.66329	6.21081	4.72735	7.57187	4.62045
Bradi2g11166	Bradi2g11166.1	0.0402041			no	0	9.49899	5.35511	4.36431	0.851813	4.56156	1.86989	9.49899	0.747684	3.01231	1.69182	5.45221	3.40725	0	0	1.31564e-19	0	8.83534	5.76141	3.64948	3.88796	3.59158	0	0	2.96877	6.04516	18.7757	10.2063	0	0	0	2.99073	3.34147	8.70779	0	0	0	3.28459	3.4827	0	0	12.0991	5.98477	3.72502
Bradi4g39910	Bradi4g39910.1	7.36238e-08			no	IgA binding (Blast2GO)	74.2638	5.34831	3.12818	13.8855	74.2638	10.6888	45.1738	18.4174	34.2148	15.0051	27.7723	5.97009	20.4568	18.4702	10.6448	110.463	60.4259	54.3826	71.7837	12.7457	14.4131	7.55906	8.03737	50.0043	49.3731	49.8781	31.4397	16.7804	21.8076	17.5013	17.5803	27.0077	24.3628	47.394	38.0945	12.8827	18.1937	13.9762	14.9678	22.1997	45.3057	20.6344	22.9493
Bradi4g03440	Bradi4g03440.1	4.72917e-07			no	(M=122) KOG0156 - Cytochrome P450 CYP2 subfamily	1.05412	5.31954	6.9293	0.19816	1.05412	0.0899056	0.682465	0.143472	0.951491	0.0235	0.465015	0.286661	0.207142	0.298835	0	0.602288	1.2389	1.45417	0.921122	0	0	0.0937639	0.265859	0.832567	0.678127	0.789826	0.42934	0.406142	0	0	0.167745	1.12451	0.976812	0.882856	0.821793	0.094	0	0	0	0.513641	0.508963	0.419595	0.41786
Bradi2g03467	Bradi2g03467.1	4.71847e-06			no	(M=133) PF02365 - No apical meristem (NAM) protein (NAM)	2.35402	5.3082	5.50677	0.420617	2.23272	0.549953	2.35402	0.300665	2.20537	0.209618	1.36261	0.285116	0.927118	0.148612	0.321622	3.08079	2.218	2.41055	1.22154	0.488013	0.30054	0.419664	0.991597	2.36003	2.90866	2.22578	1.92162	0.302965	1.06747e-17	0.14891	0.750787	4.47378	1.09299	1.7562	1.4985	0.28048	0.412277	0.145715	0	1.19204	0.632775	2.3788	1.24683
Bradi1g17840	Bradi1g17840.1	2.707e-07			no	(M=144) 1.11.1.7 - Peroxidase / Lactoperoxidase	26.6732	5.28982	8.13457	1.38134	7.30703	1.42888	21.2076	3.81813	26.6732	2.96468	22.8474	0.247611	1.07355	3.22659	0.977601	12.7088	5.13663	3.55888	7.82383	2.26036	2.08805	0.850406	0.516695	27.939	13.6187	28.9949	14.2779	7.36713	5.1321	1.03458	1.73873	53.3013	10.7578	16.0144	26.6192	2.07047	2.98371	3.16367	3.64087	14.5672	26.2679	29.5748	20.9795
Bradi1g26760	Bradi1g26760.1	0.000162163			no	UDP-galactosyltransferase activity (Blast2GO)	0.796209	5.26743	4.71333	0.102557	0.540213	0.139262	0.796209	0.154181	0.757461	0.149423	0.476877	0	0.162686	0.0782333	0.16931	0.540601	0.194602	0.380692	1.04496	0.085634	0.158212	0	0.313201	0.980825	1.06518	0.689239	0.449594	0.0797441	0.0758751	0	0.461105	1.17755	0.287689	0.847464	0.717135	0.0738259	0.217033	0.306832	0	0.403404	0.532974	0.724993	0.246135
Bradi2g20910	Bradi2g20910.1		0.00679773		no	prolamin, subfamily 2	0.617375	5.23945	1.8122	0.0392205	0.205494	0.0798282	0.163728	0.0409682	0.154669	0.469751	0.617375	0.156882	0	0	0	0.282529	0.406811	0.132638	0	0	0.165369	0.153944	0	0.136693	0.139171	0.144084	0.234967	0	0	0.163873	0	0.307706	0	0.161055	0.149915	0.925988	0.151234	0.80178	0	0.468504	0.696356	0.27556	1.02908
Bradi1g56807	Bradi1g56807.2	3.52188e-11			no	0	18.6003	5.23725	5.31029	3.55155	18.6003	2.54597	17.1286	2.74475	14.827	2.97016	12.1715	2.74736	4.46683	2.34331	4.64869	16.4174	22.5059	19.427	16.051	1.85249	2.76435	3.30861	2.25845	16.7566	11.2997	20.0712	20.387	3.45014	3.03023	2.08711	2.41151	17.6355	10.532	13.7176	17.4228	2.57984	1.68538	4.46759	3.14783	9.7709	8.42548	16.8369	13.6527
Bradi4g44496	Bradi4g44496.1	4.23426e-09			no	(M=14) PF03181 - BURP domain (BURP)	42.7376	5.22545	12.6635	2.181	11.3967	0.367476	24.9894	0.43439	24.9838	5.23817	42.7376	1.63771	1.59761	2.90234	2.58635	5.89868	27.6037	4.01539	8.06902	0.186876	0.34526	0.482109	0.455658	23.6873	13.2206	39.2571	23.7925	0.522069	0.496739	0	0.718753	20.7185	28.0423	24.8827	26.2916	6.2832	10.2619	2.34356	2.06407	35.6047	39.6904	29.4851	66.1701
Bradi1g70780	Bradi1g70780.1	1.0019e-11			no	0	13.3723	5.20521	4.17117	2.50219	13.0244	2.31987	13.296	2.44768	13.3723	4.46661	9.26156	2.06187	2.23487	4.08393	1.6281	14.4815	13.6339	9.40657	14.5758	1.64694	2.82543	2.22557	2.58153	15.0908	12.2549	15.3387	10.4996	2.62913	2.29311	2.15374	2.71473	18.4007	12.6467	10.8171	11.6248	4.66519	3.37899	5.05806	4.76421	9.11302	7.50468	12.3135	8.11498
Bradi2g21142	Bradi2g21142.1	2.11077e-06			no	(M=61) 3.2.1.39 - Glucan endo-1,3-beta-D-glucosidase / Laminarinase	2.35635	5.14965	10.7813	0.253336	1.30459	0.114348	1.04263	0.0815968	1.87283	0.160704	2.35635	0.550053	0.119241	0.344048	0	1.88212	0.998438	1.39515	0.942653	0.125531	0.115962	0.2159	0	0.862678	0.878316	1.11139	1.31813	0	0	0.229825	0.0965624	2.04984	3.3738	1.01643	1.05125	0.324665	0.31815	0	0	1.05129	1.85556	5.79694	0.721622
Bradi2g11160	Bradi2g11160.1	0.00540278			no	0	1.81735	5.13941	2.45171	0.350619	1.80198	0.755527	1.51212	1.03387	1.57007	0.593387	1.81735	0	0	0.910084	0.492392	0.982622	3.11271	1.47619	1.63638	1.24522	0.920234	0.856656	0	1.52132	1.7425	1.80402	0.980645	0.463829	0.661988	2.05179	0.957859	1.28423	1.95222	1.79245	1.25136	1.07351	0.841578	0	0.458453	0.78213	2.71252	1.15006	2.62467
Bradi1g72610	Bradi1g72610.1	0.000176208			no	(M=15) PF06200//PF09425 - tify domain (tify) // Divergent CCT motif (CCT_2)	2.01031	5.11869	4.40069	0.392738	2.01031	0.0635772	1.75679	0.243035	0.892679	0.657061	1.30937	0	0	0.754511	0.816443	2.82412	1.56401	1.63179	2.0213	0	0.254309	0	0	2.73273	0.21402	1.55103	2.52936	0.256361	0	0.504015	0.211765	0.946398	0.924859	1.23837	0.461087	0.712004	1.16286	0.2466	0.506778	1.15277	1.07087	1.69506	1.31879
Bradi4g14697	Bradi4g14697.1	0.000333938			no	(M=1) PTHR23155//PTHR23155:SF443 - LEUCINE-RICH REPEAT-CONTAINING PROTEIN	1.07597	5.11408	2.70832	0.210394	1.07597	0.306301	0.996843	0.508615	0.957346	0.461983	0.99791	0.263072	0	0.18283	0.395674	0.947532	1.13695	1.18623	1.03318	0.100063	0.369739	0.430242	0.325162	0.993275	0.544535	1.5302	0.919358	0.745443	0.797936	0.183196	0.307885	2.29419	0.672325	0.360093	0.50278	0.51759	0.591737	0.179265	0.559341	0.94275	1.01201	1.07819	0.95869
Bradi3g50760	Bradi3g50760.1	4.87953e-07			no	aryl sulfotransferase activity, estrone sulfotransferase activity, steroid sulfotransferase activity (Blast2GO)	47.3598	5.03546	3.7352	9.40527	47.3598	8.6024	43.8295	11.641	39.142	10.7981	20.7454	6.02097	8.42963	7.32279	15.8477	70.7063	37.0808	42.4208	39.2315	12.5958	7.14002	6.64672	8.02706	53.5541	33.5704	41.7037	46.4897	14.1287	12.9359	11.7924	7.7072	71.9012	15.067	28.8452	40.7546	18.7564	6.04605	11.5393	6.85071	30.1177	14.2535	24.897	13.7135
Bradi5g15830	Bradi5g15830.1	4.98573e-09			no	Phenylalanine ammonia lyase (PAL)	26.0586	5.02832	5.49425	4.70926	23.6797	2.84004	23.3816	4.70567	26.0586	4.76649	20.4003	2.24767	6.27806	3.87517	6.43615	38.6878	15.0194	18.4185	22.5931	2.64829	3.18939	3.47801	2.04447	29.7528	17.0249	23.1837	23.5648	6.24652	6.81749	2.79932	2.95935	45.2724	10.9362	24.317	23.709	5.27267	3.08345	3.44616	7.26366	24.3709	21.4884	22.3213	13.4206
Bradi1g67760	Bradi1g67760.1	2.99903e-05			no	Glycosyl hydrolase (GH), subfamily GH35	1.40685	5.01134	2.47489	0.280732	1.40685	0.356218	1.31779	0.728263	1.00016	0.546654	1.00686	0.50921	0.245305	0.176945	0.191469	1.12082	1.76058	1.29155	1.45443	0.129123	0.536757	0.444153	0.314839	1.28174	1.55593	1.24712	1.18636	1.02205	0.514835	0.5319	0.844262	0.832298	0.722983	1.74251	0.702863	1.00186	0.54542	0.520486	0.118848	1.28413	1.25569	0.745348	0.742266
Bradi5g27130	Bradi5g27130.1	3.50896e-13			no	(M=144) 1.11.1.7 - Peroxidase / Lactoperoxidase	147.416	5.01124	6.6472	25.2702	126.635	13.4066	129.616	15.6683	147.416	28.5199	147.153	25.5553	22.4855	25.2302	27.8099	151.197	127.272	96.8458	131.225	10.292	16.1626	20.0613	7.11024	139.493	121.619	138.476	118.877	18.3696	20.6701	10.8346	12.799	214.648	102.192	104.323	168.501	22.7737	31.0114	35.0331	25.2615	117.079	146.261	191.167	134.105
Bradi2g39260	Bradi2g39260.1	5.16069e-08			no	serine-type endopeptidase inhibitor activity (Blast2GO)	518.508	5.0075	5.37623	100.676	504.136	127.704	518.508	64.6402	459.507	68.6602	462.325	76.2432	95.1842	119.932	111.346	855.098	317.742	382.16	461.545	113.411	73.1921	154.306	169.906	616.269	460.163	400.133	597.466	79.5695	59.8789	61.1525	57.96	586.153	296.627	596.817	358.433	56.2527	89.9043	85.5855	42.8984	332.588	163.168	1101.25	252.294
Bradi1g47250	Bradi1g47250.1	1.55995e-06			no	0	3.59498	4.96247	4.18936	0.724434	3.59498	0.555449	2.70479	0.68811	3.38121	0.623068	1.1739	0.449659	1.21847	0.468756	0.760849	2.63182	3.20653	5.89264	2.64895	0.5131	0.236992	0.220619	1.25109	2.35075	2.99171	4.12976	1.34693	1.43343	0.454627	0.469695	0.394691	3.08684	1.72377	4.847	3.86722	0.221174	0.866943	0.459616	0.944541	1.47712	1.39714	0.592363	1.22899
Bradi3g36260	Bradi3g36260.2	4.56048e-05			no	GARP transcription factor (G2-like transcription factor)	1.19207	4.92673	4.85919	0.24196	1.19207	0.277838	0.966702	0.224049	1.04138	0.0248689	0.535189	0.309572	0.335547	0.32272	0	0.929179	1.20413	1.30866	1.32632	0.824246	0	0	0.287107	0.359644	1.09849	1.32681	1.08186	0.109651	0.208661	0.215577	0.362305	0.910786	1.45046	0.423741	1.38051	0	0.0994758	0	0	0.616326	0.732855	0.453131	0.338443
Bradi1g15610	Bradi1g15610.1	8.94438e-06			no	potassium ion transmembrane transporter activity (Blast2GO)	5.06615	4.88787	7.16165	1.03647	5.06615	0.525732	4.36487	0.275871	3.42769	0.287268	2.36225	0.358532	1.0104	1.64454	1.13243	8.00513	1.5805	4.38103	6.29795	0.409116	0.151171	0.84436	0.69828	6.4886	3.18055	4.67582	3.1145	0.228586	0	0.749015	0.125881	6.18833	1.2828	4.3432	1.89644	0.705405	0.0691249	0.0732942	0.301248	2.74099	1.01851	3.3377	2.35182
Bradi1g27257	Bradi1g27257.1	5.27078e-05			no	(M=6) PF00331//PF02018 - Glycosyl hydrolase family 10 (Glyco_hydro_10) // Carbohydrate binding domain (CBM_4_9)	11.7945	4.8723	4.15008	0.957408	4.66478	1.90289	11.7945	2.41201	8.0775	1.96104	5.48211	1.75666	0.507748	0.244169	1.32105	5.79987	4.25151	7.22793	1.3798	2.4054	2.71581	1.83868	0.651674	20.612	6.33724	14.0899	6.139	1.11998	5.20979	1.46795	1.8503	15.307	4.19014	5.6506	7.16225	2.76496	0.564473	1.31674	3.19799	7.55423	5.71804	6.47963	2.17655
Bradi3g37300	Bradi3g37300.1	1.2483e-08			yes	4-coumarate-CoA ligase (4CL) [ortho Os4CL5]	8.63542	4.83189	4.80685	1.78717	8.63542	0.941895	5.79503	1.11323	6.60827	1.72438	5.71947	1.75881	1.18014	1.65888	2.55086	13.4993	6.84113	4.60263	9.59864	1.2424	1.0594	1.23276	0.233025	6.42175	4.68072	6.30745	5.77018	1.69092	0.931457	0.874846	0.955687	12.4846	3.4247	4.04107	6.4827	1.97738	1.37254	2.14018	1.40743	6.10279	5.35327	7.57616	3.84567
Bradi1g36630	Bradi1g36630.1	9.22022e-07			no	(M=37) PF05678 - VQ motif (VQ)	2.91578	4.83009	3.80527	0.424716	2.05141	0.766686	1.76183	0.649627	2.89459	0.687994	2.91578	0.48114	0.521511	0.334383	0.361829	1.87738	1.45558	2.9831	1.8896	0.549022	0.169056	0.78688	1.56179	2.51533	0.711367	1.17837	2.64226	0.8521	0.486455	0.837631	0.422323	3.61752	2.6642	3.45756	1.83909	0.631089	0.618425	0.491794	1.01067	2.49054	2.4204	4.64812	2.10405
Bradi1g76200	Bradi1g76200.1		0.00949335		no	0	4.91294	4.79125	2.92235	1.0254	4.91294	0.956646	0.463396	0.139895	1.0878	0.142799	0.154226	0.888788	1.92673	0.61769	0.668391	2.93446	1.9206	4.00766	10.789	0	0.31229	1.45357	2.06073	0.258136	1.05126	0.544188	0	0	0.299536	0	0.260046	0.290543	0.757148	2.73728	0.566213	0	0.571194	0	0	0.353897	0.263005	0	0
Bradi3g49190	Bradi3g49190.1	2.60543e-05			no	MYB transcrition factor	5.55893	4.7837	3.44012	0.985775	4.71565	1.05988	5.55893	0.669725	4.16122	2.87188	4.78502	0.60765	0.658636	0.791821	1.88499	5.0612	5.31797	3.33934	5.14409	0.69338	0.800652	2.53414	0.211333	7.14758	5.39048	4.46462	5.23304	1.29138	0.460772	0.793407	0.133342	3.57551	2.91178	6.23812	3.91949	1.64387	5.12552	2.48442	2.23372	5.44396	1.61831	4.93638	7.14144
Bradi5g17170	Bradi5g17170.2	1.13849e-05			no	double-stranded DNA binding (Blast2GO)	3.82451	4.77046	4.23699	0.801706	3.82451	0.348701	2.12242	0.435035	1.80933	0.545786	1.27375	0.329147	0.891911	0.686252	1.29951	5.63122	3.62742	1.80883	4.23057	0.563377	0.346953	0.484473	0	2.4377	1.60593	2.72066	1.7254	0.174876	0.499174	0.343813	0.722276	2.25954	1.05149	2.19636	1.72992	0.323795	0.158649	1.00931	0.691396	0.786357	1.02269	2.74616	0.539765
Bradi2g51120	Bradi2g51120.1	0.00192648			no	histidine decarboxylase activity, aromatic-L-amino-acid decarboxylase activity, sulfinoalanine decarboxylase activity (Blast2GO)	3.77624	4.76869	3.36027	0.722064	3.4433	0.864532	3.19923	1.39735	3.77624	0.968251	2.86169	0	0.857161	1.64878	0.382311	4.57766	1.31827	4.48915	3.38811	1.1602	0.357252	0.997708	0.942968	6.20133	2.80611	3.11268	0.676807	2.04076	1.59909	1.65209	0.297486	6.20431	1.01052	6.37875	1.51138	1.33363	0.544527	0.808318	1.18653	6.27517	3.61046	1.1906	0.370525
Bradi2g33050	Bradi2g33050.1	0.000264138			no	(M=2) 1.14.13.112 - 3-epi-6-deoxocathasterone 23-monooxygenase / CYP90D1	0.494239	4.69197	7.3504	0.0274816	0.128943	0	0.225778	0.0472715	0.494239	0.099607	0.432656	0	0	0	0.109926	0.350992	0	0.164779	0	0	0	0	0	0.169817	0.172895	0.268498	0.291904	0.10355	0	0	0.0855365	0.668974	0.249047	0.500205	0.55873	0	0	0.398428	0	0.291017	0.692079	0.427918	0.319612
Bradi2g20330	Bradi2g20330.2	0.0412213			no	0	3.01107	4.66002	2.56478	0.646149	3.01107	0.60476	0.604478	0.442902	1.70013	0.611808	0.597717	0.299345	1.29785	0.312058	0.675345	2.4259	3.10492	2.02468	4.48877	0.683156	0.315539	0.587476	0.832867	1.04329	0	1.37462	0	0.318084	0.302652	0.625367	0.525504	1.17426	0	2.76576	2.86052	0	0.288568	1.52987	0.628795	0.536368	1.32871	0.525793	0
Bradi2g01960	Bradi2g01960.2	0.00087787			no	MYB transcrition factor	1.77686	4.64345	3.40852	0.382661	1.77686	0.437778	1.54626	0.613397	1.35278	0.3058	1.25368	0.278801	0.151097	0	1.10074	2.51046	1.44592	1.06072	2.09036	0.318136	0.440825	0.410369	0.581781	2.06484	1.23663	2.04846	0.835136	1.18502	0.563762	0.582449	0.12236	2.18735	0.534392	2.28973	0.39963	0.68567	0.537529	0	0	1.08238	1.60878	1.71398	0.609605
Bradi4g31003	Bradi4g31003.1	7.12713e-06	0.0101158		no	(M=1) PTHR11751//PTHR11751:SF369 - SUBGROUP I AMINOTRANSFERASE RELATED	3.34654	4.6338	6.94069	0.722201	3.34654	0.0673243	1.22952	0.165693	1.7758	0.0536266	0.650223	1.10131	0.477486	0.688849	0.621159	2.97501	3.85533	1.95534	4.60046	0	0.116089	0	0.153208	0.863621	1.56316	2.32637	0.164946	0.117025	0.334042	0.115038	0.096668	0.432018	1.82947	3.05262	1.78908	0.10834	0.106166	0	0	1.31556	0.586608	0.0967213	0.602009
Bradi1g63422	Bradi1g63422.1	2.26681e-05			no	acetyltransferase activity (Blast2GO)	1.34182	4.58308	3.30372	0.150126	0.688039	0.237868	1.34182	0.568645	1.2257	0.36235	1.10202	0	0.344906	0.16586	0.0897371	0.71632	0.41257	0.94161	0.681657	0.18155	0.50313	0.156123	0.110668	1.94079	0.846845	1.38817	1.19146	0.845316	0.804303	0.415481	0.20948	1.4823	0.711574	1.79668	0.912226	0.234774	0.306751	0.406565	0.501311	1.14033	1.9774	0.768519	0.521824
Bradi2g01380	Bradi2g01380.1	0.000383042			yes	BdGT61_21	1.30177	4.57885	3.83904	0.266686	1.22111	0.170067	0.961081	0.519093	1.30177	0.246018	1.13004	0	0.571287	0	0.495455	1.81927	0.797256	0.668417	1.59951	0.200474	0.185192	0.172397	0.122204	1.53078	1.09097	0.564743	0.65783	0.93343	0.621699	0.367032	0.154211	1.63681	0.224499	2.25451	1.09126	0.345662	8.64372e-20	0.269367	0.369044	1.36413	1.40369	1.08007	0.672254
Bradi1g51710	Bradi1g51710.1	1.23016e-06			no	(M=2) 3.2.2.9 - Adenosylhomocysteine nucleosidase / S-adenosylhomocysteine/5'-methylthioadenosine nucleosidase	4.19138	4.56914	3.15144	0.917323	4.19138	0.955461	2.70628	1.20564	3.2958	0.854459	2.2008	0.714294	1.0323	1.11694	0.80575	5.33722	2.16094	4.93192	4.33542	1.08676	1.25489	0.817734	0.662459	3.31931	2.85143	2.51475	2.13963	1.13851	0.962912	1.98966	0.731471	5.95427	2.28187	2.44431	2.50277	1.05402	1.49192	0.121685	0.750211	3.12859	1.89156	2.09107	1.69197
Bradi2g33170	Bradi2g33170.1	0.0068124			no	(M=7) PF03760 - Late embryogenesis abundant (LEA) group 1 (LEA_1)	8.57983	4.53761	2.88574	1.89082	8.57983	2.72194	2.31928	1.07182	4.38303	0.599738	2.85277	2.01801	1.45823	1.05186	3.03519	9.99414	4.79683	5.11846	14.4099	6.90818	1.06359	1.98022	0.935785	2.05136	2.08855	4.63346	0.503739	0.714781	2.04031	0.351322	1.18088	2.96858	2.57868	7.48528	4.49959	0.661734	0.324227	0	1.41299	7.63355	1.4929	1.18153	1.10311
Bradi1g08750	Bradi1g08750.1	0.00910375			no	(M=1) PTHR31174:SF2 - EMBRYONIC ABUNDANT PROTEIN-RELATED	2.71104	4.5207	4.51425	0.599696	2.71104	0.685904	1.02597	0.0815651	1.80791	0.0768161	0.973563	0.312343	0.677101	0	1.40934	1.12499	4.04968	1.32037	4.34913	0.35641	1.6462	0.306493	0.434515	1.36074	0.55416	1.72117	0.467805	0	0	0.326261	0	0	0.399122	3.84781	2.98472	0.307264	0	0	0	1.67898	1.94096	0.274312	0
Bradi2g47540	Bradi2g47540.2	0.0349672			no	0	0.768867	4.50965	0.123695	0.0217054	0.0978836	0.768867	0.0385098	0.514404	0.0212863	0.125544	0.0192688	0.0868214	0	0	0	0	0.225136	0.0734042	0.0929938	0	0.0915182	0.0851952	2.89875	0	0.154039	0	0	0	0	0	2.05762	0.0851451	0	0	0	0	0.502175	0	0	0	0.0770751	0	0
Bradi3g41200	Bradi3g41200.1	2.35767e-06			no	acid phosphatase activity (Blast2GO)	6.25285	4.50155	3.23613	1.38904	6.25285	1.42629	4.28105	1.72378	4.89573	1.95274	5.57884	1.16996	1.58515	0.711459	2.08961	10.0081	4.67712	7.08893	3.23726	1.11252	1.95264	1.14804	1.49195	5.69161	2.76765	5.01438	3.65057	3.10799	1.77432	0.814725	1.19809	8.2228	2.36709	3.40304	5.59	1.63049	2.34966	2.19241	1.63838	8.26887	3.98138	5.90813	4.15697
Bradi2g52970	Bradi2g52970.1	2.32255e-06			no	leucine-rich repeat protein kinase, putative, expressed, subfamily LRR-Ia	2.02655	4.49347	3.21251	0.298016	1.33913	0.551393	1.75774	0.473485	2.02655	0.591367	1.02617	0.0691937	0.449997	0.360662	0.312212	1.61994	0.89713	1.57952	1.25992	0.157912	0.802306	0.475284	0.77007	1.86896	1.16626	1.71582	2.27993	0.514677	0.34979	0.361384	0.668087	3.52861	1.76836	1.42068	1.38854	0.884892	0.400216	0.353629	0.726731	1.23982	1.1671	0.789993	0.907762
Bradi5g20340	Bradi5g20340.1	0.0326323			no	Homologous to Arabidopsis LEAFY	0.56026	4.48821	2.92269	0.07539	0.338366	0.244541	0.268822	0.0377892	0.56026	0.14442	0.300154	0.144709	0.156851	0	0	0.390909	0.562866	0.244692	0.154997	0.825626	0.152537	0	0	0.252172	0.256743	0.132904	0.433469	0	0	0.151157	0	0	0.924568	1.03991	0.276565	0.142356	0.139499	0.295826	0	0.0864301	0.385393	0.254178	0.474614
Bradi1g33530	Bradi1g33530.1	1.83731e-09			no	metallopeptidase activity (Blast2GO)	24.6747	4.47926	4.0719	5.07429	22.7291	4.46561	24.6747	5.06324	16.0561	4.28797	13.4629	3.65285	6.78745	3.26399	6.59288	18.7954	26.1162	27.0009	19.0038	2.02456	4.62055	6.86162	4.3557	27.6445	15.5542	27.989	27.5112	6.98674	5.276	4.14267	3.84757	17.6045	10.4024	16.0714	20.1459	6.05754	3.62195	3.30702	4.16538	15.8955	9.82103	16.0404	12.0946
Bradi3g46900	Bradi3g46900.4	4.44275e-08			no	NAC transcrition factor	52.5913	4.46607	3.82367	11.7758	52.5913	13.1642	51.0468	8.47539	40.2675	13.2771	34.6312	9.54364	9.79025	10.6596	17.1096	59.8479	64.0785	44.0901	42.3488	13.2237	9.88027	17.2247	12.3283	66.384	27.5151	60.2599	50.0281	6.70036	9.13215	7.29865	10.7704	51.8108	28.0924	24.4937	56.6732	7.8796	14.6215	19.5099	11.0975	26.0577	20.4243	54.7797	37.2632
Bradi5g10460	Bradi5g10460.2	0.00555596			no	0	8.32561	4.4633	3.41544	1.86535	8.32561	1.89891	2.33073	0.710254	3.86379	0.257507	1.64181	1.80114	3.03687	1.04313	1.58025	7.02795	6.09765	4.31459	15.8622	0.799267	0.63286	3.24025	2.92327	1.65654	3.55066	3.21651	0.899207	0.212655	0.809351	0.940699	0.878313	0.981315	1.66224	9.65614	3.15545	0.0984365	0.0964611	0.204558	0.630571	3.2273	2.39843	0.175759	0.765769
Bradi3g13150	Bradi3g13150.1	0.000188179			no	0	12.663	4.4543	8.52391	2.35683	10.498	1.25787	5.52637	0.497639	12.663	0	6.36575	4.26664	3.59694	0.494205	1.06954	10.6719	14.1371	6.01214	11.171	1.62287	0.499717	0.930384	1.97851	4.13062	8.83155	9.14333	0	1.51125	0.479308	0	0	1.85967	9.69253	28.2275	10.8725	0	0	0	0	10.4765	10.9422	0.416348	3.62799
Bradi1g03840	Bradi1g03840.1	0.000133295			no	(M=1) PTHR28039:SF8 - CHALCONE--FLAVONONE ISOMERASE 1	2.35533	4.44991	3.65469	0.452239	2.01242	0.16964	1.37522	0.52332	2.35533	0.81653	1.42653	0.854489	0.231546	0	0.722921	3.84711	1.38486	1.44487	1.37285	0.243761	0.225178	0.209621	0	2.60583	0.758019	1.17717	0.959843	0.680986	0.215982	0.446282	0.750032	3.35196	1.91081	1.09652	3.06203	0.840595	0.205932	0.87341	1.34618	2.80698	1.3064	1.12567	0.46709
Bradi1g07330	Bradi1g07330.1	9.2649e-08			no	0	11.9675	4.44767	3.30267	2.69073	11.9675	2.11402	10.9271	3.42787	11.1489	4.45762	7.86819	3.6748	1.47524	2.6958	2.91707	16.7899	11.4702	9.55085	10.0588	2.48489	2.00853	3.20531	0.757362	9.72424	10.142	11	12.8423	3.18173	5.91711	2.7012	1.91145	15.2163	7.65238	9.50121	12.2256	4.01672	2.49287	4.17352	7.14738	10.4052	7.61199	8.24769	5.20789
Bradi2g11567	Bradi2g11567.1	0.000187976	0.000365974		no	(M=1) PTHR15371//PTHR15371:SF5 - TIM23	26.2795	4.4329	4.08843	5.92829	26.2795	4.05315	7.35681	0.711516	7.13166	0.365053	4.44186	7.76586	6.35605	5.12176	4.46948	22.1199	20.3431	13.9354	48.7195	5.42542	2.84003	4.199	3.74814	6.35219	8.85744	12.0813	2.13633	0.842043	0.480713	0.827745	0.695564	2.64226	4.05039	13.5043	8.32969	0.15591	0.305563	0	0.998739	7.76207	6.19062	0.695948	3.11882
Bradi1g14810	Bradi1g14810.1	5.60784e-06			no	zinc ion binding (Blast2GO)	34.6242	4.43157	2.67489	6.46929	28.6691	8.82425	29.6155	12.5027	25.1728	16.3483	34.6242	2.33866	5.91474	8.12661	9.49715	37.3436	26.8854	16.2134	34.2339	11.2082	7.39552	10.4033	6.28995	34.9125	20.8846	32.0749	30.59	15.4074	14.5022	8.46861	11.6324	36.5432	14.3444	15.6856	34.118	15.0308	13.2262	19.1236	18.0126	23.3733	28.5122	46.5552	40.056
Bradi4g29071	Bradi4g29071.1	0.00969758			no	(M=4) 1.3.5.1 - Succinate dehydrogenase (quinone) / Succinic dehydrogenase	1.38678	4.41037	4.1171	0.314436	1.38678	0.318143	0.59873	0.0878286	1.01861	0.0889689	0.328171	0.508256	0.367268	0	0.382221	0.915316	0.878638	1.57561	2.17756	0.193321	0.178584	0.664981	0.235686	0.295232	0.601167	1.24478	0.253743	0.180024	0.17129	0	0	0.332295	0	2.60887	1.13326	0	0	0	0.355875	1.01188	0.300801	0	0
Bradi4g39960	Bradi4g39960.1	0.0444946			no	zinc ion binding, alcohol dehydrogenase activity (Blast2GO)	2.97054	4.38071	1.76313	0.403919	1.76945	1.46831	1.97015	1.59714	1.55541	1.21861	2.97054	0.336854	0.547677	0.35116	0.379984	2.88153	0.873494	2.42077	0.902004	1.34533	2.13046	0.991633	1.40584	3.52204	1.04588	1.54687	1.7658	1.07382	2.7246	1.40745	1.1827	2.14728	0.860885	2.24779	0.965684	0.99413	1.786	1.03294	1.06138	0.704173	1.94376	6.65636	2.57788
Bradi1g37450	Bradi1g37450.1	7.60409e-09			no	Glycosyl hydrolase (GH), subfamily GH35	15.3867	4.32685	3.25425	3.55611	15.3867	2.90225	12.3996	4.11892	12.9152	4.55779	8.5518	3.08642	3.78175	2.58799	4.76828	18.85	13.31	15.3731	14.0139	1.91406	2.12177	5.33299	2.24018	13.5046	10.9519	12.078	13.0639	5.13334	4.27375	4.06498	3.00359	16.187	7.97359	16.6002	10.8998	6.27049	4.3336	4.5264	3.10068	9.05682	10.662	9.13361	5.35481
Bradi1g75730	Bradi1g75730.1	0.000120635			no	(M=7) 1.14.15.3 - Alkane 1-monooxygenase / Omega-hydroxylase	1.02882	4.32342	28.9537	0	0.216171	0	0.16534	0.0242846	1.02882	0.0457414	0.617182	0	0	0	0	0.167474	0.241144	0.157247	0.298818	0	0	0	0	0.405135	0	0.256225	0	0	0	0.0971385	0	0	0.237663	2.1003	1.7773	0.182965	0	0	0	0.722058	1.23833	0	0.508338
Bradi2g33317	Bradi2g33317.1	7.85806e-08			no	(M=5) PF03767 - HAD superfamily, subfamily IIIB (Acid phosphatase) (Acid_phosphat_B)	78.7348	4.32218	4.32171	16.1478	69.7939	16.288	69.6483	19.8175	78.7348	10.9604	55.0141	8.30906	24.3828	15.2112	16.6884	93.2497	45.9827	49.8603	90.0831	23.3565	14.74	13.5228	13.5326	114.07	67.7771	55.4658	41.28	25.1956	25.4074	17.9937	10.6731	105.734	37.55	104.857	66.7983	15.1517	5.47019	7.04301	16.1766	61.7317	63.1484	62.8284	32.3478
Bradi3g32279	Bradi3g32279.1	0.000579987			no	(M=2) PF02068 - Plant PEC family metallothionein (Metallothio_PEC)	6.21803	4.31736	6.42627	1.36651	5.89971	0.823122	3.12234	0.532095	6.21803	0	2.25047	3.30269	1.07394	0.344295	0.745112	5.05563	5.56673	3.07153	9.90497	1.1306	0	0.324083	1.83781	2.87766	1.75789	6.36984	1.48396	0	0.333917	0.344985	1.44948	0.647785	4.64231	13.9012	5.68084	0	0	0	0	5.12874	2.93194	0.580111	0.36107
Bradi4g22090	Bradi4g22090.1	0.000386964			no	(M=1) PTHR14241 - INTERFERON-INDUCED PROTEIN 44	1.87743	4.29508	2.38142	0.437112	1.87743	0.527131	1.62549	0.500938	1.18252	1.19846	1.65782	0.182299	0.790382	0.570125	0.205641	1.31321	1.89088	2.15778	2.14785	0.208019	0.960806	0.178885	0.760816	1.27071	0.808591	2.51141	1.91124	0.387423	1.10588	0.190422	0.320028	1.07268	1.86358	0.748592	1.04522	0.717341	1.23016	0.93168	1.91466	1.52434	2.7512	0.960615	1.39511
Bradi2g51170	Bradi2g51170.1	0.00532508			no	histidine decarboxylase activity, aromatic-L-amino-acid decarboxylase activity, sulfinoalanine decarboxylase activity (Blast2GO)	4.81869	4.28367	2.59083	0.920375	3.94258	1.22484	4.1902	2.67702	4.81869	1.61898	3.73661	0.117179	1.1431	1.0994	1.32182	6.11978	2.27892	2.47676	4.89487	1.47082	0.370554	1.26483	1.79314	9.1889	3.22244	3.12096	1.22851	3.61092	3.90962	2.5704	0.617127	8.50382	1.04814	7.81921	1.90358	2.65129	0.790722	1.55706	1.47685	6.50882	5.20124	1.95531	1.28107
Bradi1g15590	Bradi1g15590.1	0.0001467			yes	GT31 family [ortho AtB3GALT1]	1.99373	4.22764	2.09136	0.414437	1.75209	0.732582	1.70828	1.21728	1.99373	1.13689	1.86813	0.0905287	0.686872	0.471867	0.408479	2.03791	2.46487	1.14808	1.3575	0.723106	0.763408	1.066	0.377816	1.49869	2.08801	2.16173	1.0847	1.15435	0.915287	1.60756	1.19193	2.13074	2.08225	1.85873	1.90319	1.87019	0.523617	1.20293	0.950808	1.51396	2.33062	1.3516	2.27634
Bradi1g56910	Bradi1g56910.1	5.05249e-06			no	(M=6) PTHR23024//PTHR23024:SF231 - MEMBER OF 'GDXG' FAMILY OF LIPOLYTIC ENZYMES	1.44021	4.19238	4.7183	0.34353	1.44021	0.300275	1.3043	0.293974	1.41562	0.18782	1.15078	0.218233	0.236544	0.796255	0.123088	2.06333	2.12212	0.46127	1.11411	0.498045	0.230039	0.321218	0.151797	1.80641	0.774381	1.00215	1.63427	0.347842	0.330966	0.113979	0.383111	2.03319	0.976028	0.672113	1.98115	0.42937	0.210377	0.111533	0	0.977579	1.06554	1.72495	0.83505
Bradi1g33730	Bradi1g33730.1		0.0203388		no	(M=1) PTHR31517:SF10 - PEROXIDASE 16-RELATED	5.06271	4.19185	0.739709	0.195844	0.820948	0.253535	1.08195	5.06271	2.58937	2.19063	1.20549	0.180502	0.195648	0	0.407226	1.62533	0.70209	0.763039	0.193335	0.823874	0.190267	0	0	1.88728	0.80062	0.828885	0.811029	8.24748	6.93485	3.95945	1.10906	4.24841	0.230651	5.18849	0.689946	7.10269	0.348008	0.553497	0.758315	1.50932	2.4036	0.317048	0.592008
Bradi3g15935	Bradi3g15935.1	7.8347e-10			no	(M=4) PTHR11926//PTHR11926:SF302 - GLUCOSYL/GLUCURONOSYL TRANSFERASES	34.672	4.16632	3.36133	8.29932	34.5776	8.40661	31.7709	9.76077	34.672	11.1081	25.2809	7.08943	9.87978	7.97706	8.25102	35.7688	36.7671	32.1574	33.6172	9.50212	7.47294	9.60679	7.0446	32.7483	29.4487	29.6616	35.2249	8.25069	11.1498	11.0492	8.59337	35.9767	24.8766	38.5849	39.2497	22.9151	6.72572	7.93654	6.85497	26.0779	32.1673	21.8412	21.0373
Bradi5g10210	Bradi5g10210.1	8.82166e-06			no	serine-type endopeptidase activity (Blast2GO)	2.1414	4.15075	5.16278	0.386077	1.60251	0.356227	2.1414	0.26567	1.98398	0.346242	1.26363	0.302779	0.328184	0.315638	0.597706	1.97662	1.8647	0.703968	1.86475	0.518246	0.398948	0.297108	0.210606	2.63814	1.20868	2.22463	2.49414	0.321734	0.076531	0	0.664416	3.5632	1.06398	0.777081	2.53167	0.521248	0.0729697	0.154742	0.636009	0.858993	1.07516	2.1273	0.993051
Bradi1g19200	Bradi1g19200.1	0.000748263			no	(M=1) PTHR10374:SF10 - EXPRESSED PROTEIN	3.65665	4.14734	6.78405	0.881686	3.65665	0.188023	1.56205	0.163414	1.77132	0	1.37556	1.84544	0.666761	0.320636	0.693908	4.15431	2.79149	2.08033	5.60047	0	0.324212	0	0.42788	0.535982	3.27419	1.97737	0.460661	0.653655	0	0	0	0.301635	0.393027	3.15754	3.23306	0	0	0	0	2.57185	2.25786	0	0.672516
Bradi5g20310	Bradi5g20310.1	0.00323263			no	proton-dependent oligopeptide secondary active transmembrane transporter activity (Blast2GO)	0.681227	4.14641	4.65008	0.164293	0.681227	0.10459	0.542793	0	0.302845	0.177668	0.549637	0	0.218876	0.210509	0.227788	0.72732	0.523631	1.36581	0.108144	0	0.319285	0.0990753	0	0.527837	0.447838	0.741837	0.45366	0	0	0	0	0.693119	0	0.518259	0	0	0.194663	0.516011	0	0.422129	0.448161	0.886727	0.44153
Bradi4g24490	Bradi4g24490.2	9.32654e-08			no	D-glucose transmembrane transporter activity (Blast2GO)	5.07715	4.1219	3.48289	0.870678	3.58885	1.36001	4.59595	1.32489	5.07715	1.5199	4.41538	0.691092	0.953374	0.916927	0.921319	4.11345	2.03644	4.30251	3.903	0.931976	1.0596	1.78784	1.66062	6.34999	3.34402	5.02	3.66978	2.06955	1.39745	1.11564	0.716903	8.13299	2.56902	3.48287	6.12373	0.927075	1.63525	1.66966	1.8476	4.3153	3.4022	6.23498	3.70903
Bradi2g45410	Bradi2g45410.1	0.00965903	0.0494562		no	0	13.9601	4.09793	4.58811	3.40663	13.9601	1.42319	3.73242	0.376824	4.47468	0.121698	2.27973	1.00994	7.66277	2.10567	2.84813	5.9111	16.368	5.97707	27.5844	1.72864	0	3.9641	0	4.83983	1.79184	6.02908	2.26892	0.536582	0	0.527471	0.443241	2.47611	5.16214	8.81283	1.44764	0	0.486791	0	0	5.42886	3.13799	0	0.552065
Bradi4g01945	Bradi4g01945.1	4.23876e-07	0.00020886		no	(M=19) PF00304 - Gamma-thionin family (Gamma-thionin)	29.2932	4.09762	3.46923	7.14882	29.2932	6.47811	23.736	3.40228	9.12549	2.79725	6.62792	8.58394	5.52436	7.82993	6.65707	29.9844	31.3017	27.442	28.4445	5.50969	5.37243	8.68638	6.34394	24.3076	18.0852	22.4192	30.1322	2.28033	3.52575	1.6812	6.12186	12.1012	6.16997	11.5661	6.66473	3.16664	3.62027	3.83863	0.563473	9.61297	3.09576	4.71172	9.09122
Bradi4g41616	Bradi4g41616.1	4.62673e-05			no	(M=4) PTHR31190:SF30 - ETHYLENE-RESPONSIVE TRANSCRIPTION FACTOR 15-RELATED	36.8296	4.05664	3.23272	7.90919	32.0847	15.8762	36.8296	7.2795	28.4246	7.13787	26.1602	8.62526	7.04769	4.28829	11.6755	30.7079	28.0437	25.2427	44.3446	6.51096	10.3507	23.5682	23.075	39.6574	29.7819	33.7582	44.1209	6.20414	3.35405	6.51462	13.0452	25.5063	10.6825	42.6386	34.871	3.00239	6.39595	13.0209	6.13223	17.6739	20.1438	35.7775	31.0453
Bradi3g44990	Bradi3g44990.1	2.15871e-10			no	Glycosyl hydrolase (GH), subfamily GH32	132.347	4.0538	3.39477	32.6476	132.347	29.3582	112.551	29.4161	75.1199	25.9754	78.5192	23.5134	36.8622	33.5593	36.6555	155.114	118.674	137.025	118.575	32.1278	25.4236	32.0843	27.797	148.072	79.5856	110.849	111.696	34.958	32.9559	26.9856	22.7649	103.025	46.4232	69.9299	81.1013	30.5767	23.2506	29.0884	20.9861	70.641	57.4955	116.103	69.8372
Bradi4g29792	Bradi4g29792.1		0.0133109		no	0	8.09988	4.04796	1.80615	1.78896	7.24162	6.61147	8.09988	1.76853	3.29564	1.43878	2.32813	3.25496	1.35695	1.6966	0.847318	5.86184	8.76505	6.56232	7.77727	1.28568	1.71552	7.2479	16.1968	7.85373	3.88699	6.78368	13.8751	1.19725	0.759441	0.392307	4.72513	3.19211	2.39959	4.24117	3.34967	1.47786	1.56889	1.91944	0.788915	1.71977	1.44478	3.95811	2.18986
Bradi5g27160	Bradi5g27160.2	0.0222312			no	(M=144) 1.11.1.7 - Peroxidase / Lactoperoxidase	1.50213	4.0413	3.21649	0.371695	1.50213	0.209372	0.490165	0.431157	1.12691	0.0847046	0.409057	0	0.942753	0.544027	0	1.56637	1.80432	0.588288	2.04954	0.595491	0	0	0.241997	0.454704	0.925893	0.319527	0.260537	0.369689	0.351752	0.545117	0.458069	0.682384	0.444569	3.21446	0.16623	0.171126	0.167692	0	0	0.519488	0.926562	0	0.190178
Bradi3g14730	Bradi3g14730.1	0.000586364			no	histidine decarboxylase activity, aromatic-L-amino-acid decarboxylase activity (Blast2GO)	0.740529	4.03482	4.79992	0.183535	0.740529	0	0.280879	0	0.265749	0.174217	0.430019	0.116569	0	0.486077	0.131494	0.839711	1.05796	0.68988	0.374567	0	0	0	0	0	0.413633	0.535294	0.174588	0	0	0	0	0.571589	0.148955	0.119669	0.222784	0.114673	0.224744	0.357449	0	0.696227	0.206966	0.307125	0.509759
Bradi3g10600	Bradi3g10600.1	5.94783e-06			no	leucine-rich repeat protein kinase, putative, expressed, subfamily LRR-XII	6.54944	4.02873	3.39267	1.58227	6.37454	1.39321	6.54944	1.44072	3.85265	1.71597	4.02781	1.95013	0.785111	1.39403	2.19982	5.11746	7.22412	6.83059	6.326	0.635791	1.87943	2.51503	0.542585	6.99085	5.28876	6.9083	7.00984	1.18412	0.95767	0.931212	2.68988	4.58995	4.62789	3.3176	2.87516	0.493309	3.33015	2.22112	0.819277	3.39442	3.75921	3.71897	5.23864
Bradi1g20920	Bradi1g20920.1	1.46811e-09			no	(M=7) PTHR21495//PTHR21495:SF64 - NUCLEOPORIN-RELATED	155.894	4.0287	4.06401	25.0996	101.119	31.1458	151.955	25.7762	155.894	54.2946	145.023	25.5462	27.1623	17.5005	30.1894	147.22	104.097	56.1558	97.0026	23.3204	31.288	37.4823	32.4924	239.546	146.98	96.3067	124.987	24.5602	35.9138	24.9056	17.7251	211.638	127.777	125.134	159.025	59.596	41.9824	70.6265	44.9736	191.088	96.7616	161.11	131.132
Bradi2g27420	Bradi2g27420.1	0.010584			no	(M=2) PTHR10992:SF56 - METHYLESTERASE 4-RELATED	24.2151	4.01599	2.81245	3.37509	13.5543	8.04188	24.2151	2.8992	6.8989	4.15968	7.29403	5.1379	1.14656	3.46571	3.75019	11.1578	12.9312	17.5034	12.6249	3.44869	5.41584	9.63847	13.6645	27.1235	10.5903	18.1811	40.9654	0.963448	0.458352	1.42063	8.75436	5.1869	6.56537	7.7567	8.08662	0.59463	7.28372	4.63382	4.12655	6.94972	1.60981	15.6604	4.95623
Bradi1g23730	Bradi1g23730.1	0.000544048			no	lectin-like receptor kinase, putative, expressed, subfamily L-LEC	1.99157	3.98514	3.66753	0.499749	1.99157	0.218095	0.986397	0.362154	1.14579	0.32759	1.03861	0.440524	0	0.688849	0.869622	2.97501	1.57069	1.76912	1.65145	0.125669	0.116089	0.324204	0.306417	1.8232	0.488487	0.809172	0.82473	0.702151	0.111347	0.345114	0.290004	2.3761	0.281457	0.45224	1.47336	0.21668	0.53083	0.562848	0	1.44711	0.293304	1.45082	0.963214
Bradi5g10787	Bradi5g10787.1	0.00553272			no	(M=1) PTHR27003:SF38 - SERINE/THREONINE-PROTEIN KINASE-LIKE PROTEIN CCR4	0.283403	3.98252	4.4797	0.0611968	0.243717	0.104646	0.283403	0	0.165509	0.0182659	0.132121	0	0.161006	0	0.0837808	0.401265	0.0962963	0	0.477309	0.1695	0	0.14576	0.103322	0.258853	0.131772	0.409274	0.333714	0	0	0	0	0.291349	0	0.22874	0.141946	0.0730636	0	0	0	0.26616	0.131868	0.130456	0
Bradi2g22224	Bradi2g22224.1	0.00143343			no	(M=7) 3.2.1.73 - Licheninase / Mixed linkage beta-glucanase	55.0914	3.93846	2.3692	8.8736	34.9483	12.9635	44.4267	19.0075	55.0914	30.3074	34.1066	3.88811	9.83348	17.178	4.59479	23.6737	30.2467	37.8817	47.9912	15.0002	9.56304	15.4428	11.8482	37.9105	53.2155	36.3894	50.1915	12.1978	19.4681	27.4625	16.9015	27.0544	22.4759	137.042	33.7929	52.8199	28.2003	15.7076	24.5017	15.5922	63.5362	23.0898	34.2082
Bradi2g24100	Bradi2g24100.1	0.000148142			no	inorganic diphosphatase activity (Blast2GO)	8.56865	3.92389	2.53738	2.18372	8.56865	1.66807	5.55986	3.71121	6.58916	2.82124	5.63102	0.925741	2.80957	2.70216	2.29739	16.9182	6.24139	5.16568	5.94933	2.74651	1.36615	1.27176	1.28784	9.51794	5.4201	4.2511	3.05031	4.32825	4.11826	4.44815	1.95018	10.1681	3.07565	9.31356	3.79931	4.37131	2.67724	1.51398	2.72241	8.95724	4.76656	3.7399	5.06038
Bradi5g19250	Bradi5g19250.1	0.000138224			no	iron ion binding (Blast2GO)	1.75177	3.92156	4.22422	0.361015	1.41574	0.112516	1.45639	0.678597	1.75177	0.23741	1.24581	0.134199	0.727298	0.279797	0.302764	1.93343	0.347992	0.794223	2.58732	0	0	0.263371	0.186691	1.52008	1.30953	0.986011	2.00994	0.285201	0.135682	1.82233	0.471177	1.97412	0.857421	2.89314	1.2824	0.264035	0.129368	0.274342	0.281895	0.881684	0.953076	2.12147	1.027
Bradi4g37120	Bradi4g37120.1	7.5536e-07			no	FAD binding, flavin-containing monooxygenase activity (Blast2GO)	9.09767	3.90272	3.27537	1.83508	7.16181	2.74577	9.09767	1.5303	6.28253	2.93753	7.09572	2.86285	1.1171	1.55191	1.80846	4.33078	9.79921	7.64856	6.86869	3.65876	3.25914	2.47212	1.59306	10.6761	5.38404	7.46721	12.8633	1.70356	1.85246	0.956932	1.60824	7.07509	9.21876	4.34971	4.48657	1.12652	5.51957	2.45804	2.64599	4.92448	5.28627	10.6605	7.51162
Bradi3g07810	Bradi3g07810.1	0.0228447			no	0	21.0508	3.89852	3.72304	5.39969	21.0508	4.54389	7.47589	1.23859	11.4847	0.65749	4.06818	8.39521	4.54981	2.73492	5.91882	21.7334	17.0075	4.43615	41.0263	4.78983	0.553086	7.7231	5.10956	7.31482	15.3603	7.22844	0	3.34529	1.06099	0.548081	0	2.05828	3.3524	35.0127	5.5154	0.516169	1.01162	0	1.10217	4.07404	9.7818	1.84325	0.573635
Bradi1g45580	Bradi1g45580.1	4.15921e-05			no	(M=10) PF04674 - Phosphate-induced protein 1 conserved region (Phi_1)	1.89974	3.88055	2.97784	0.489555	1.89974	0.430849	1.25951	0.28447	0.878072	0.426075	0.819387	0.495767	0.767665	0.295327	0.39946	1.53056	2.29567	1.49697	2.27577	0.323264	0.223966	0.486482	0.689686	0.987351	0.628281	1.30092	2.1215	0.225773	0.0716063	0.591838	0.248664	0.555652	0.362004	1.30874	1.2859	0.627051	0.341371	0.289569	0.446312	0.676815	0.691608	1.05741	0.851719
Bradi2g58987	Bradi2g58987.1	5.55407e-05			yes	GT family 77 [CAZy]	3.59591	3.85939	3.15941	0.931731	3.59591	0.855312	2.29	0.709744	1.90486	0.472923	1.59176	0.793684	1.72056	0.496435	0.716244	4.8987	3.49877	2.41571	3.57046	0.543397	0.501972	1.7134	0.662479	3.87264	1.68979	1.45787	2.1397	0.168674	1.28392	0.829049	0.557329	2.95777	1.41987	0.814794	2.427	0.936935	0.459066	0.162252	0.333438	1.51694	1.26826	1.67291	1.90895
Bradi1g44250	Bradi1g44250.2	6.90739e-11	0.0252596		no	aryl sulfotransferase activity, estrone sulfotransferase activity, steroid sulfotransferase activity (Blast2GO)	6.71775	3.85861	2.55226	1.4191	5.47574	1.79854	5.63091	2.56421	6.44626	3.72764	6.71775	1.78966	1.26089	1.21268	1.41316	5.47908	5.91697	4.08534	6.42159	2.24637	1.69783	1.75614	1.49381	4.756	5.95354	5.91717	5.89692	2.85254	2.35226	2.61716	2.43487	6.14287	6.17458	6.79786	6.66972	3.69718	3.7955	3.65857	3.7593	5.39798	7.30829	9.27332	4.89141
Bradi4g00920	Bradi4g00920.2	6.62875e-09			no	bHLH transcription factor	4.35002	3.8413	3.7377	0.791742	3.04132	0.81682	3.75338	1.19363	4.03016	1.25776	4.35002	0.528684	0.802262	0.88182	0.954201	3.52279	3.42732	2.95008	2.26508	1.3272	0.668741	0.830051	0.441287	4.51434	2.81398	3.88443	3.80076	1.57299	0.855239	1.32538	1.02092	3.83673	1.48625	5.64456	5.15311	0.728123	1.22316	1.08078	1.99897	3.53659	4.31789	4.9217	4.62392
Bradi1g64590	Bradi1g64590.2	0.0403474	0.00858734		no	0	16.436	3.83795	3.27064	4.28249	16.436	3.06304	3.70616	0.629396	4.95251	0.224396	1.72238	7.06057	5.26143	2.07012	2.73783	11.722	11.729	10.4465	31.8464	3.52481	0.930315	4.11369	3.68336	3.26821	6.45918	3.44493	1.65231	0.703366	0.89232	0.921897	0	1.08191	2.5375	11.5521	4.63858	0.43411	0	0	0.463475	3.95349	2.74224	0.193777	0
Bradi2g03825	Bradi2g03825.1	0.0112364	0.022502		no	(M=3) PF00477 - Small hydrophilic plant seed protein (LEA_5)	35.6099	3.82938	3.83185	9.29914	35.6099	5.33807	9.171	0.949005	12.3548	0.789557	5.61384	13.5316	8.55574	7.05314	8.05608	19.969	19.9811	24.7876	77.7018	10.2938	1.18864	5.16373	4.70611	4.58507	18.6728	11.7373	1.68889	1.19823	0.76006	1.17788	0.659858	3.31758	4.80309	25.8536	15.445	0	0	0	3.15823	7.4085	11.0115	1.98066	2.05466
Bradi1g77040	Bradi1g77040.1	0.00933224			no	(M=1) PTHR10209//PTHR10209:SF222 - OXIDOREDUCTASE, 2OG-FE II OXYGENASE FAMILY PROTEIN	3.77232	3.81445	2.32102	0.988955	3.77232	1.19423	3.09468	1.08179	1.54129	0.823368	1.08083	1.35643	0.735122	0.589182	1.27509	3.46062	5.12947	2.86702	3.63216	0.257967	0.357452	1.33102	2.83049	3.64409	4.21152	2.49154	2.03156	0.240224	0.685707	1.41687	1.98436	1.33024	2.02217	1.62459	1.18818	1.77917	0.217933	0.346616	0.949758	1.41777	0.602081	1.19127	1.1122
Bradi2g48790	Bradi2g48790.1	0.0301218			no	(M=3) PF06884 - Protein of unknown function (DUF1264) (DUF1264)	7.68546	3.81138	2.74961	2.01645	7.68546	2.78929	2.56415	0.798688	3.62158	0.11914	1.86641	0.247179	2.41127	2.06141	3.34593	6.23201	4.16624	3.13471	17.2089	2.25642	1.82386	3.63824	3.43863	2.36906	2.63128	3.40522	1.85103	0.525306	0.499819	0	2.16963	2.66647	2.84268	6.85134	2.12582	0	0.476561	0	0	3.10028	2.63318	0.651247	1.08092
Bradi2g11761	Bradi2g11761.1	3.75882e-08			no	0	10.007	3.78743	4.24659	2.25533	8.5419	2.48314	10.007	2.38716	8.72568	1.17583	7.97836	1.91246	2.99423	2.43672	1.67792	11.2891	5.78572	8.44386	8.64888	2.9097	2.01592	1.45961	3.54735	14.4416	7.16319	10.1483	8.27476	2.93537	3.0078	1.55375	2.05171	14.1707	3.80146	6.98071	9.94988	0.62712	1.43392	1.3032	1.33908	10.7879	5.28196	11.1973	4.64626
Bradi2g02150	Bradi2g02150.1	0.000113038			no	serine-type endopeptidase inhibitor activity (Blast2GO)	6202.23	3.76032	3.07088	1273.88	4790.2	1790.04	6202.23	1158.87	2932.52	1184.65	2680.63	604.009	1311.63	805.481	2374.4	7741.48	3792.83	2053.55	5572.93	861.769	1297.01	3462.42	1538.95	7562.62	4112.97	5644.25	7489.1	1525.1	1865.22	652.618	592.524	4311.02	1242.66	2593.39	3583	670.198	1345.93	1887.39	835.079	1605.04	2234.43	3222.55	3660.48
Bradi3g34870	Bradi3g34870.1	0.012744			no	0	12.1494	3.74567	3.11784	3.24359	12.1494	2.38344	3.75296	1.46567	5.29187	0.524946	2.55634	0.707026	7.6635	2.21116	2.39266	15.916	8.25024	7.77093	16.6604	2.42033	0	4.1627	2.95073	3.69623	3.76323	6.49347	1.05893	1.50257	2.14451	2.21559	0	0.693376	9.93806	5.80665	4.7294	0.69553	0.681573	0.722682	0	6.33427	1.25532	1.86282	0.772964
Bradi1g08740	Bradi1g08740.1	0.00381495			no	(M=1) PTHR31174//PTHR31174:SF4 - SEED MATURATION FAMILY PROTEIN	1.35093	3.73961	3.44542	0.361248	1.35093	0.32246	0.619592	0.286167	0.644667	0.0586301	0.928448	0.22944	0	0.956736	0.258817	1.44619	0.59496	2.13381	1.22876	0.26181	0.483704	0.225142	0.319185	0	1.42476	1.05361	0	0	0.463949	0.479327	0.201392	0.45002	0.293185	1.17771	0.657752	0	0	0.23452	0	1.23334	1.2221	1.00752	0.250838
Bradi3g35450	Bradi3g35450.1	4.43208e-07			no	(M=32) PF04844 - Transcriptional repressor, ovate (Ovate)	1.50983	3.73747	6.4159	0.350561	1.31021	0.0984221	1.50983	0.169441	1.13106	0.140787	0.919921	0.57826	0.31339	0.401879	0.108716	1.04139	1.12461	1.62966	1.4452	0.109974	0	0.283714	0	2.01537	1.19694	1.2392	1.5878	0.30723	0	0.201342	0.16919	1.70129	0.615766	1.28622	0.920968	0.284429	0.278721	0	0	1.32394	0.77002	1.26963	0.316095
Bradi3g05867	Bradi3g05867.1	9.49653e-05			no	0	2.10047	3.73648	3.0749	0.485997	1.81592	0.785157	2.10047	0.675767	1.88256	0.593892	2.01379	0.100014	0.97565	0.417045	0.451277	2.07132	1.29673	1.86027	2.03536	0.912994	0.632545	1.17769	0.417402	2.00428	1.15339	2.8475	2.39669	0.743923	0.910067	0.522351	0.526726	2.8444	0.894606	0.924065	2.86717	0.491938	1.25337	0	0.630258	2.50888	1.68694	2.54725	1.31209
Bradi1g23320	Bradi1g23320.1	1.61544e-07			no	STE_PAK_Ste20_Slob_Wnk.1 - STE kinases include homologs to sterile 7, sterile 11 and sterile 20 from yeast, expressed, subfamily PAK_Ste20_Slob_Wnk	16.6321	3.73478	3.61656	3.21644	12.0127	5.62374	15.2701	2.85668	13.2091	4.09825	16.6321	3.88002	2.97895	2.35947	3.64734	12.956	10.6901	11.0714	13.3334	5.53429	2.21537	7.77332	6.972	19.5798	8.03127	16.0357	17.4336	2.23324	2.28835	2.36419	4.54094	17.4401	9.29626	13.2774	12.8225	3.18077	4.67542	4.46167	4.07512	11.0077	12.1991	30.2423	13.0791
Bradi2g05500	Bradi2g05500.1	3.04538e-06			no	WRKY transcription factor	7.02689	3.71811	4.16933	0.903824	3.36052	1.7897	5.89584	1.119	4.06761	1.06856	7.02689	0.409823	1.22158	1.17488	0.809018	5.44311	2.65678	2.59868	2.74349	0.818376	1.40398	2.51342	2.42303	6.78457	4.54444	6.11634	6.13803	1.52418	0.725113	0.428084	1.79862	5.02388	2.88027	3.47097	4.8953	0.30237	0.987673	1.04724	1.93694	4.52833	4.36582	14.3969	4.81647
Bradi1g00666	Bradi1g00666.1	8.034e-05	0.0130847		no	(M=161) PF00847 - AP2 domain (AP2)	6.81763	3.71427	3.35689	1.29476	4.80909	1.99096	6.81763	0.489142	1.98118	0.904206	2.09921	1.26126	0.585893	1.50265	1.82924	4.54278	5.60667	4.41771	4.66921	1.6448	2.08919	2.47526	1.75459	7.5356	3.8361	6.45373	9.44507	0.382917	0	0.941039	0.632613	2.82721	0.690716	1.47977	2.92702	0.354499	1.04216	1.84169	0.378479	1.82946	0.799765	3.79777	1.96983
Bradi2g20460	Bradi2g20460.1	1.09866e-09			no	aminopeptidase activity, cysteine-type endopeptidase activity (Blast2GO)	132.616	3.7036	2.75932	35.8073	132.616	40.0954	100.438	33.9082	84.2584	31.8401	73.5485	34.8048	32.4676	41.7831	34.1735	127.812	109.561	148.714	144.377	39.5211	37.3156	36.0735	47.4716	118.559	84.3979	106.135	92.658	36.8028	30.6293	26.2223	41.9784	127.351	70.4636	56.3477	82.871	27.7929	37.4074	30.8785	31.2817	84.0662	52.9844	96.8577	60.2858
Bradi5g09030	Bradi5g09030.1	1.05312e-10			no	prephenate dehydratase activity (Blast2GO)	54.8802	3.69752	3.4467	14.8424	54.8802	11.3455	47.1312	10.3463	39.7125	14.1373	32.926	10.1609	16.9882	13.169	19.0516	59.2238	55.367	58.1613	46.7688	11.7512	13.0264	15.4468	5.1575	53.9573	39.8312	46.4078	48.3284	12.402	10.8285	11.044	7.11095	56.4221	25.7925	34.2538	42.3816	14.9936	11.1188	15.4385	14.9983	33.2144	29.0113	37.5038	31.9746
Bradi2g26660	Bradi2g26660.1	9.05989e-11			no	triacylglycerol lipase activity (Blast2GO)	19.1137	3.65555	3.82844	5.22869	19.1137	3.61473	17.5244	3.27338	13.6568	3.56652	9.74777	5.43065	5.77929	5.24955	4.45525	16.0037	28.8045	18.5326	13.1141	4.16878	3.64282	3.48803	3.15929	19.4433	15.0658	20.948	14.6405	3.56729	3.99319	3.71299	1.82004	14.7186	7.57031	13.2788	19.0596	4.85668	2.76035	3.33054	3.31853	11.146	8.32722	10.6661	8.8517
Bradi3g50740	Bradi3g50740.1	0.000631697			no	(M=60) PF03330 - Rare lipoprotein A (RlpA)-like double-psi beta-barrel (DPBB_1)	13.8079	3.62517	3.19119	3.80891	13.8079	1.82148	7.31457	3.89859	11.927	2.31671	4.75231	1.50078	5.78385	6.25808	1.69294	24.1746	6.26992	10.8558	13.9315	2.8542	1.75774	0.818151	1.85583	12.6406	6.21295	7.65749	2.74726	7.44209	4.21489	1.74184	2.19553	26.1654	3.62241	10.2713	7.64872	3.93701	0.482251	2.04535	2.80222	8.76451	3.84889	3.66124	2.73458
Bradi4g44013	Bradi4g44013.1	0.000719465			no	0	0.973786	3.615	2.76403	0.269374	0.973786	0.411382	0.847665	0.151458	0.561328	0.329445	0.828075	0.387618	0.140047	0.404081	0.145749	0.930747	1.00513	0.436956	1.52231	0.589741	0.136196	0.380358	0.539235	0.67547	0.916953	0.830659	0.967577	0	0.130633	0.134963	0.340234	0.506846	0.165104	1.32643	0.246937	0.254211	0.124555	0.396201	0.542813	0.385854	0.802913	1.13474	0.988792
Bradi1g21490	Bradi1g21490.1	2.50354e-15			no	(M=15) PF06200//PF09425 - tify domain (tify) // Divergent CCT motif (CCT_2)	433.806	3.60525	2.93977	120.326	433.806	118.271	354.711	106.791	321.031	125.339	274.279	109.876	117.784	136.521	117.123	460.153	372.948	439.357	462.765	123.406	121.829	124.262	103.585	412.447	314.766	326.537	365.094	113.083	113.535	103.042	97.5057	376.124	278.819	297.781	331.402	105.88	139.728	135.265	120.482	295.831	227.904	284.03	289.353
Bradi2g38660	Bradi2g38660.1	8.17622e-06			no	(M=144) 1.11.1.7 - Peroxidase / Lactoperoxidase	13.8752	3.59846	2.37488	3.06387	11.0252	2.92426	10.3318	6.00934	13.8752	7.27825	10.5454	2.29775	2.98866	3.51316	3.45593	14.483	8.34161	8.80673	12.4696	2.79672	3.87528	2.25471	2.77031	10.0102	10.0558	11.3956	9.86535	5.79602	6.19502	9.76055	2.28578	21.2536	10.1786	11.4798	12.5887	12.9596	5.02073	4.69726	6.43544	13.9982	12.1029	8.87909	7.20119
Bradi3g12680	Bradi3g12680.1	0.0247318			no	(M=161) PF00847 - AP2 domain (AP2)	3.54766	3.59287	2.82623	0.987416	3.54766	0.550028	1.22803	0.806622	1.80782	0.312921	0.92575	1.50337	0.814756	0.783609	0.847928	2.70741	2.59892	1.90656	6.97774	1.14365	1.05646	0	0	1.3099	1.55592	0.920483	1.12582	0	2.78662	0	0.439864	1.72007	1.2807	2.31503	1.91548	0.739463	0	0.51222	0	2.54409	0.444869	0.440106	0.273929
Bradi5g19220	Bradi5g19220.3	0.00368211			no	(M=5) PTHR14155//PTHR14155:SF130 - RING FINGER DOMAIN-CONTAINING	1.93166	3.58548	3.89843	0.538747	1.93166	0.460946	1.12506	0.0815573	1.45341	0.465895	1.5213	0.557494	0	0.968618	0.628875	2.50997	2.65033	1.57113	0.995214	1.06025	0.783537	0	0	1.943	0.824258	0.341343	1.39162	0	0	0	0.326229	2.18692	0.949845	0.190774	2.48611	0.36562	0.358283	1.13968	0	0.554957	1.66005	2.44807	1.42214
Bradi4g09727	Bradi4g09727.2	2.83754e-06			no	(M=8) PTHR22595//PTHR22595:SF58 - CHITINASE-RELATED	49.8652	3.5814	2.83781	13.9234	49.8652	10.8258	33.201	10.924	28.6197	9.66076	16.963	9.69676	21.2835	15.4156	9.29756	49.1143	37.0883	47.3449	65.9133	14.6609	10.7324	4.75757	13.1524	27.4588	35.4833	44.0832	25.7785	9.53101	14.4607	10.1288	9.57531	11.4115	38.4116	33.8459	30.8099	6.43889	13.5541	6.93804	11.712	23.0215	18.2925	8.51608	18.0219
Bradi1g72756	Bradi1g72756.1	0.0035824			no	(M=1) PTHR10992:SF828 - ALPHA/BETA-HYDROLASES SUPERFAMILY PROTEIN-RELATED	1.14473	3.54905	3.03065	0.322546	1.14473	0.356741	1.01761	0.273036	0.815859	0.167044	0.414207	0	0.863551	0.276846	0.149785	1.19565	1.03296	0.785845	1.56446	0.151518	0.699835	0.39089	0.184722	0.925565	1.97041	0.97561	0.198874	0.282192	0.671253	0.1387	0	0.39066	0.33935	1.7721	0.761322	0.261249	0.128003	0	0.278921	0.634461	0.353634	0.233232	0.435502
Bradi3g30320	Bradi3g30320.1	0.0276387			no	(M=1) PTHR33836:SF1 - ARM REPEAT SUPERFAMILY PROTEIN-RELATED	5.42125	3.5441	3.36343	1.52965	5.42125	1.4197	2.22389	0.449787	2.64982	0.0678601	1.36606	2.29939	1.09662	0.958817	1.76378	4.80351	5.48554	3.81033	7.58561	2.51885	0	1.62455	1.53542	2.40417	1.87661	4.47703	0.137754	0.390933	0.650941	0.192148	0.565125	0.901998	0.705176	5.47647	3.51565	0.27144	0	0	0	2.80164	1.87797	0.0807766	0.703873
Bradi5g24410	Bradi5g24410.1	5.0412e-15	0.0125017		no	0	511.28	3.53022	3.00783	144.829	511.28	127.987	391.115	112.567	339.281	117.732	271.614	135.912	169.859	153.786	119.76	496.932	508.583	455.75	583.853	158.399	122.616	129.332	101.602	413.843	397.961	426.669	325.985	113.841	130.078	109.129	97.2214	345.553	305.937	366.693	338.942	137.509	100.013	129.776	103.631	297.839	295.412	258.692	234.515
Bradi1g61420	Bradi1g61420.1	0.0198869			no	testosterone 6-beta-hydroxylase activity, testosterone 16-alpha-hydroxylase activity (Blast2GO)	0.491825	3.52338	2.5848	0.139589	0.491825	0.146213	0.358505	0.13817	0.356738	0.162166	0.307986	0.107143	0.116133	0.33508	0	0.964767	0.138916	0.634098	0.22952	0.366778	0.112939	0.105136	3.06701e-20	0.466773	0.475234	0.492012	0	0.227701	0.32498	0	0	1.05074	0.273821	0	0.102385	0.210802	0.103286	0.109516	0.225061	0.383959	0.285347	0.0940973	0.468541
Bradi2g05850	Bradi2g05850.1	4.4285e-08			no	(M=16) PF09425 - Divergent CCT motif (CCT_2)	31.0559	3.5119	2.98614	8.00621	28.117	8.69566	31.0559	7.66064	20.9477	8.85447	19.0698	9.47567	9.73017	8.3184	4.50059	23.8008	32.9773	29.5154	26.1746	9.67438	6.83408	12.7238	5.55034	37.8048	33.1811	23.3597	29.8778	9.00898	10.5888	8.85601	2.18877	22.9873	15.2947	24.0633	21.4458	12.2653	8.17301	7.64644	7.33316	22.0423	11.5111	21.4618	21.264
Bradi3g03450	Bradi3g03450.1	0.0181932			no	(M=1) PTHR34776:SF1 - F17F16.3 PROTEIN	1.03483	3.50723	4.95668	0.227374	0.797453	0.253732	0.183283	0	1.03483	0	0.369123	0.433193	0	0.15053	0.325772	0.650113	0.561656	0.122083	1.85596	0.16477	0	0.850159	0	0.25163	0	0.265236	0.216268	0	0	0	0	0.14161	0.184516	3.26124	0.551941	0	0	0	0	0.776198	0.384564	0	0.315729
Bradi1g73744	Bradi1g73744.1	0.000299012			no	0	1.02793	3.50094	3.74466	0.223157	0.781259	0.0837419	1.02793	0.195779	0.748418	0.372049	0.717943	0.164574	0.356765	0	0.37129	0.740949	0.640132	1.39141	0.352547	0	0.173476	0.161491	0	1.43394	0.291987	0.906886	1.47892	0.349752	0	0	0.433366	0.322792	1.05149	0.675803	0.943591	0.161898	0.475946	0.504653	0.345698	0.589768	0.730495	1.01174	0.539765
Bradi4g36810	Bradi4g36810.1	4.12583e-07			no	arginine decarboxylase activity, ornithine decarboxylase activity (Blast2GO)	7.10149	3.49443	2.82262	2.03223	7.10149	2.62894	6.45242	1.16421	5.02419	2.3248	4.42672	1.89895	2.05829	1.37049	2.80119	6.18198	7.57564	6.66897	7.97936	4.00037	2.30963	2.58007	1.62568	7.63649	4.14662	7.24446	6.78211	0.776088	1.32918	1.52582	1.02573	5.30036	3.35983	3.89892	7.53767	0.718491	2.67548	2.83685	3.06837	4.18776	3.37156	5.51636	4.63119
Bradi2g13470	Bradi2g13470.1	0.000748532			no	Cinnamoyl-CoA reductase (CCR)	5.54719	3.4943	2.08573	1.5875	5.54719	1.63484	3.26338	2.68812	3.15643	1.59191	3.68094	0.619328	1.84606	1.61408	2.27053	8.92276	2.60971	6.67613	3.98015	1.59009	1.79529	1.21546	1.93855	4.45191	3.29644	2.98622	2.31896	3.94859	2.81776	1.13212	2.854	5.92186	2.37419	2.70215	1.62752	1.21852	1.94035	1.58261	1.62618	4.62382	5.17983	2.71959	2.20053
Bradi1g53700	Bradi1g53700.1	1.23282e-08			no	hydrogen:amino acid symporter activity (Blast2GO)	30.1752	3.49329	2.75723	8.63806	30.1752	11.1214	28.7414	8.25751	21.6275	7.75503	18.0873	8.7577	7.63529	10.3205	7.83878	29.6577	26.0419	38.3897	26.6115	8.03807	10.1345	12.1432	14.1697	32.0985	20.1824	25.616	37.0688	6.27139	8.66195	8.15358	9.94312	32.1139	15.9348	15.5381	22.9232	5.61867	9.72713	8.07592	7.59841	21.1502	15.1266	20.566	15.5064
Bradi3g51350	Bradi3g51350.1	4.51945e-05			no	allantoin uptake transmembrane transporter activity, uracil:cation symporter activity (Blast2GO)	2.0254	3.48261	3.18464	0.342207	1.19177	0.927092	2.0254	0.362751	1.90122	0.447121	1.50302	0.59914	0.259765	0.374751	0.13517	1.07899	0.621451	1.0131	2.05355	1.23061	0.252621	1.05825	1.16689	2.81899	0.956697	2.53121	1.7947	0.763976	0.121152	0.250335	0.315539	2.82035	1.5312	2.33729	0.916053	0.707278	0.462056	0.367444	0.251707	1.21668	1.17014	2.31523	1.31003
Bradi4g44000	Bradi4g44000.1	2.46987e-10			no	NAC transcrition factor	52.3967	3.47517	2.85665	14.2975	49.6862	17.034	52.3967	13.1715	37.5039	17.4217	37.3101	13.1309	13.6271	17.0379	13.394	46.4867	46.7279	51.9654	53.5646	11.1579	12.6633	21.3836	22.931	60.6134	51.055	48.752	49.1664	15.6478	13.5585	10.36	13.1197	46.0299	29.4527	35.4213	39.1118	15.391	20.8726	16.9913	16.4321	34.875	32.7385	47.7233	33.9035
Bradi1g07480	Bradi1g07480.1	2.42115e-09			no	steroid 11-beta-monooxygenase activity, oxysterol 7-alpha-hydroxylase activity (Blast2GO)	17.6633	3.47299	3.17014	5.08591	17.6633	4.73649	17.2676	3.92941	11.6779	5.03085	12.9348	6.07712	5.26962	2.67487	6.32203	17.8148	19.7857	19.2388	13.8139	3.15905	4.83999	6.62588	4.32102	22.7098	13.5375	14.8216	18.0015	5.8118	3.00386	3.87927	3.02273	13.1777	8.19695	10.8832	14.4536	4.64979	6.11871	5.38346	3.97146	11.131	10.8395	15.2999	14.4689
Bradi2g01817	Bradi2g01817.1	3.08535e-11			no	(M=2) PTHR23024//PTHR23024:SF204 - MEMBER OF 'GDXG' FAMILY OF LIPOLYTIC ENZYMES	61.5337	3.46944	3.46416	12.4294	43.1232	13.7211	49.9441	12.8829	53.1824	20.9474	61.5337	11.2765	13.519	13.3584	11.5639	40.9232	41.2032	48.8248	41.5416	12.1529	16.5691	14.7537	11.4089	57.1653	32.2837	56.3334	53.9939	15.0688	15.0287	12.1359	9.29812	75.7358	44.9749	36.834	55.1847	13.9505	20.9175	22.0045	26.9171	53.3705	50.0531	83.312	59.3992
Bradi2g43120	Bradi2g43120.1	3.98242e-07	2.5503e-06	0.0167967	no	ATPase activity, coupled to transmembrane movement of substances (Blast2GO)	17.4248	3.46359	2.19788	5.03085	17.4248	3.61488	9.26439	3.65703	4.22888	3.27346	3.31655	4.1546	4.763	5.1223	6.0835	24.3165	14.0881	16.4482	14.8464	3.37323	4.16881	4.19438	2.72311	10.4769	7.79637	9.86938	8.91487	3.52326	2.90804	4.33972	3.85711	6.97347	2.60339	3.44489	3.89376	3.10459	3.54291	3.59328	2.85307	3.43581	2.7307	3.82416	3.27553
Bradi5g15410	Bradi5g15410.1	7.06594e-05	0.0380968		no	(M=1) PTHR31495:SF0 - PEROXYGENASE 1-RELATED	10.8264	3.45672	6.0844	3.13199	10.8264	1.02345	4.55939	0.325185	8.20186	0	3.67427	6.64342	2.55514	0.670216	2.65917	9.26254	7.77996	6.52269	19.7404	1.71177	0.225897	1.26174	0.894386	5.04157	2.66154	9.2506	1.28388	0.455439	0.433343	0.223853	0.188107	2.10166	4.9292	17.3803	8.39627	0	0	0	0	8.44781	3.76423	0.376421	2.10861
Bradi4g05190	Bradi4g05190.1	8.80876e-08			no	(M=144) 1.11.1.7 - Peroxidase / Lactoperoxidase	14.6648	3.45226	3.49102	2.8748	9.92454	4.23612	14.6648	1.31961	9.24945	4.69129	11.9697	3.05983	2.57955	3.36699	2.49282	12.8577	9.91804	6.17998	10.7425	2.52166	4.30048	6.33865	3.78371	15.1736	13.4211	10.4602	19.6042	0.722529	1.20308	2.30835	1.04447	7.66859	7.16824	12.7394	9.42161	2.5084	5.57161	7.47145	3.21369	9.23924	9.20539	17.1686	12.2657
Bradi2g54240	Bradi2g54240.1	0.00247419			no	ion channel activity (Blast2GO)	0.603683	3.44437	2.38165	0.175267	0.603683	0.160701	0.476763	0.266997	0.474576	0.303272	0.603317	0.375371	0.162747	0.0782625	0.0846864	0.811204	0.625936	0.253889	0.723702	0.342664	0.0791354	0.221004	0	0.327064	0.466189	0.551597	0.562203	0.159548	0.22771	0.548935	0.131794	0.441748	0.0959321	1.00192	0.358701	0.369267	0.144743	0.383682	0.315397	0.493234	0.999698	0.263732	0.656605
Bradi1g03500	Bradi1g03500.1	0.000238224			no	(M=1) PTHR11654:SF79 - PROTEIN NRT1/ PTR FAMILY 5.5-RELATED	1.05574	3.41074	6.15161	0.168582	0.574991	0.165102	0.947801	0.103053	0.733229	0.101619	1.05574	0	0.443533	0	0.230796	0.552693	0.39791	0.691924	0.657435	0.233465	0	0	0.426942	1.33702	0.723988	0.657679	1.07252	0.108704	0	0.213716	0.0897942	1.40454	0.130722	0.420083	0.977568	0.301909	0	0.104565	0	0.427703	0.544895	2.02011	1.23024
Bradi1g23030	Bradi1g23030.3	3.03092e-05			no	0	926.015	3.4095	2.76416	222.175	757.505	375.508	926.015	187.162	681.658	252.279	501.6	334.764	126.21	184.473	243.254	775.668	856.157	771.371	626.826	204.173	289.486	505.52	502.853	932.784	529.042	724.311	1517.92	108.67	134.323	160.037	345.616	551.049	894.21	655.486	625.887	96.2739	361.482	313.205	238.153	455.022	414.18	477.671	659.526
Bradi2g44300	Bradi2g44300.1	2.35005e-08			no	(M=1) PTHR24282//PTHR24282:SF49 - CYTOCHROME P450 FAMILY MEMBER	15.5733	3.39444	3.2997	4.128	14.0123	3.79057	14.8386	4.76069	15.5733	5.28542	14.8539	2.98794	4.57878	4.29632	4.64897	19.7611	12.8243	11.3243	12.1393	5.17302	3.584	3.53859	2.86667	18.7625	14.4412	13.3424	12.8081	6.24049	6.66691	3.87444	2.26093	19.1982	6.18793	18.2987	18.6084	4.66242	4.46954	4.00192	8.00778	12.7384	14.6346	18.1879	13.8549
Bradi3g57230	Bradi3g57230.1	0.0143071			no	protein kinase family protein, putative, expressed, subfamily RLCK-VIIa	23.1761	3.38531	2.21276	5.58157	18.8954	13.5566	23.1761	6.20186	15.0591	7.63712	15.8402	3.97882	5.49865	4.76997	8.07886	19.3467	26.9544	10.8487	18.4318	7.37778	5.34743	16.5933	24.9081	25.9142	10.7653	26.6759	29.349	3.48802	2.6148	1.76635	16.9383	19.0222	7.49928	11.9476	21.7672	2.54418	7.95882	15.6577	4.38784	11.7633	12.4509	20.442	18.7045
Bradi4g28350	Bradi4g28350.1	4.39251e-06			no	cysteine-type endopeptidase activity (Blast2GO)	17.4307	3.38093	2.92237	5.1556	17.4307	5.71114	15.4653	4.87009	12.9681	4.36664	12.8856	4.31964	2.74818	10.3767	3.17786	20.6319	9.37496	17.149	22.5671	8.25085	4.55332	4.42303	5.61735	23.4825	14.2449	13.0229	11.1109	5.18876	5.88644	6.17964	2.2255	21.3654	10.7996	11.1827	8.52484	4.89605	5.43148	2.20765	4.93136	14.9751	8.7532	18.0612	9.75298
Bradi2g09960	Bradi2g09960.1	1.07683e-05			no	(M=67) PF04578//PF13968 - Protein of unknown function, DUF594 (DUF594) // Domain of unknown function (DUF4220) (DUF4220)	1.85286	3.36841	6.37272	0.525469	1.76999	0.137943	1.85286	0.20136	1.43098	0.0617752	0.850793	0.495917	1.25423	0.258489	0.0932355	1.11637	3.10774	2.23616	0.619703	0.094314	0.261372	0.0811048	0.114982	1.00823	2.053	3.11231	1.23791	0	0.0835659	0.431679	0.290196	0.972685	1.05616	2.03643	1.65863	0.162618	0	0.0844831	0	1.53035	0.586996	0.653301	0.632528
Bradi4g23307	Bradi4g23307.1	0.000289535			no	0	2.73907	3.34539	1.89803	0.818762	2.73907	1.28821	2.46436	1.10932	1.6708	1.17222	1.45529	0.815124	0.981687	0.660911	0.817325	2.93591	2.1137	3.6755	2.23119	2.27364	1.14563	0.977603	0.755973	2.91981	2.49067	2.41224	2.03472	1.03883	0.915699	1.60828	0.874476	1.68759	1.50452	1.67361	1.8175	1.69284	1.48425	0.3703	1.14148	2.21787	0.723621	1.98854	0.891144
Bradi2g24850	Bradi2g24850.1	9.65805e-08			no	(M=2) PTHR10791//PTHR10791:SF32 - RAG1-ACTIVATING PROTEIN 1	18.0497	3.3425	4.32383	4.12242	13.7792	3.73075	13.4982	3.23697	17.2438	3.38101	18.0497	3.40146	3.68686	4.92488	4.47647	12.0812	11.2704	9.90554	21.8597	3.66572	1.39435	4.07947	5.78347	15.9711	12.405	14.5785	11.038	6.22479	2.29269	1.77651	2.65391	23.5358	10.8662	11.6397	22.9334	1.11538	4.18984	4.24939	3.96944	13.8825	20.6341	19.9153	17.767
Bradi2g30850	Bradi2g30850.1	2.23815e-10			no	nucleobase transmembrane transporter activity (Blast2GO)	7.19885	3.33676	2.89042	2.15744	7.19885	1.9427	5.36952	2.13407	5.60731	1.83525	5.14842	1.8399	1.89932	1.82671	3.06381	7.81034	7.95175	6.37043	6.66288	1.59961	1.57002	2.40726	2.19393	5.72544	4.0416	5.14989	6.56113	1.86199	2.21456	1.92189	2.53784	6.61607	5.59783	4.85702	5.35832	1.12047	2.02705	1.43287	2.76061	5.75624	4.5112	4.77069	5.55556
Bradi4g34885	Bradi4g34885.1	0.00606158			no	0	1.02474	3.33382	3.76288	0.145813	0.486114	0.0694868	0.572734	0.196768	0.925914	0.38772	1.02474	0	0.285807	0	0.297444	1.66203	0	0	0.282429	0	0.277947	0	0	0.459498	0.467827	0.968686	0.394925	0.28019	0	0.275432	0.231449	0.517183	1.34777	1.08278	0.755919	0.518791	0.76257	0.269522	0	0.787447	1.63858	0.231577	1.44137
Bradi4g12600	Bradi4g12600.3	2.7675e-09			no	0	58.1945	3.29467	2.68317	17.6632	58.1945	14.1621	45.8519	13.3742	31.2759	14.5638	25.0326	13.763	16.274	23.4777	17.1382	61.1596	47.9713	47.4511	76.1961	17.7443	12.0582	11.9267	14.9192	58.4017	48.2025	48.4268	28.3766	11.5857	15.9029	15.4965	10.5116	34.8826	25.5808	33.2124	31.4277	16.7042	13.9567	13.7023	13.8919	22.5255	23.484	35.9477	18.1731
Bradi2g54960	Bradi2g54960.1	0.00735283			no	0	2.74116	3.28563	2.01225	0.834287	2.74116	1.20681	2.4155	1.16024	2.54769	1.89967	2.56015	0.853583	0	2.00213	0.481437	3.65089	2.76678	1.80418	2.7428	0.730508	0.67482	1.04699	2.37492	3.16087	0.757216	2.54783	3.19609	0.453509	0.647259	2.22904	1.31117	1.88348	2.18147	3.067	3.05879	0.839704	1.43999	2.18121	3.13777	1.78437	2.84161	3.74825	1.86638
Bradi3g20810	Bradi3g20810.1	8.65101e-10			no	alcohol dehydrogenase activity, zinc-dependent, aldehyde reductase activity, receptor antagonist activity, hydroxymethylfurfural reductase (NADH) activity (Blast2GO)	31.1122	3.28519	3.37073	7.8229	25.6997	9.98731	31.1122	7.8778	29.1134	6.78413	23.5296	4.28581	9.72635	8.5168	8.76263	30.9938	21.0115	24.685	26.1085	10.3923	10.1647	9.33103	10.0612	36.2924	23.7622	33.7035	30.6907	8.53895	10.8329	7.55457	4.58481	37.3022	22.2485	32.586	24.3169	8.95927	3.8733	6.70797	7.59598	25.5178	20.2125	30.8175	17.5707
Bradi1g09240	Bradi1g09240.1	0.00845918			no	(M=3) PF03350 - Uncharacterized protein family, UPF0114 (UPF0114)	0.839763	3.27675	2.64047	0.256279	0.839763	0.100437	0.365683	0.136335	0.518857	0.449299	0.763941	0.136473	0	0.426806	0.461838	1.72041	0.53083	0.230765	0.877049	0	0	0.401749	0	0.356729	0.24213	0.250678	0.613196	0.145016	0.13798	0.142554	0.11979	0.669188	0.174389	0.840614	0.391236	0.402761	0.263119	0.557978	0.57334	0.733597	1.45383	0.719134	0.1492
Bradi4g39350	Bradi4g39350.1	8.30683e-10			no	serine-type carboxypeptidase activity (Blast2GO)	39.4071	3.27464	2.53659	12.034	39.4071	10.0109	32.1126	13.2853	26.4232	13.4929	25.9014	14.1236	8.83586	13.9495	11.2272	44.9809	30.4789	39.9902	42.1786	12.3305	10.2914	10.6966	6.72515	33.2014	33.3828	27.5098	34.3563	11.0795	16.1005	15.644	10.317	38.1132	17.6842	28.6092	21.2862	17.1576	15.3513	10.5608	10.902	24.0046	31.6398	25.4738	22.4876
Bradi1g63600	Bradi1g63600.1	0.000683492			no	NAC transcrition factor	1.7538	3.25486	3.05977	0.395567	1.28752	0.567842	1.1112	0.17126	0.950209	0.533009	1.7538	0.540036	0.585348	0	0.456885	1.33725	1.40037	1.25559	1.15686	0.308113	0.284625	0.927361	0.75127	0.588172	0.7186	1.11595	2.02206	0.143461	0	0.423074	0.118505	0.794414	0.172519	1.8018	1.03211	0.531255	1.04119	0.275997	0.283596	1.20955	2.99633	1.1857	1.6236
Bradi3g10815	Bradi3g10815.1	0.00782917			no	0	0.44208	3.25277	2.61758	0.131619	0.428126	0.22955	0.344756	0.139543	0.44208	0.0903666	0.332235	0	0.132806	0.255458	0.138213	0.220655	0.317719	0.517952	0.656179	0.419435	0.258307	0.24046	0	0.640543	0.217385	0.337589	0.183509	0	0	0.127985	0.430188	0.600798	0.313133	0.503136	0.351252	0	0.236228	0.125238	0	0.219541	0.652625	0.322819	0.133952
Bradi2g33540	Bradi2g33540.1	0.000185376			no	WRKY transcription factor	7.85418	3.20299	3.03495	2.00006	6.40616	2.1189	7.85418	1.53053	5.18588	2.84631	6.33814	1.27609	1.97595	2.2805	2.46768	9.02831	8.98167	2.92842	4.68623	0.624057	0.768645	4.29324	2.78966	7.30659	3.5578	8.5388	12.0135	1.35598	0.552939	1.33296	2.88026	5.72095	2.56243	6.36303	6.09713	2.33136	2.46031	3.91306	2.68053	4.1375	3.07487	10.5668	7.57343
Bradi3g32130	Bradi3g32130.1	0.0415537			no	(M=144) 1.11.1.7 - Peroxidase / Lactoperoxidase	0.630145	3.19788	2.05365	0.164239	0.525217	0.135584	0.457289	0.43119	0.630145	0.229973	0.360877	0.308715	0	0	0.348242	0.543341	0.800527	0.261007	0.495993	0.176135	0	0.151466	0.214734	0.672464	0.410792	0.28353	0.46237	0.16402	0.780312	0.644941	0.135488	0.605509	0.986213	0.633851	0.295005	0.455543	0.1488	0.315551	0	0.184386	0.548119	0.542251	0.168753
Bradi5g10757	Bradi5g10757.1	3.51644e-06			no	(M=36) KOG0725 - Reductases with broad range of substrate specificities	2.64653	3.18462	4.33664	0.508549	1.61953	0.532128	2.64653	0.245193	1.66892	0.52148	1.90285	0.799621	0.693372	0	0.541202	2.16005	1.03675	1.82533	1.456	0.273731	0.337151	0.627715	0.889914	2.92621	2.0571	2.12973	3.47308	0.254904	0.0808454	0.0835251	0.561498	2.19571	0.817425	2.13431	1.52822	0.157324	0.770834	0.653862	0.503898	1.71932	1.77465	2.10678	2.01065
Bradi1g61530	Bradi1g61530.1	0.000238526			no	(M=144) 1.11.1.7 - Peroxidase / Lactoperoxidase	8.29577	3.16977	3.52325	0.794932	2.51975	1.4526	3.2416	1.29192	6.51179	2.2986	8.29577	0.361004	0.78259	0	2.03613	2.76306	2.57433	1.06825	3.67336	1.85372	1.7124	1.23985	1.00442	5.8191	1.92149	4.14442	1.08137	2.30162	0.912481	1.31982	0.633747	8.14279	3.22912	5.18849	9.48675	1.24297	1.21803	3.32098	3.41242	9.27152	3.68551	14.1087	6.11742
Bradi5g12205	Bradi5g12205.2	7.93716e-14			no	0	59.7786	3.16907	2.71801	18.8631	59.7786	21.0446	56.9221	17.8166	46.8752	17.0922	39.7765	16.4449	21.6515	18.5961	18.7601	62.7448	60.11	58.4419	57.8177	17.4745	20.7622	24.6156	21.3263	59.9047	51.1003	57.6827	59.0005	20.3374	16.5326	17.7599	16.6365	49.4755	38.2285	51.4099	48.3868	19.3764	15.9424	18.8033	14.2468	37.7343	40.5798	44.2252	36.5666
Bradi5g09910	Bradi5g09910.1	0.00228411			no	protein kinase family protein, putative, expressed, subfamily SD-2b	0.65896	3.16429	3.80148	0.208249	0.65896	0.156843	0.354784	0.113444	0.630872	0.0379096	0.31864	0.157301	0.341	0.245973	0.0887209	1.27477	0.509872	0.598465	0.252727	0.269241	0.248716	0	0.109415	0.68529	0.209314	0.288938	0.235595	0.167149	0.0795195	0	0.207108	1.77404	0.201005	0.32297	0.225474	0	0.151638	0	0	0.422781	0.558573	0.207223	0.0859857
Bradi2g04840	Bradi2g04840.1	2.29842e-05			no	(M=3) 1.14.11.15 - Gibberellin 3-beta-dioxygenase / Gibberellin 3-beta-hydroxylase	7.63324	3.16287	2.87339	1.63578	5.17375	0.719756	4.12581	3.11695	7.63324	2.47819	5.91255	1.45361	2.70098	0.865909	1.5226	3.92669	5.78863	5.53036	5.44932	0.592389	0.766121	0.509422	1.01109	2.89495	5.98696	2.95612	4.66523	2.64789	3.88411	2.9283	3.00751	5.60034	5.30704	11.192	8.43355	4.08563	2.60237	1.69805	1.5267	5.89132	12.1669	1.73255	3.85942
Bradi2g03448	Bradi2g03448.1		0.0413755		no	(M=133) PF02365 - No apical meristem (NAM) protein (NAM)	1.47153	3.14767	1.31162	0.133046	0.418784	0.374645	1.08778	0.245488	0.371166	1.47153	1.04026	0	0	0	0.532183	0.212406	0	0.199435	1.2633	0.538339	0.4973	0.462942	0	1.64426	0.837031	1.51652	0.353297	0.250656	0.238495	0.4928	0	0.231335	0.301426	0.726489	0.225414	2.55259	1.13698	1.20556	0.991002	0.422667	1.67527	0	2.06311
Bradi1g12370	Bradi1g12370.1	0.00536411	0.0155055		no	(M=99) PF02458 - Transferase family (Transferase)	0.54808	3.14425	3.8398	0.174312	0.54808	0.191636	0.498766	0	0.277641	0	0.0806807	0.408035	0.147424	0.141788	0	0.244943	0.705383	0.80495	0.437044	0.310402	0	0.266929	0.189213	0.355525	0.482625	0.749496	0.407417	0	0	0	0	0.133386	0	0.558517	0.418659	0	0	0	0	0.0812356	0.241487	0	0
Bradi4g39330	Bradi4g39330.1	1.57831e-07			no	copper ion binding, laccase activity (Blast2GO)	47.2959	3.13912	3.75197	9.77614	30.6884	7.06572	34.9554	7.52678	24.5141	12.2665	47.2959	9.79293	9.7821	8.80762	10.7219	30.6902	39.3358	29.3843	23.3435	7.2306	6.983	8.57319	5.47608	35.1345	17.8005	40.2968	46.5897	6.73328	9.31869	6.2178	7.83735	24.1038	21.715	17.7413	34.4963	10.7671	14.3457	12.6594	11.2937	21.5611	20.7112	112.903	34.008
Bradi1g69710	Bradi1g69710.1	2.57842e-06			no	D-glucose transmembrane transporter activity (Blast2GO)	59.9992	3.12332	3.02576	19.2101	59.9992	19.8993	46.4377	12.5669	35.9917	9.0425	41.2918	17.9124	20.8806	17.9685	20.0787	60.459	52.5832	68.6729	58.2815	15.6832	14.4876	20.1194	29.307	58.208	32.7796	47.6978	47.0653	12.5694	9.90938	6.82522	20.9636	54.5778	20.5857	21.974	46.8293	8.5335	7.49345	11.8606	8.28249	41.6502	20.002	67.6745	35.8404
Bradi4g01540	Bradi4g01540.1	1.86362e-05			no	potassium:hydrogen antiporter activity (Blast2GO)	3.53324	3.12272	4.43845	0.656708	2.05071	0.437341	1.1295	0.371398	1.18037	0.313062	3.53324	0.07862	1.10782	0.81959	0.620804	2.69014	1.12128	1.72823	2.66321	0.538273	0.497239	0.385737	0.328116	1.37004	1.67386	0.649856	0.824259	0.0835417	0.715396	0.410616	0.276037	1.38784	0.904168	1.4528	0.976672	0.386708	0.378948	0.321443	0.165147	2.06612	0.977121	8.76899	2.32071
Bradi4g34410	Bradi4g34410.1	0.0499953			no	zinc ion binding (Blast2GO)	10.3786	3.12087	0.28529	0.691374	2.15769	10.3786	1.90123	9.11104	0.928541	0.678859	0.963654	0	1.69589	0.407763	0.66185	0.880528	3.8036	2.48028	1.46636	1.78535	0.824622	3.26251	35.6418	2.89691	1.04097	1.61658	2.05043	0.415638	0.395472	0.61287	35.0202	0.575399	0.999651	1.20466	0.934452	0.384791	1.13121	1.19944	0	0.93449	0.347242	1.71762	0.855261
Bradi1g32370	Bradi1g32370.1	1.5122e-06			no	(M=229) PF00249 - Myb-like DNA-binding domain (Myb_DNA-binding)	8.8151	3.10964	2.66761	2.83476	8.8151	4.16806	8.70653	2.75964	7.57355	2.35638	7.23322	2.8051	1.44784	3.62048	3.46562	9.86284	8.31303	8.35709	8.72743	5.02992	3.09765	4.45653	4.08814	11.1731	8.05772	6.99271	8.60261	2.12907	3.51135	2.23245	3.16568	11.7898	4.60858	7.13071	6.76516	3.67932	2.31781	2.86722	0.561172	5.58467	5.69191	10.7927	6.86359
Bradi2g22660	Bradi2g22660.1		0.0494455		no	(M=1) PTHR30289 - UNCHARACTERIZED PROTEIN YBCL-RELATED	38.8151	3.08499	1.89299	12.5819	38.8151	27.5589	20.2913	9.79597	27.3635	3.58578	14.8475	14.1497	10.5898	7.72654	17.8616	41.5602	35.3812	25.6351	52.684	14.6083	10.2986	34.7117	50.6169	16.5745	27.7943	21.659	15.1374	8.94971	7.49364	3.5191	19.2214	11.8942	12.054	63.2922	22.2137	1.98852	2.27339	6.54281	3.53839	23.1402	18.842	5.62167	11.7862
Bradi3g10595	Bradi3g10595.2	0.00183877			no	0	7.01203	3.05688	3.3413	1.89578	5.79517	3.31469	7.01203	0.960587	6.80647	1.79677	7.00925	1.13979	1.54428	2.97048	1.92858	8.46711	3.69447	2.1682	8.85091	2.27603	2.10253	5.31257	3.56762	10.9241	3.28609	4.44891	9.38897	0.302784	0.288094	0	3.25147	7.26556	7.28226	6.14302	6.53501	0.280313	1.64813	4.66009	0.598549	3.2336	5.5651	11.7618	7.47649
Bradi3g09080	Bradi3g09080.1	0.0011858	0.048943		no	(M=144) 1.11.1.7 - Peroxidase / Lactoperoxidase	3.33956	3.02812	2.04081	0.637937	1.93175	0.578279	2.5048	2.05007	2.88961	1.95992	3.33956	0.447634	0.808657	0.622194	0.673265	1.74664	2.12806	1.13537	2.71693	0.851315	0.314567	0.732084	0.415151	1.69012	4.50044	1.37039	2.45826	2.53684	2.56462	2.18204	0.916799	1.17064	3.43201	3.67632	3.27946	2.05499	1.29456	1.9827	2.50743	4.09949	4.87829	2.0967	2.28378
Bradi4g12015	Bradi4g12015.1	0.0341183	0.0275358		no	0	0.800199	3.02172	1.93031	0.0866266	0.261761	0.274297	0.365783	0.378191	0.766406	0.397564	0.800199	0.0546596	0.0592459	0.170943	0.0616581	0.344527	0.212606	0.138638	0.351273	0.187114	0.230466	0.375451	0.304158	0.571504	0.339421	0.552205	0	0.348488	0.497371	0.570951	0.0959556	0.804064	0.628612	0.953928	0.679019	0.268854	0.526918	0.33522	0.459265	1.63232	0.824903	0.624055	0.119514
Bradi1g09177	Bradi1g09177.1	7.39938e-12			no	(M=1) PTHR12565//PTHR12565:SF164 - STEROL REGULATORY ELEMENT-BINDING PROTEIN	3.73853	3.01353	2.55756	1.24058	3.73853	1.09279	3.09731	0.998134	2.47319	1.23354	2.36636	1.35317	1.05221	1.59464	0.962313	3.89378	3.35634	3.48191	4.22209	1.07414	1.05428	1.0969	1.14585	2.92194	2.97491	3.188	3.30437	1.28159	0.803027	0.952554	0.955367	2.74064	2.932	1.94318	2.27694	1.01285	1.67311	1.38314	0.865087	2.81116	2.21974	2.24764	2.18689
Bradi2g16981	Bradi2g16981.1		0.0099196		no	0	0.680155	3.00625	2.90567	0.226247	0.680155	0.099184	0.192042	0	0.0812409	0.0275991	0.0723511	0.21601	0.351201	0.337775	0	0.486264	0.280067	0.91314	1.04115	0.246485	0	0	0.150251	0.0941055	0.574868	0.0991938	0	0	0	0	0	0	0	0.221755	0.103209	0	0	0.110396	0	0.193524	0.0958806	0	0
Bradi4g11420	Bradi4g11420.2	0.00011288			no	(M=34) PF04535 - Domain of unknown function (DUF588) (DUF588)	1.97934	2.99008	2.17872	0.661968	1.97934	0.514245	1.29196	0.538979	1.16011	0.886262	1.23643	0.802494	0.676534	0.464764	0.704078	2.48897	1.04047	1.80928	2.57864	0.813968	0.469948	0.524976	0.248086	1.39844	1.50289	1.06459	1.20192	0.757984	0.540906	0.465696	0.39133	1.39911	1.13939	0.823839	1.27809	0.438581	1.63316	0.911404	0.561898	0.585817	1.66229	1.7228	0.974818
Bradi2g22205	Bradi2g22205.1	0.00433021			no	(M=1) PTHR10438//PTHR10438:SF294 - THIOREDOXIN	1.34767	2.98832	2.05314	0.450981	1.34767	0.544502	0.774646	0.255529	0.746287	0.578253	0.887124	0.255787	0.415874	0.26665	0.865611	1.15161	1.32656	1.40568	1.50684	0	0.943685	0.878486	0.355837	0.668608	0.680728	1.1746	0.574648	0.2718	0.258613	0.267184	0.224518	0.501697	0.980558	0.52518	0.977711	0.251628	0.739735	0.784353	0.537298	0.534707	1.02183	1.57249	0.419463
Bradi1g53437	Bradi1g53437.4	3.4339e-11			no	0	48.1258	2.95751	2.44338	16.2724	48.1258	17.4538	40.4773	16.4513	40.035	16.9495	35.3787	15.4405	15.167	20.8748	13.6074	49.5307	39.1003	45.6902	58.182	18.7201	17.5473	20.1228	13.425	44.5645	40.8779	38.1652	38.3018	12.5617	19.026	20.6646	13.553	52.0519	41.0021	29.9686	37.1175	20.4108	17.908	15.2892	14.1898	38.0412	33.4113	40.2576	29.8046
Bradi1g29097	Bradi1g29097.3	3.81956e-06			no	0	1.22884	2.94518	14.3297	0.107873	0.317705	0.0325527	0.527645	0	1.22884	0.0678173	0.909875	0	0.431491	0	0	0.477944	0.172047	0.336569	0.28426	0	0	0.130211	0	0.231239	0.353146	0.731226	0.794971	0	0	0	0	2.08215	0.339127	1.22603	1.26804	0	0	0.271269	0	0.713298	1.4136	0.932313	0.580287
Bradi3g26840	Bradi3g26840.1	1.18572e-05			no	Glycosyl hydrolase (GH), subfamily GH18	139.356	2.94218	2.35504	44.6209	131.282	43.0647	127.574	68.3608	139.356	62.859	117.318	22.1866	59.5478	40.9343	55.8147	204.059	93.3751	105.104	122.591	41.693	47.3304	57.27	25.9656	153.423	109.968	115.305	131.599	63.8034	100.408	71.3647	37.8668	134.003	66.1516	209.871	147.399	87.6496	43.2849	49.8552	70.6463	86.8699	127.867	140.571	113.963
Bradi3g17850	Bradi3g17850.1	0.0302822	0.0169901		no	(M=19) PF00304 - Gamma-thionin family (Gamma-thionin)	25.5908	2.92782	2.98218	8.74056	25.5908	7.16684	9.54469	1.65082	13.8276	0.415406	4.63758	9.69721	11.0948	5.05452	9.11568	23.2849	21.1293	26.4178	31.5312	9.83586	3.40727	7.92965	7.49459	6.10224	20.0723	10.3905	1.61375	2.8623	3.26811	0	0.472877	4.75499	6.88411	35.9491	7.72215	0.529974	0	0	1.13165	11.9055	2.86955	1.41941	2.35591
Bradi1g68670	Bradi1g68670.1	5.52809e-07		0.0129882	no	acid phosphatase activity (Blast2GO)	246.08	2.91982	1.87116	84.2792	246.08	71.7619	198.917	104.666	194.344	170.984	168.421	70.9571	94.9077	89.9731	81.2791	305.785	290.214	184.477	203.845	73.6398	79.2537	87.3041	46.85	193.256	176.75	222.263	203.399	95.5388	129.07	114.86	79.1943	248.394	197.956	160.987	170.039	250.09	143.298	136.891	153.657	158.482	183.135	186.677	145.388
Bradi5g11590	Bradi5g11590.1	0.00100824			no	iron ion binding, lipoxygenase activity (Blast2GO)	10.0492	2.91678	1.90646	3.44531	10.0492	4.72339	9.56863	4.49544	6.39282	4.03889	5.83305	4.02363	2.47354	3.69367	3.59039	7.94911	12.5359	10.2562	9.45556	2.67255	2.84863	6.18757	7.1848	11.1454	8.68369	7.832	10.6135	3.95644	2.24655	3.45015	8.32863	6.24283	5.14152	7.64477	6.54214	2.48126	4.74715	5.64732	3.27984	4.64205	4.77425	5.64338	8.27251
Bradi2g49257	Bradi2g49257.1	0.00257942			no	(M=2) PTHR11986//PTHR11986:SF77 - AMINOTRANSFERASE CLASS III	1.34868	2.91122	2.94895	0.463271	1.34868	0.326284	1.09131	0.28339	0.933033	0.477277	1.1985	0.340268	0.553229	0	0.959588	2.91074	1.10294	0.287684	1.09338	0.388275	0.179338	0.500842	0.236682	1.18591	0.301853	1.09378	1.7837	0.180785	0	0.35543	0.597345	0.333699	0.652208	2.09591	0.650315	0.334736	0.164009	0.695606	0.714757	1.72747	0.755177	1.19535	1.11601
Bradi2g12330	Bradi2g12330.4	1.5218e-09			no	IgE binding (Blast2GO)	12.2998	2.90629	3.562	3.54354	10.2985	3.44549	11.4796	1.77573	12.2998	3.44574	9.41586	3.44333	5.28735	2.69217	2.75131	12.1438	10.417	8.49101	10.1423	4.25656	3.1759	2.95648	3.39304	14.501	7.63646	10.6732	13.1078	1.82944	1.16046	2.09811	2.01493	15.7586	8.98332	12.6668	11.7906	2.82278	3.87259	5.27936	1.80824	7.54084	7.51461	12.7263	9.8817
Bradi1g37330	Bradi1g37330.3	2.12841e-06			no	symporter activity (Blast2GO)	10.4938	2.89613	2.41253	3.28284	9.50754	3.02921	10.4938	3.96229	7.97188	3.69122	5.71918	2.18346	5.74762	3.08912	2.11117	8.7772	12.1327	7.38413	9.73612	3.55931	2.46598	3.59645	2.4951	10.8712	11.7601	9.88344	9.4603	3.23164	4.88821	5.53897	2.19034	5.42974	6.17807	12.0082	8.27147	5.9836	2.48072	3.1883	3.11227	6.38084	5.95352	5.34189	5.20045
Bradi1g47210	Bradi1g47210.1	2.56038e-06			no	0	16.8007	2.89366	2.69468	5.80603	16.8007	3.53951	14.3908	4.43892	9.33057	3.46511	5.96016	4.74147	8.12343	6.21841	4.14082	13.2215	13.8816	17.3281	22.7716	3.83966	3.2245	3.90223	3.19166	14.5261	18.7243	16.2949	8.01774	3.25051	4.32993	6.5504	3.62484	5.39992	4.49524	16.1729	11.2542	3.46067	3.09633	3.12675	4.17669	4.29358	9.86203	4.83579	4.84924
Bradi4g38850	Bradi4g38850.1	2.53097e-06			no	0	2.44861	2.89354	2.88563	0.846234	2.44861	0.945313	2.16541	0.658995	2.36383	0.620785	1.88487	0.717191	0.666315	0.961264	1.04017	2.44816	3.18813	2.51205	1.6461	1.16911	0.323995	1.00537	1.28278	1.60687	1.99955	2.44653	2.60866	0.435479	1.03588	0.535105	0.629518	3.11481	1.8329	1.47253	3.03509	0.30237	0.592604	0.942521	0.645647	2.63133	1.0005	2.3395	1.56815
Bradi5g20910	Bradi5g20910.1	0.001101			no	0	4.67909	2.88239	1.98883	1.35325	3.90059	1.86739	4.67909	1.22528	2.46123	2.58989	2.95216	1.33115	1.44284	1.38768	1.25132	3.19634	6.04064	3.75145	2.61394	2.53159	1.87088	1.52392	1.54319	4.25275	2.75535	6.72404	4.98424	0.471493	2.01878	0.463487	1.94737	3.04604	2.26798	1.13879	3.39209	1.746	1.92484	2.49448	4.19425	2.65018	1.57562	3.70204	3.88078
Bradi2g35610	Bradi2g35610.2	0.00950374	0.0182418		no	0	2.53804	2.87734	2.10262	0.882079	2.53804	1.04034	0.695202	0.225661	1.30088	0.339819	0.696996	0.599957	1.30059	0.781797	0.845968	2.70115	1.36128	1.64853	4.4412	0.855753	0.790516	1.4718	1.04329	0.522748	0.931391	1.10203	0.224643	0.159379	0.454939	0.156673	0.131654	0.294187	1.34163	1.84774	1.71994	0.295101	0.289179	0.459932	0.315063	0.806256	0.798912	0.526906	0.65591
Bradi2g55490	Bradi2g55490.1	3.18203e-14	0.0302423		no	(M=1) PTHR24296:SF7 - CYTOCHROME P450 94C1	19.5616	2.87213	3.36762	6.81083	19.5616	4.97609	17.827	3.33048	13.8893	4.61826	15.1842	6.40859	7.31191	5.21568	8.30716	20.8552	21.3557	18.3934	17.6422	4.55443	5.15534	5.73693	4.45765	18.123	15.1103	20.3937	17.6811	3.7633	3.46704	3.22963	2.86193	13.3967	13.6485	13.7929	14.7191	3.64991	4.93146	5.28637	4.60531	14.6727	12.0271	18.1191	15.9177
Bradi4g39940	Bradi4g39940.1	6.62154e-09			no	serine-type carboxypeptidase activity (Blast2GO)	12.2639	2.8667	2.37257	4.27804	12.2639	4.44085	11.6747	4.34256	9.48315	4.6377	8.57076	4.12016	4.46587	4.65307	3.87308	8.34748	12.1679	17.9978	10.5424	3.91788	7.47969	3.81838	2.54745	13.6617	9.44209	13.139	10.4562	4.13486	5.55423	4.06465	3.61649	8.97914	10.3835	9.16445	9.40551	3.03988	5.29577	4.44536	5.76979	10.3219	9.04251	7.03595	7.88272
Bradi3g47317	Bradi3g47317.1	3.11208e-06			no	0	4.59681	2.86112	2.52754	1.60664	4.59681	1.63058	4.06745	1.607	3.40522	1.18798	3.17713	0.678215	2.20537	1.88538	1.65761	4.98736	3.07768	4.87394	5.44824	2.57967	1.66811	1.33102	0.943497	5.02294	3.30905	5.39835	2.53945	1.32123	1.82855	1.88916	1.38905	3.76902	1.87773	4.40961	3.56453	2.25671	1.08966	0.693233	0.712319	3.03808	2.70936	3.87163	3.08944
Bradi3g44900	Bradi3g44900.1	0.0227018			no	0	2.03849	2.85382	1.765	0.626414	1.78768	0.868623	0.852733	0.870184	2.03849	1.12272	1.47733	0.583091	0.632016	0.303927	0.986623	1.31261	3.02402	1.72544	1.08863	0.665357	0.614634	0.57217	1.62233	0.254026	0.775892	1.07105	1.30997	1.23919	1.47383	0	0.767717	2.28733	1.86273	1.4965	2.50739	1.14722	0	0.894004	2.44965	1.74131	1.29409	1.28023	1.59368
Bradi2g07050	Bradi2g07050.1	0.000858696			no	bHLH transcription factor	1.21783	2.85223	2.15666	0.426974	1.21783	0.570936	1.05513	0.457979	1.05881	0.469796	0.821286	0.536421	0.38762	0.279601	0.504252	1.20755	1.04324	1.66292	0.957595	0.816136	0.28272	0.438645	0.746241	1.48006	0.951721	0.98532	0.803412	0.475001	0.542347	0.186774	0.627795	2.10426	0.456971	0.734251	0.939766	0.879498	0.258555	0.365533	0.375596	0.907765	0.396837	1.49184	0.488707
Bradi2g19460	Bradi2g19460.1	9.59492e-07			no	(M=33) PF05553 - Cotton fibre expressed protein (DUF761)	5.21164	2.84964	2.87854	1.20339	3.42922	1.66622	4.3074	1.55242	4.03168	1.47677	5.21164	0.59862	1.13548	1.56011	1.51935	5.25551	3.29859	2.2775	2.8853	1.70769	1.41976	2.49648	1.04096	3.78147	3.18622	3.98594	6.27598	1.11316	2.26962	1.25059	1.57633	3.66914	3.25098	4.91633	4.29027	1.91388	0.432802	1.98859	1.5718	5.80998	4.25137	4.73159	6.05364
Bradi4g36968	Bradi4g36968.1	9.92252e-07			no	(M=4) PTHR11926//PTHR11926:SF118 - GLUCOSYL/GLUCURONOSYL TRANSFERASES	54.0628	2.84275	3.03072	18.733	53.2532	14.2009	54.0628	8.7273	32.6954	17.5204	39.3517	16.4379	16.9112	21.7831	19.7997	42.272	72.9684	36.7463	61.026	13.6704	16.0056	19.9575	7.17034	53.4887	45.2292	57.445	60.0882	11.1019	10.7041	9.31273	3.79053	28.3102	19.0468	41.7587	41.6659	23.0226	15.309	21.2159	10.5343	20.6341	29.4326	74.1396	33.2005
Bradi1g50030	Bradi1g50030.1	0.000119493			no	(M=2) 3.7.1.9 - 2-hydroxymuconate-6-semialdehyde hydrolase / 2-hydroxymuconate-semialdehyde hydrolase	1.55049	2.83911	2.85682	0.512575	1.45526	0.381258	1.27405	0.470347	1.55049	0.459984	0.931511	0.38477	0.521319	0.601667	0.542544	1.55909	1.99549	1.54522	0.721218	0.329292	0.912566	0.283172	0	1.50864	1.36532	1.50187	0.720351	0.204429	0.583531	0.502394	0.591035	1.13202	1.22918	2.37002	1.47073	0.851656	0.185459	0.196645	0.606177	1.83849	0.939337	0.422401	0.525818
Bradi1g27901	Bradi1g27901.1	0.000492572			no	(M=4) PTHR11945//PTHR11945:SF232 - MADS BOX PROTEIN	2.26885	2.83444	2.70533	0.573311	1.62502	0.494938	2.26885	0.535502	1.49093	0.781643	1.06848	0	1.13251	0.217843	0.942894	1.31715	1.89656	1.94342	1.34294	0.23845	0.220272	1.23032	0.290705	3.27736	1.11225	2.49496	2.19084	0.888198	0.633829	0.436558	0.183423	1.52941	1.33513	1.50168	1.5975	1.02785	1.00722	0.213595	0.877903	1.74734	0.556529	1.28467	0.685369
Bradi3g47620	Bradi3g47620.1	2.13166e-05			no	(M=27) PF03000 - NPH3 family (NPH3)	2.66207	2.83402	2.63483	0.923039	2.61591	0.476968	2.66207	1.00719	2.30562	1.14444	1.77436	0.256267	1.20367	0.97955	1.25267	2.84597	2.54734	2.59996	2.47037	0.97474	0.360173	0.335289	0.23767	3.27488	2.80379	1.88288	2.68672	0.816927	1.18435	1.42765	0.599838	2.42941	1.74648	3.33238	1.7142	2.35293	1.07051	0.436568	0.717741	1.93876	2.35082	1.50042	1.30744
Bradi2g44090	Bradi2g44090.1	9.78929e-08			no	WRKY transcription factor	12.0034	2.81444	2.36533	4.26493	12.0034	4.14841	11.1223	5.1322	10.6411	4.81262	9.65632	3.12057	3.16419	4.30249	6.47248	15.7718	11.6159	10.3831	10.2429	4.13517	4.6688	4.14868	3.64099	11.4022	8.3941	12.4809	12.2121	6.09702	4.47813	3.68022	6.27342	15.7952	7.58924	8.88733	10.2927	5.74356	3.59047	4.63017	5.28627	10.5216	8.57889	11.0509	8.47397
Bradi4g20620	Bradi4g20620.1	0.0124512			no	fatty-acid synthase activity, S-acyltransferase activity (Blast2GO)	24.5551	2.81428	1.73859	8.72517	24.5551	14.1992	19.6899	11.4322	16.5626	8.87148	14.3481	6.61656	9.63061	9.1639	9.48959	23.5761	30.2705	14.3048	30.0689	9.06007	6.97449	11.965	28.7973	21.0836	18.1957	20.227	19.2533	6.82988	8.31428	7.60252	22.982	15.2023	13.7693	21.8332	15.4455	9.85645	6.92507	12.9465	5.75796	11.7991	13.258	17.7648	14.5706
Bradi5g19880	Bradi5g19880.1	0.00940688			no	(M=7) PF03760 - Late embryogenesis abundant (LEA) group 1 (LEA_1)	21.6668	2.80459	3.15074	7.72546	21.6668	4.74888	8.31168	2.20233	10.7953	0.338048	6.53368	12.2513	4.05755	4.61197	9.98105	15.0153	19.4142	13.2352	39.0023	6.98988	2.15234	7.01273	2.84056	5.33732	10.8681	15.0024	2.03879	3.25456	1.03222	2.13286	2.3897	6.00737	8.69727	16.7695	11.7072	1.00434	0	0.347849	0	18.6998	4.53167	0.298877	2.60436
Bradi1g07790	Bradi1g07790.2	3.84972e-05			no	0	2.58795	2.79924	2.67492	0.924521	2.58795	0.465108	1.98695	0.691867	1.74406	0.958151	1.81184	0.571737	0.41314	0.993364	1.71984	2.7457	3.70642	1.45015	2.44954	0.869868	0.803555	0.187009	0	1.82658	2.19782	1.92535	1.99805	0.607529	0.192684	0.796284	1.17097	2.05589	0.974112	1.76083	2.18539	1.31236	0.734872	0.584397	1.20097	1.7074	2.19941	1.67374	1.66682
Bradi2g02720	Bradi2g02720.1	3.1762e-10			no	ABI3VP1 transcription factor	30.2595	2.79454	2.59734	10.8281	30.2595	8.1165	27.8479	8.44499	24.9317	13.0087	21.8892	9.50765	12.3425	10.4877	10.9744	32.5523	30.2445	28.3212	29.92	9.08291	8.3905	9.7635	5.2291	27.9347	21.3799	33.1004	28.9764	9.75041	10.5069	7.50621	6.01644	32.309	18.9301	21.337	27.1506	12.507	9.05879	15.1423	15.3269	25.4878	17.5677	23.1081	21.393
Bradi4g03270	Bradi4g03270.1	0.00177449			no	(M=5) PTHR21495//PTHR21495:SF76 - NUCLEOPORIN-RELATED	5.82993	2.79448	2.51467	1.48213	4.14177	0.660563	3.56886	2.48771	5.82993	2.10821	3.40483	0.884884	1.91826	2.45991	0.665455	6.10874	1.91216	3.4913	5.0549	1.00973	0.932753	0.289436	0.410335	4.36904	3.66325	2.70898	3.53417	1.56713	1.78932	4.00535	2.58904	8.38872	4.14602	5.14771	5.63725	3.19182	0.284342	0	4.95669	3.17108	3.1422	4.40379	2.90223
Bradi4g28280	Bradi4g28280.1	5.78376e-09			no	WRKY transcription factor	8.58188	2.7868	2.83658	3.00397	8.37148	2.132	8.58188	2.13816	8.34586	4.48366	8.05275	3.07226	3.33004	3.20273	2.41086	8.4195	10.5645	6.77602	7.72592	2.13391	2.25284	2.09719	2.04407	8.72896	6.51727	9.07826	10.003	2.55489	1.75567	3.06962	1.17247	8.51483	6.14477	12.3416	6.38222	6.57022	3.47672	3.95949	3.92821	11.5682	7.47063	7.03872	6.13342
Bradi1g43310	Bradi1g43310.2	1.38458e-09			no	(M=62) PF13962 - Domain of unknown function (PGG)	5.01289	2.78276	2.39872	1.6762	4.66446	1.39778	5.01289	1.98962	3.37825	1.52498	2.74855	1.80524	1.77883	1.82488	1.29588	4.4825	2.69521	6.38254	5.09761	1.81024	1.55691	1.23463	0.98932	5.38605	5.92044	4.32076	4.42432	1.86012	1.88049	2.0571	2.16076	3.9163	2.86601	3.59418	3.13649	1.453	2.21486	1.39789	1.03419	3.36533	2.28247	2.83456	2.51185
Bradi5g12390	Bradi5g12390.1	3.87563e-06			no	L-tyrosine transmembrane transporter activity, hydrogen:amino acid symporter activity, L-glutamine transmembrane transporter activity, L-isoleucine transmembrane transporter activity (Blast2GO)	10.1014	2.78246	3.2318	3.23101	8.99015	3.96719	9.60976	2.44451	10.1014	2.2346	9.68377	2.8776	5.28882	2.21725	2.54038	10.1392	8.11074	7.72181	9.98885	2.85529	2.90138	4.54247	5.56962	12.1003	7.54718	9.42231	9.36924	4.78602	1.13845	1.43756	2.41601	14.1102	6.07518	8.8624	11.3579	1.35386	2.05035	4.22015	1.31404	9.71438	4.99807	14.1744	9.84824
Bradi1g66875	Bradi1g66875.1	1.22561e-06			no	0	5.39774	2.76848	2.7497	1.86865	5.17332	1.52121	5.39774	1.20248	3.36768	1.71872	3.41478	1.74886	1.72327	1.49166	2.51081	5.58324	6.18405	4.83904	4.08697	1.08851	1.17312	2.49615	1.32705	4.84845	5.21841	4.38052	7.14359	1.01364	1.12521	0.99643	1.67463	3.74203	1.62527	2.93789	5.16552	0.938414	2.45222	0.81254	2.67171	4.08321	2.54052	3.21147	3.82393
Bradi5g18150	Bradi5g18150.1	0.000453382			no	motor activity (Blast2GO)	3.81502	2.76815	1.76803	1.37819	3.81502	1.62973	2.98544	2.28676	2.84185	1.96038	3.18485	1.14918	1.18899	1.52471	1.64986	6.1146	2.64131	3.93052	2.57366	1.60934	2.86319	1.53771	0.508672	3.7776	2.22424	3.35819	2.58174	2.10921	3.01032	1.96427	2.06325	4.14939	2.60318	1.76962	2.8452	1.59297	2.66882	1.49498	2.08476	2.4335	3.15328	3.44065	3.71196
Bradi5g08990	Bradi5g08990.1	4.90271e-09			no	0	28.9468	2.75144	2.25965	10.2272	28.1396	10.9057	28.9468	10.3606	21.6486	11.7527	18.9866	9.37631	6.77536	10.898	13.8593	23.7759	32.558	28.5201	27.7046	9.46938	10.6788	15.2287	8.2461	30.0493	22.5375	28.0118	35.1886	12.0246	11.1143	10.357	7.94631	25.0492	18.0409	24.4515	19.0527	10.072	12.0517	12.8887	11.9985	15.1913	19.9962	20.7286	20.0302
Bradi3g07275	Bradi3g07275.1	0.0180137			no	0	0.460432	2.74944	2.40702	0.154708	0.425361	0.274499	0.455796	0.128317	0.460432	0.113993	0.274768	0.0512911	0.0555947	0.106939	0.405008	0.923699	0.199504	0.303553	0.274688	0.117055	0.108132	0.301982	0.570828	0.446903	0.409504	0.659495	0.30728	0.054502	0	0.0535765	0.405189	0.65391	0.196624	0.157966	0.833227	0.100914	0.197778	0.15728	0	0.275711	0.227667	0.315321	0.280373
Bradi2g52695	Bradi2g52695.1	1.16521e-05	0.0135167		no	(M=103) KOG0157 - Cytochrome P450 CYP4/CYP19/CYP26 subfamilies	5.27326	2.74724	2.33939	1.91947	5.27326	1.22146	3.41606	1.01959	3.03495	1.51027	1.54191	1.62819	2.89932	1.5761	1.57428	6.07384	4.8252	5.21131	4.98269	0.265415	1.3485	2.62478	0.647158	3.14131	2.99191	3.52478	4.00624	0.988638	1.05826	1.21481	0.816659	2.62324	4.16111	2.83949	2.51596	1.14408	2.13014	1.54537	1.22147	1.25032	1.96164	1.42994	1.52575
Bradi3g39771	Bradi3g39771.1	0.0258778			no	0	0.562494	2.74257	2.52538	0.162792	0.446467	0.0593568	0.562494	0.217094	0.279971	0.270666	0.503856	0.12098	0.131131	0.126118	0.272939	0.544679	0.156856	0.306851	0.777483	0	0	0.237427	0	0.210821	0.536607	0.777771	0.724778	0	0.489264	0.379111	0	0.237288	0.154592	0.496789	0.231214	0.595063	0.116624	0.370976	0	0.144515	1.18139	0.424996	0.264525
Bradi1g30240	Bradi1g30240.2	0.0190344			no	(M=1) PTHR22893//PTHR22893:SF69 - NADH OXIDOREDUCTASE-RELATED	0.700983	2.73253	2.34273	0.233769	0.63878	0.188593	0.436235	0.255343	0.700983	0.284689	0.478633	0	0.303455	0	0.63162	0.882325	0.54448	0.828446	0.299868	0	0.147555	0.41208	0.194736	0.853772	0.248357	0.642811	0	0.148745	0.141528	0.731097	0	0.274559	0.894367	0.431115	1.20389	0.137706	0.269885	0.143082	0.588084	0.250821	0.497072	0.860564	0.306074
Bradi4g33400	Bradi4g33400.1	0.020986			no	(M=1) PTHR33922:SF4 - EXPRESSED PROTEIN	85.0614	2.73224	1.86412	31.1325	85.0614	41.6414	50.2924	19.2561	44.8559	24.4114	36.8514	35.4171	32.9047	10.5489	45.6593	65.3012	67.7867	69.869	137.289	38.4895	40.8886	49.6482	37.5394	57.31	41.8915	66.6046	35.3635	19.7132	28.1329	15.8551	13.3232	14.8857	47.4122	62.3299	54.7956	29.8639	9.75488	15.5149	42.5121	91.6654	25.4525	11.8494	18.4382
Bradi1g47820	Bradi1g47820.4	2.71224e-06			no	iron ion binding (Blast2GO)	82.4176	2.73027	2.60213	25.825	70.5093	27.1014	73.7345	32.9498	79.8524	31.9173	82.4176	15.3008	23.5083	34.9984	29.4926	103.666	46.8027	77.6173	53.9512	31.5288	31.1609	22.1569	23.5589	95.2633	65.4947	81.4502	52.7299	43.5668	41.9036	26.379	19.9499	138.69	36.6359	71.8286	72.2548	50.563	21.3373	25.8129	29.956	104.074	69.2346	93.6728	62.6884
Bradi1g45530	Bradi1g45530.1	6.71932e-06			no	0	6.02432	2.72958	3.36764	1.41755	3.86932	0.977847	4.7949	1.35876	5.49311	2.23866	6.02432	0.557977	2.41918	0.930678	1.76237	6.23012	2.02564	3.39659	3.82493	1.01872	0.117632	1.53307	1.24196	6.61191	3.46488	3.5872	5.5156	1.54156	1.69242	1.51538	0.685674	8.66045	4.4206	3.66603	5.22534	1.53693	1.50609	2.3954	3.51621	6.8652	4.9534	7.15454	5.12412
Bradi5g11230	Bradi5g11230.1	3.58858e-08			no	glucuronosyltransferase activity (Blast2GO)	10.2429	2.72448	3.35033	3.25776	8.87569	3.55869	10.2429	1.96597	7.97033	1.50917	7.39135	2.4627	3.003	5.13458	2.43076	7.76136	11.5747	7.37417	8.7926	3.62977	4.32654	3.42348	2.85498	13.2322	7.82838	12.5341	7.3769	2.28976	2.07492	1.60777	1.89144	8.25176	5.11374	6.84721	11.6686	1.11038	2.1762	1.88792	0.862178	6.49644	4.37249	12.5264	6.17002
Bradi3g22635	Bradi3g22635.1	0.0199868			no	(M=2) PTHR34574:SF2 - EF-HAND CONTAINING PROTEIN-LIKE	2.32534	2.71865	2.03426	0.85533	2.32534	1.51307	1.74451	1.0359	2.16579	0.58547	1.88058	1.50426	0.444674	0.85535	0.617039	1.84705	1.41843	2.08111	3.95476	1.56044	0.576593	2.01284	1.9024	2.26389	1.81968	1.25595	1.63852	1.16249	0.414784	0.285688	2.28064	2.54809	0.524232	3.36931	2.22152	0.269054	0.395482	1.67734	0	2.1236	2.67079	1.6814	1.04653
Bradi5g17500	Bradi5g17500.1	1.13085e-08			no	(M=2) 3.6.1.13//3.6.1.22//3.6.1.53 - ADP-ribose diphosphatase / ADPR-PPase // NAD(+) diphosphatase / NADP pyrophosphatase // Mn(2+)-dependent ADP-ribose/CDP-alcohol diphosphatase / Mn(2+)-dependent ADP-ribose/CDP-alcohol pyrophosphatase	8.58457	2.71816	2.52886	3.15823	8.58457	2.61211	8.44427	2.60668	7.04162	3.86492	6.88767	2.46727	4.06491	2.98358	3.11715	8.88658	8.18926	7.00889	10.2536	1.68922	2.70477	3.58316	2.47128	11.0067	9.19261	5.89157	7.6862	2.72659	2.5943	2.68029	2.42553	10.1624	4.91829	6.48419	6.60156	4.1747	4.85202	3.53066	2.90229	6.48393	8.58597	7.19395	5.28684
Bradi2g55297	Bradi2g55297.1	1.21226e-09			no	(M=4) PF13432 - Tetratricopeptide repeat (TPR_16)	4.56129	2.71782	3.01262	1.67829	4.56129	1.53943	4.46166	1.09528	3.99389	1.20581	3.60928	1.40796	1.6133	2.01292	1.67898	4.27427	5.58077	3.43508	4.95503	1.5607	1.48412	1.6579	1.45502	3.92565	5.59631	4.95071	3.37398	0.598439	1.70821	1.05049	1.02398	3.16963	3.39265	4.37751	5.03576	1.6225	1.20215	1.06907	0.929504	3.84425	2.96406	4.9461	2.68272
Bradi3g14150	Bradi3g14150.1	2.17782e-08			no	Aux/LAX- Like Auxin Importer	35.596	2.71416	2.82576	13.1149	35.596	12.0154	35.4097	11.9747	33.2344	11.0325	31.785	10.0244	13.0386	14.6301	14.7667	39.8224	26.2999	47.4612	28.8005	12.7844	14.4204	11.341	9.51566	49.5286	27.7241	35.4182	28.9677	17.419	9.06196	13.5507	7.86728	50.7733	24.2626	24.093	33.8089	10.3254	8.52659	13.1394	12.1387	36.6278	19.0544	38.3224	33.1356
Bradi2g54955	Bradi2g54955.1		0.0256088		no	0	2.16818	2.71192	0.832935	0.274601	0.744696	2.16818	1.24364	0.340027	0.260092	0.129484	0.177324	0.34434	0.559849	0	0.194214	0.465091	1.33936	0.43669	0.737641	0.589383	0.181484	2.87207	5.0298	1.20011	0.305465	0.632498	2.8365	0	0	0	1.36011	0.168846	0	0.706998	0.164524	0	0.165972	0.351965	0	0.102832	0.152843	0.45362	0
Bradi2g01920	Bradi2g01920.1	0.00997282	0.0118163		no	serine-type endopeptidase inhibitor activity (Blast2GO)	9.95378	2.69031	2.49989	3.69986	9.95378	1.24603	4.81094	1.51162	4.04166	1.48008	1.03673	2.0221	5.75339	4.74295	2.28101	8.19359	11.5179	10.8988	9.2049	1.44212	1.59862	1.24014	0.703261	2.86304	2.46649	9.74998	4.16426	0.805758	1.53333	2.37623	1.33118	1.98306	7.42873	3.37331	3.38153	1.24326	0.974652	0.516719	3.18567	2.26451	0.224388	0	1.65801
Bradi3g51130	Bradi3g51130.1	4.12317e-08			no	L-tyrosine transmembrane transporter activity, hydrogen:amino acid symporter activity, L-proline transmembrane transporter activity, L-isoleucine transmembrane transporter activity, glycine transmembrane transporter activity, L-glutamine transmembrane tra	10.9106	2.68631	2.66089	4.06157	10.9106	3.34916	8.53595	3.1444	8.72505	3.7605	9.92063	4.00372	4.57637	3.64255	4.02365	12.6286	8.77754	9.29334	12.943	3.73793	3.29951	3.92873	2.43044	9.38716	6.78054	8.49075	9.48534	4.40906	2.35517	3.19362	2.61974	13.207	6.69741	5.60483	9.3909	2.00512	5.96481	4.16678	2.9053	8.86954	8.40102	11.8273	10.5846
Bradi3g02300	Bradi3g02300.1	4.99968e-09	0.000358835		no	copper ion binding (Blast2GO)	108.53	2.68127	2.73251	40.4771	108.53	25.9655	60.5699	18.9483	52.9134	15.7615	54.3868	35.1465	53.5179	35.7536	37.4906	122.097	88.9355	105.035	118.053	28.3523	23.9524	29.6953	21.862	63.2823	64.5236	73.9205	40.5534	20.1117	21.5785	12.2005	21.9026	34.7803	54.0021	60.2809	62.5905	14.7283	13.3068	20.5129	14.4979	50.7992	77.9292	36.9286	51.8902
Bradi1g31161	Bradi1g31161.1	0.0191507	0.0176301		no	0	5.41941	2.67972	2.17929	2.02238	5.41941	1.22038	1.75603	0.995029	2.14239	0.633921	1.29904	3.07561	3.05587	0.801557	1.15647	5.07728	4.31998	5.41732	6.86305	0.877383	2.43149	0.503	1.06966	1.3399	2.50102	1.64774	1.53547	0.272346	1.55479	0.803163	1.34982	1.25676	3.6026	0.526235	3.18395	1.00853	0.741221	0.785928	0	0.459241	1.36518	2.25094	1.12081
Bradi5g16797	Bradi5g16797.1	1.45525e-07			no	(M=1) PTHR12203//PTHR12203:SF30 - KDEL LYS-ASP-GLU-LEU CONTAINING - RELATED	3.41307	2.66756	2.8806	1.03842	2.77004	0.774859	2.64915	1.1495	3.41307	1.27477	3.37442	1.00335	1.35942	0.588352	1.20255	3.27505	3.25222	2.06771	2.48519	0.715565	0.727117	1.04609	0.610664	2.5134	1.61326	2.99486	3.47508	1.06616	1.52165	0.524027	1.48617	5.04287	2.16356	3.0901	3.35577	1.60393	1.02768	1.28195	1.18552	2.84652	3.36811	3.85516	3.42788
Bradi2g22400	Bradi2g22400.1	0.000152898			no	(M=2) PTHR21576//PTHR21576:SF36 - UNCHARACTERIZED NODULIN-LIKE PROTEIN	1.57237	2.66609	3.04234	0.317747	0.847142	0.286369	1.57237	0.224553	0.83545	0.553907	0.951294	0.398275	0.215847	0.207595	0.449269	0.896565	1.03277	0.925998	0.533237	0.568083	0.104955	0.195408	0.27703	0.954306	0.706622	1.64603	2.98254	0.317406	0.302006	0.104005	0.174794	1.36705	0.381696	1.02217	0.570883	0.881549	0.0959842	0.610641	0.627453	0.713632	1.0607	1.48657	0.544273
Bradi5g16900	Bradi5g16900.1	0.00137471			no	Glycosyl hydrolase (GH), subfamily GH32	1.68587	2.66039	3.39425	0.424201	1.12854	0.387888	1.68587	0.307925	0.676858	0.254655	1.17471	0.3391	0.459441	0.707003	0.191259	1.0687	1.31898	1.21846	0.908019	0.290206	0.0893611	0.58231	0.589673	1.77276	1.12806	1.55718	2.28546	0.090082	0.0857115	0.0885524	0.967352	0.91452	0.541641	0.522179	0.729093	0.416983	0.081723	0.519913	0	0.506335	0.602068	3.12702	0.463406
Bradi4g00340	Bradi4g00340.2	0.00902775			no	0	7.79071	2.65456	2.32824	2.93484	7.79071	2.58817	3.44103	1.79911	4.22224	0.677154	3.17029	5.43669	2.29167	0.944598	3.0664	7.07122	7.04893	7.66086	9.38183	1.37861	2.22864	2.96381	3.78162	2.10535	5.09084	2.49658	4.07134	2.24662	3.35912	0	1.5907	2.96207	2.31573	9.30216	2.309	0.891382	0.58233	1.23491	0	4.14916	3.36762	3.18315	1.98124
Bradi1g14650	Bradi1g14650.1	2.1868e-06			no	(M=10) 1.1.3.37 - D-arabinono-1,4-lactone oxidase / D-arabinono-gamma-lactone oxidase	3.42957	2.65336	2.42658	1.22577	3.25241	0.991616	3.42957	1.0445	1.99144	0.934443	1.50932	0.944336	1.433	1.67355	0.852197	3.4013	2.93851	3.43312	3.23671	0.862054	0.995422	0.926648	1.18234	2.46842	3.76975	4.50995	2.97015	1.40483	1.33668	0.69049	0.746007	1.48177	0.965362	2.81141	2.7072	0.928982	0.546203	0.675673	1.58691	2.08688	1.42516	1.49284	1.03241
Bradi1g66210	Bradi1g66210.1	0.0120099			no	protein serine/threonine kinase activity, ion channel activity, ATP binding (Blast2GO)	0.371009	2.64857	3.23796	0.095516	0.25298	0.0984715	0.231954	0.037067	0.321681	0.132638	0.371009	0.382064	0	0	0	0.206417	0.495364	0.0646041	0.245536	0	0	0.0749815	0.318904	0.399474	0.203358	0.210537	0.114445	0.0811963	0	0	0.0670717	0.5995	0.0976426	0.0784452	0.511136	0.300681	0.0736618	0.15621	0	0.273834	0.339175	0.53687	0.334156
Bradi1g55830	Bradi1g55830.1	4.16415e-10			no	(M=38) PF14009 - Domain of unknown function (DUF4228) (DUF4228)	35.59	2.64789	2.61352	12.6564	33.5128	11.3039	33.9158	10.3514	35.59	18.1764	34.1598	15.9953	11.8096	8.69982	14.1209	32.3545	39.3735	32.031	30.2922	11.3745	11.2404	16.1507	6.44982	29.6916	30.2298	37.8971	37.8446	11.3311	12.6564	9.68583	7.73217	31.8277	40.2863	32.3656	37.8803	17.1035	17.2073	20.3777	18.017	31.0143	27.0612	48.6581	29.9054
Bradi3g42060	Bradi3g42060.1	2.01335e-05			no	(M=1) PTHR12329//PTHR12329:SF14 - BCL2-ASSOCIATED ATHANOGENE	6.86137	2.64079	2.05018	2.59823	6.86137	2.51206	6.31924	3.24573	6.55383	3.71239	5.00802	2.31843	1.74369	3.50203	2.82877	8.64873	6.31864	5.72042	6.75767	3.02346	2.19448	2.46072	2.36959	7.3382	5.45651	6.38788	6.09437	3.21772	4.87943	2.7677	2.11808	8.81626	2.84164	9.13179	5.42565	5.32133	2.7823	4.06246	2.68348	6.83885	4.32636	5.19423	3.67265
Bradi4g43960	Bradi4g43960.1	1.71775e-10			no	(M=21) PF04770 - ZF-HD protein dimerisation region (ZF-HD_dimer)	52.7863	2.64039	2.54333	19.9918	52.7863	17.1285	51.3231	18.4928	52.6901	23.4161	44.1981	19.228	18.6603	15.8493	26.2297	51.9415	50.7298	57.4651	51.0086	13.7768	18.8542	19.0873	16.7959	46.5593	40.0647	58.7278	59.9408	14.7299	15.5976	19.1506	24.4932	63.8062	57.4257	37.1836	52.345	20.8949	27.1571	23.5389	22.0735	47.1391	41.2845	48.1078	40.2608
Bradi1g12955	Bradi1g12955.1		0.0275252		no	0	1.06199	2.63734	0.95475	0.167416	0.441532	0.744754	0.681657	1.06199	0.943302	0.883446	0.66181	0.391892	0.141592	0.136179	0	0.705757	0.169369	0.33133	0.559671	1.19249	0.963882	0.64092	0.181727	0.569098	0.579414	0.59987	0.978246	1.24928	1.58489	0.95516	0.458647	0.768652	1.33539	0.670526	0.998637	1.41357	0.755568	0.267047	1.0976	0.234065	0.811766	0.4589	1.14251
Bradi2g31800	Bradi2g31800.2	1.63394e-11			no	nitrate transmembrane transporter activity, cation channel activity (Blast2GO)	41.5607	2.6262	2.4675	15.6285	41.0435	13.7357	36.5869	14.6756	41.5607	16.4528	30.0745	18.7623	15.16	10.313	18.2785	46.383	40.2489	37.3497	40.1923	13.4295	15.1027	15.7329	10.6777	38.4915	37.775	37.1264	32.9546	17.5807	14.3134	13.1843	13.6241	48.5092	42.5012	39.048	36.1842	22.4843	16.2782	13.0757	13.9732	38.9159	25.7413	26.3645	29.2764
Bradi1g38290	Bradi1g38290.1		0.0127543		no	(M=144) 1.11.1.7 - Peroxidase / Lactoperoxidase	26.4857	2.62519	1.60644	6.47359	16.9944	5.51093	17.8098	15.4691	26.4857	24.6631	22.4324	4.11369	10.2554	6.57554	4.94975	12.1003	21.3344	17.5058	17.0371	7.66698	5.34801	5.78585	3.24289	12.545	28.0993	14.9864	15.6083	13.1136	18.4388	18.0474	12.2768	14.6578	21.5521	40.1195	29.6136	44.3799	31.0638	9.67099	13.5377	12.9401	40.4872	11.8018	24.5004
Bradi3g35270	Bradi3g35270.1	0.0012423			no	(M=33) PF05553 - Cotton fibre expressed protein (DUF761)	7.49498	2.62272	1.88627	2.10839	5.52971	2.87144	5.03551	2.09132	6.54573	5.97364	7.49498	3.05839	1.6575	1.99267	1.72499	7.91751	3.46968	5.81794	4.91373	2.18118	1.61192	4.50165	3.191	6.32889	4.40879	5.96888	3.43547	0.812461	1.54609	3.99333	2.01339	4.49901	6.83918	8.63426	6.21046	4.88907	6.63363	2.73535	9.63653	9.1334	4.75136	11.0797	5.01542
Bradi1g22860	Bradi1g22860.1	0.000804331			no	steroid dehydrogenase activity, acting on the CH-OH group of donors, NAD or NADP as acceptor (Blast2GO)	2.91334	2.61445	2.57736	1.11432	2.91334	0.795324	2.80401	0.694328	1.86723	0.834203	1.27686	0.518728	1.68676	1.08152	1.17029	2.33544	3.58696	3.50852	2.22242	1.18382	1.27584	0	0.721627	3.01315	2.45421	2.38205	3.36662	0.183734	1.74819	0.541841	0.303544	0.678283	1.10474	3.37265	2.31323	0.510293	0.666737	0.706952	1.45283	1.03273	1.68849	1.06299	1.32325
Bradi4g07340	Bradi4g07340.1		0.0112911		no	(M=1) PTHR31174//PTHR31174:SF6 - SEED MATURATION FAMILY PROTEIN	9.07004	2.61431	2.25387	3.46938	9.07004	2.79463	1.99791	0.796573	3.3725	0.0489313	1.58348	5.74455	3.52838	1.79656	2.80803	5.86236	9.43424	7.44709	13.5365	4.15151	0.807375	1.69109	4.52853	1.00106	2.548	3.869	0.573584	0.203472	1.7424	0.400034	0.840385	1.69009	2.20217	6.48707	3.11069	0	0	0.195725	0	4.34598	1.35992	0	0.628029
Bradi1g00600	Bradi1g00600.1		0.027913		no	(M=1) PTHR33294:SF5 - AWPM-19-LIKE FAMILY PROTEIN	60.1737	2.6079	1.95267	23.0736	60.1737	23.4822	20.8062	14.6351	31.2735	4.29149	15.612	23.4844	20.8546	22.1221	25.8333	50.9554	42.5548	43.5379	103.647	21.9548	12.2283	19.9904	39.7554	13.8058	25.6021	35.3413	8.47548	11.425	13.7314	5.31994	28.0643	17.7588	17.7162	60.4178	29.201	2.22675	0.818275	5.20578	8.91517	27.715	21.3505	4.72137	8.66131
Bradi4g41990	Bradi4g41990.1	1.70819e-07			no	(M=62) PF03168 - Late embryogenesis abundant protein (LEA_2)	51.1242	2.60745	2.41531	17.9195	46.7242	16.2171	47.7341	21.2826	50.8955	25.9278	51.1242	13.1661	18.5521	19.8036	20.1561	61.4788	43.164	31.4861	50.7677	20.6039	11.8957	20.8558	11.5129	54.4089	39.5441	63.7423	33.241	24.9827	25.6723	15.3245	19.151	72.4912	30.043	47.3071	53.7407	33.1202	25.0216	23.8393	21.73	46.2836	50.259	49.5558	58.3986
Bradi2g14470	Bradi2g14470.1	0.00229767			no	(M=10) PF03641 - Possible lysine decarboxylase (Lysine_decarbox)	7.6001	2.57924	1.68457	2.25149	5.80713	4.95763	6.00649	3.63661	5.58604	3.99469	7.6001	2.68581	1.29385	2.33323	2.69306	6.85222	5.41688	5.04611	5.91332	2.89447	3.46023	6.00309	7.47271	7.54053	5.29464	4.9334	6.25739	4.75657	2.2629	2.02618	5.50079	5.7069	5.91068	4.5954	6.13117	3.52285	5.03439	3.66037	3.76115	10.3378	6.22569	8.77991	5.05694
Bradi2g35850	Bradi2g35850.1	0.00059635			no	(M=2) PTHR10209:SF189 - 1-AMINOCYCLOPROPANE-1-CARBOXYLATE OXIDASE 5	3.01844	2.57633	3.24544	1.1716	3.01844	0.858536	2.3756	0.191346	2.20959	0.611349	1.59015	1.09338	1.4814	0.569907	1.54172	3.93812	3.54405	2.54213	2.04944	0.31191	0.864396	1.87757	0.380263	2.14351	0.727454	3.76568	2.86577	0	0	0.285525	0.47986	2.41261	0.349289	4.77046	1.30603	0.537801	1.05402	0.279398	0.574179	1.30608	1.69862	2.16056	1.19535
Bradi1g32060	Bradi1g32060.1	0.0202237			no	(M=2) PTHR33179:SF7 - GENOMIC DNA, CHROMOSOME 3, P1 CLONE:MKA23	5.5545	2.5744	1.87428	2.15759	5.5545	3.30707	4.88666	0.989974	3.18167	2.81505	3.75115	0.797796	1.94566	2.28712	3.59977	5.74699	8.53364	3.87841	4.05894	2.73106	2.7331	6.65425	1.10985	3.99697	2.65397	5.12898	7.76672	0.635804	0.806609	0.416672	2.10081	3.71637	3.31321	2.45704	3.24006	1.56965	2.69176	4.48504	2.51374	2.73987	3.01001	2.27713	6.97759
Bradi1g63180	Bradi1g63180.2	0.000355737			no	globulin	13.4933	2.57151	3.16246	5.24722	13.4933	2.53262	5.29364	1.258	9.29156	1.3893	4.89689	5.39641	5.13298	4.2479	6.21159	11.9001	14.1362	6.70403	21.2329	4.0214	0.928709	2.26943	2.91096	4.22215	4.88487	10.4181	1.64946	1.52133	1.00213	0.575191	1.93336	3.34814	4.50332	16.0545	13.2603	1.6251	0.849329	1.4634	1.61936	7.43288	7.3326	1.45082	3.37125
Bradi3g44260	Bradi3g44260.1	7.96203e-05			no	(M=1) PTHR10791//PTHR10791:SF50 - RAG1-ACTIVATING PROTEIN 1	38.1001	2.57105	1.96922	11.8811	30.547	17.97	38.1001	23.9577	37.1866	18.3542	36.2717	8.57754	11.6965	10.2398	17.0106	47.79	18.8343	31.1134	24.4502	20.2069	20.1248	20.7707	10.7779	55.9321	21.6002	39.6431	35.2251	26.1674	30.4929	17.9195	21.2512	55.4916	25.1034	35.3648	32.7865	18.6454	14.6703	21.2116	18.8895	25.5329	31.0727	51.2739	37.2075
Bradi3g46070	Bradi3g46070.1	0.000113886			no	(M=12) PF03094 - Mlo family (Mlo)	4.84122	2.56793	2.17976	1.82109	4.67643	1.95024	4.65327	2.15345	4.84122	2.29857	3.75398	1.48933	1.61429	1.94072	2.24002	5.25249	3.37922	6.08599	3.98802	1.13297	2.48567	2.80108	1.38125	7.56924	3.19287	3.76153	4.08944	2.37384	2.63511	1.42605	2.17878	8.27658	4.91637	1.78376	4.38817	3.41859	2.03392	1.39545	2.34633	3.26161	4.18678	5.66794	1.89959
Bradi2g34600	Bradi2g34600.1	1.02032e-05			no	bHLH transcription factor	23.163	2.56656	1.97583	9.02492	23.163	7.9191	16.146	6.36909	12.328	9.00758	12.2232	5.33899	8.45788	10.4893	11.8135	19.5998	25.2929	20.4862	27.2731	8.66974	6.27718	9.87349	6.856	20.5758	13.6622	15.2761	15.0701	9.60084	6.43604	4.9334	4.50609	13.8953	9.70871	11.3836	14.3246	5.05018	8.31404	11.8825	10.7836	10.9156	10.5731	14.6078	12.7963
Bradi3g21020	Bradi3g21020.1		0.0340487		no	glucuronosyltransferase activity (Blast2GO)	0.970947	2.56146	1.71121	0.124615	0.319198	0.249852	0.425951	0.430945	0.805265	0.668027	0.970947	0.15519	0.168211	0	0.17506	0.279481	0.201211	0.131207	0.664891	0.531255	0.163585	0.304566	0	0.540873	0.413008	0.285059	0.464864	0.164905	0.313808	0.972629	0.272438	1.52194	0.59492	0.955905	0.148298	1.06867	0.149603	0.475879	0.977961	0.741521	0.964382	1.49923	0.678652
Bradi1g75740	Bradi1g75740.1	4.90288e-07	0.0109919		no	(M=1) PTHR24296:SF1 - ALKANE HYDROXYLASE CYP96A15-RELATED	18.6822	2.55844	2.49487	7.30217	18.6822	3.91706	12.9317	4.07154	9.97026	4.14601	6.90815	6.74146	8.69295	6.30076	7.47351	22.0835	19.7418	15.7232	17.1804	3.97892	3.92064	3.07949	4.68919	10.6338	15.4665	16.226	9.40054	4.56981	4.3481	4.61363	2.75463	7.75119	6.53511	15.1541	10.4406	7.88962	2.91324	2.85134	2.92984	7.98351	7.01654	6.5331	6.09946
Bradi2g59750	Bradi2g59750.1	0.000196251			no	(M=17) PF04525 - LURP-one-related (LOR)	19.7044	2.55286	1.92049	5.76529	14.718	8.59445	19.7044	8.41396	13.0198	9.2286	14.0179	4.49241	6.15077	4.68321	7.73477	15.7549	15.0214	12.394	15.7016	7.28464	6.97854	10.9047	9.20996	30.4902	9.01921	23.0183	16.2898	9.0448	9.56219	7.16237	7.88648	16.4633	10.8768	11.4084	13.3306	6.28015	10.9407	6.28364	13.4099	13.1334	7.84126	23.4648	11.6322
Bradi1g33217	Bradi1g33217.1	0.0288995			no	(M=1) PTHR24056//PTHR24056:SF221 - CELL DIVISION PROTEIN KINASE	2.40038	2.54816	0.294537	0.0827782	0.210932	2.40038	0.490045	0.941814	0.207837	0.394363	0.216122	2.08148e-21	0.0803254	0	0.250787	0.0667298	0.288251	0.25062	0.238127	0.507377	0.156233	1.30895	7.62898	0.645703	0.197222	0.340308	0.776948	0.157493	0.149852	0.0774094	3.3825	0.290706	0.0946967	0.304314	0.141633	0.218707	0.285758	0.605986	0.467003	0.309834	0.197365	0.195252	0.162037
Bradi2g24940	Bradi2g24940.2	5.66848e-05			no	MADS transcription factor	2.93656	2.54402	3.08349	0.98439	2.50431	0.498887	2.93656	0.739129	2.61926	0.877275	1.49769	0.370296	1.60547	1.54409	0.417708	1.33373	2.88064	2.03497	3.76791	0	0.390328	1.09008	0.515137	2.58114	1.97094	4.42114	2.77301	0.983693	0.935967	0.386796	0.650059	1.45259	2.36588	4.1816	2.47696	0.546413	1.42786	0.756992	0.777833	1.54817	1.47928	1.95125	1.01208
Bradi1g49010	Bradi1g49010.1	1.27374e-05			no	IgE binding (Blast2GO)	102.64	2.53294	2.29792	31.0251	78.5847	24.4429	102.64	42.5836	83.2568	43.1923	60.0856	19.9524	38.8792	28.9795	36.2895	84.8848	92.2864	72.2145	64.9531	27.3101	26.9396	28.7081	14.814	114.856	88.3003	112.213	95.1899	49.5495	48.7321	40.8633	31.1895	126.554	41.5381	86.4202	78.5148	83.033	20.4227	26.6958	42.6178	77.728	70.353	43.6106	48.6508
Bradi1g04890	Bradi1g04890.1	0.00017853			no	(M=5) PTHR11926:SF145 - UDP-GLYCOSYLTRANSFERASE 91C1	6.25876	2.53018	2.3603	1.25366	3.17197	1.49781	4.01356	2.74907	4.68949	2.1823	6.25876	0.327808	0.888282	1.02519	2.77334	4.13243	3.40015	3.04864	2.10668	2.05731	0.863853	1.93001	1.14007	4.42713	3.63499	4.06438	3.92773	4.70244	3.31429	1.54086	1.43867	5.46514	2.5133	6.394	4.38551	2.09611	1.89604	3.0156	1.72146	4.99263	5.95347	9.78839	4.30055
Bradi2g60765	Bradi2g60765.2	2.87578e-09			no	(M=3) PTHR11260//PTHR11260:SF236 - GLUTATHIONE S-TRANSFERASE, GST, SUPERFAMILY, GST DOMAIN CONTAINING	21.8001	2.52512	2.89397	7.60618	19.2065	6.4133	21.8001	5.01266	18.3008	6.98259	15.9784	9.11939	9.2855	5.47355	6.54628	20.9021	25.0806	13.0838	17.7595	6.93733	5.2433	7.32156	6.15099	24.0782	16.9151	23.8573	22.35	5.57925	4.47036	4.90719	5.09383	18.9707	12.0062	18.7239	23.5025	6.25259	5.06153	7.909	8.70723	13.8644	12.0208	19.9012	18.127
Bradi1g04880	Bradi1g04880.1	5.3134e-05			no	(M=5) PTHR11926:SF145 - UDP-GLYCOSYLTRANSFERASE 91C1	3.91543	2.52326	2.42173	1.07401	2.71	0.858219	3.12541	1.55755	3.91543	1.99405	3.5295	0.430404	1.39955	1.00954	1.45653	3.10045	2.7902	2.18334	2.76601	0.613909	0.680531	1.68937	0.449067	4.31266	2.09997	2.86586	3.22314	0.914695	1.74063	1.68593	1.88895	3.06018	2.33743	4.19759	6.06653	3.4931	1.03727	2.08969	1.35614	3.98454	3.15223	4.15798	2.82326
Bradi3g45200	Bradi3g45200.1	3.22757e-09			no	U-box, subfamily U-box domain-containing protein, putative	3.52476	2.51677	4.47308	0.934698	2.35242	0.594847	2.7153	0.460084	3.26697	0.661663	3.52476	0.55568	0.602305	1.01374	1.56707	1.87635	3.78245	2.11413	1.63676	0.792597	0.439305	0.954225	0.193258	3.02605	2.46472	2.04139	3.32903	0.295233	0.842727	0.58044	0.121938	2.86099	3.01778	4.13583	3.05327	1.09329	0.401756	0.567984	0.583622	3.48485	3.94641	3.78215	2.88564
Bradi2g28470	Bradi2g28470.1	0.0304366	0.000121226		no	(M=2) PTHR34671:SF1 - EM-LIKE PROTEIN GEA6	33.2173	2.51476	2.85719	13.209	33.2173	4.57785	6.93521	1.04985	8.53375	0	5.13367	22.1164	14.608	7.92538	8.1861	37.6511	20.1621	22.4967	52.5593	8.28078	0.364263	6.78192	2.88442	4.81755	11.6491	9.20394	2.07027	0.367202	0.698772	2.52677	0.606649	3.05007	5.29894	19.5118	6.27423	0	0	0	0	11.5582	3.06776	3.6419	2.26678
Bradi2g01000	Bradi2g01000.1	2.02582e-05	0.0300226		no	bHLH transcription factor	2.4058	2.51203	3.20268	0.229775	0.577202	0.52604	1.71387	0.607353	1.60915	0.605815	2.4058	0.17217	0.373233	0.179482	0.194214	0.620121	0.223227	0.727817	0.737641	0.982304	0.544452	0.337891	0.239514	3.00027	2.29099	0.790623	0.773592	0.548845	0.348144	1.07905	0.45337	2.36384	0.660014	1.7675	1.64525	0.508112	0.663888	0.527948	0.723311	1.54248	3.36255	3.02413	1.69404
Bradi2g37430	Bradi2g37430.1	0.000213722			no	zinc ion binding (Blast2GO)	3.18198	2.51039	1.87033	1.26752	3.18198	1.50128	2.93203	1.76371	1.93821	0.942989	2.18875	1.3439	0.809256	1.40097	1.51597	4.43708	2.71045	3.66114	1.91925	1.5335	1.2592	1.7583	1.4541	3.64296	2.38435	3.01709	2.68372	2.53872	2.1136	1.09183	1.31068	2.48947	1.52647	2.4527	1.28422	1.32205	0.287893	1.22103	0.940984	2.40801	2.38607	2.49167	1.46923
Bradi2g42190	Bradi2g42190.1	0.00043333			no	(M=1) PTHR31223:SF20 - CYTOKININ RIBOSIDE 5'-MONOPHOSPHATE PHOSPHORIBOHYDROLASE LOG7	4.46659	2.50542	2.13847	1.78277	4.46659	1.57924	3.38094	1.40239	3.32479	2.08011	3.46444	1.16666	1.89682	1.2162	2.8514	6.47817	2.77315	3.61667	4.99839	1.33125	1.02481	1.52641	2.43449	4.40491	3.10483	3.39302	2.621	1.44631	1.37614	1.42175	1.36539	2.66964	3.47851	3.99229	3.15873	4.0169	1.68698	1.39124	1.22532	2.09042	3.10708	7.17223	1.48804
Bradi2g24840	Bradi2g24840.1	1.91584e-07			no	serine-type endopeptidase inhibitor activity (Blast2GO)	62.5633	2.49615	2.88558	25.0639	62.5633	10.0736	39.0311	14.0886	43.7954	12.4403	32.5533	24.6461	36.8909	17.5364	21.1823	65.5209	58.3304	60.1968	66.2052	7.14243	10.7217	15.3552	7.07497	27.269	52.4033	34.8515	41.6005	10.3925	14.6346	6.94688	24.3803	42.2021	41.4916	41.7678	49.7201	11.9303	14.7079	10.7965	12.3264	31.5436	49.3156	20.2709	29.0831
Bradi2g45470	Bradi2g45470.1	0.00252483			no	protein serine/threonine phosphatase activity (Blast2GO)	0.521435	2.49232	2.76279	0.209217	0.521435	0.168335	0.455949	0.126987	0.27686	0.132253	0.505076	0.448211	0.388655	0	0	0.726464	0.348677	0.530524	0.480076	0.102289	0.0944916	0.351853	0.124706	0.468636	0.397609	0.823293	0.13426	0	0.271898	0	0.236052	0.351646	0.229095	0.184053	0.342646	0.264554	0.17283	0.0916272	0	0.696027	0.636635	0.393637	0.294007
Bradi2g25310	Bradi2g25310.6	1.17713e-05			no	Glycosyl hydrolase (GH), subfamily GH20	10.8597	2.48719	1.94608	4.36627	10.8597	4.06455	9.36727	5.68561	7.52387	3.34857	6.23742	4.35045	4.80979	6.44	1.86484	12.9273	6.9943	12.7999	10.7174	2.77997	5.86982	4.0982	3.51023	12.4331	9.10793	8.63036	7.29767	7.1191	4.48648	7.0891	4.04775	7.9356	6.89333	7.94976	7.31676	3.50936	4.19383	2.40126	3.28983	8.41877	6.17933	5.11979	5.23179
Bradi1g22820	Bradi1g22820.1	0.0172174			no	zinc ion binding (Blast2GO)	4.25363	2.4746	1.96484	1.71892	4.25363	1.43129	2.39873	0.888993	3.29014	2.55221	3.00854	1.18177	1.28093	3.07989	1.33308	3.72442	4.59666	2.99742	5.69603	2.697	1.86855	1.15963	0	4.11874	2.62087	1.08536	1.76997	0.627874	1.79223	0.617213	0.518652	4.63581	4.5303	0.6066	3.38786	2.32511	0.569612	4.83174	2.48238	1.76458	3.67187	2.07575	4.52193
Bradi1g33750	Bradi1g33750.1	1.17312e-09			no	RING, subfamily zinc finger (C3HC4-type RING finger) family protein	25.1928	2.47389	1.94114	10.1835	25.1928	12.4277	23.6206	10.7087	21.2953	12.067	17.9936	12.6834	8.65232	9.8934	9.50485	26.036	23.9194	27.4457	23.3701	13.1571	13.7435	12.4458	10.3646	28.1652	16.1297	24.6821	25.5054	11.8751	11.3887	9.44999	10.1208	24.964	24.5941	16.2986	19.3244	10.9066	15.8178	9.2472	12.2964	18.4352	18.1885	17.9938	17.357
Bradi2g02190	Bradi2g02190.1		0.0104324		no	zinc ion binding (Blast2GO)	1.795	2.46669	1.22865	0.522691	1.28931	0.599231	1.10017	1.795	1.73146	1.73863	1.59908	0.344023	0.745778	0.806926	0.194035	0.696994	0.669064	1.67244	2.11876	0.981399	0.634609	0.421974	0.35894	1.7985	1.29703	0.789895	0.515253	1.64502	2.26085	2.06628	1.20787	1.68691	2.08812	1.58928	1.56154	1.69215	1.32655	1.40656	2.52926	1.07874	1.67972	2.03941	1.59845
Bradi1g62740	Bradi1g62740.1	0.0153635			no	(M=1) PTHR31087:SF25 - PROTEIN LURP-ONE-RELATED 4	2.14581	2.46488	2.58295	0.62876	1.54982	0.842859	1.98488	0.483601	2.14581	1.05938	2.10604	0.388942	0.843154	0.40546	0.877482	3.152	0	2.63069	0.416593	0.443816	0	0.763314	2.1643	2.37222	3.10528	0.714425	1.74759	0.41329	1.17972	0	0.341396	3.43289	0.497003	2.79501	1.85835	2.29571	1.12482	0	0.817	3.01994	2.76225	1.36634	1.27565
Bradi2g05740	Bradi2g05740.1	0.00300917			no	MYB transcrition factor	3.0514	2.46241	2.14571	0.907581	2.23484	0.794588	3.0514	1.5788	2.8733	1.62887	2.37555	0.704335	0.572575	0.367124	1.98629	2.37831	2.28301	1.63759	2.64043	1.00463	0.185609	0.518357	1.46975	3.83558	2.03066	2.91094	3.42843	3.18081	0.890144	1.47144	0.772792	5.52589	3.15008	1.80767	1.00958	2.07865	1.69745	1.25988	1.4795	3.68093	2.81371	1.08251	1.92505
Bradi1g76350	Bradi1g76350.1	4.98784e-08			no	protein kinase family protein, putative, expressed, subfamily RLCK-VIIa	4.55294	2.46039	2.62443	1.85049	4.55294	1.681	4.51347	1.52929	3.39352	1.13876	3.81032	1.93372	1.74664	1.90385	1.81776	6.09424	4.87503	3.90556	3.33692	1.34844	1.24564	2.63542	1.49449	5.05459	4.00261	3.84793	5.14877	1.94062	1.84646	1.00994	1.32015	4.6356	2.19641	3.9703	2.77177	0.951138	0.82849	1.64711	1.12831	3.65734	4.00551	3.58523	3.99322
Bradi4g39970	Bradi4g39970.1	4.01635e-07			no	fatty-acid synthase activity, S-acyltransferase activity (Blast2GO)	65.5053	2.46039	1.94954	26.6239	65.5053	33.1527	63.7793	26.3566	46.1415	26.5786	44.3103	20.2242	25.4286	25.862	34.981	73.2077	58.2121	56.0841	74.5174	34.7702	28.7086	33.8695	35.2624	67.0793	53.8229	64.1434	70.0717	23.9259	27.8088	24.2238	29.4682	48.6588	38.4201	55.2273	42.2597	24.6703	29.1142	20.8099	31.7202	29.6346	42.4909	61.3371	43.7785
Bradi1g72286	Bradi1g72286.1	0.0309756			no	0	0.756529	2.45276	1.73055	0.283934	0.69642	0.285908	0.542274	0.553357	0.741346	0.458134	0.756529	0.132174	0.429792	0.275574	0.298194	0.476062	0.514109	1.22923	0.566282	0.301643	0.139324	0.518792	0.183873	0.57582	0.469007	0.728347	0.39592	0.70224	0.400902	0.41419	0.696098	0.777731	1.01337	0.542757	0.631521	0.130025	0.891908	0.810603	0	0.789433	0.704018	0.23216	1.3005
Bradi3g49370	Bradi3g49370.1			0.0448765	no	leucine-rich repeat protein kinase, putative, expressed, subfamily LRR-Xb	1.8043	2.44508	1.26307	0.644514	1.57589	1.11591	1.8043	1.50536	0.922133	1.10116	1.21345	0.900275	0.260217	0.875942	0.541623	1.67535	1.32288	1.82676	1.47856	0.958804	1.20204	0.883412	1.4194	2.51013	1.33106	1.48829	1.88771	2.35969	1.21363	0.815004	1.63312	1.41263	0.693279	0.492917	1.08971	1.23989	0.867864	1.28829	1.00858	1.64897	1.27874	0.737947	1.18813
Bradi3g09480	Bradi3g09480.2		0.0401454		no	(M=1) PTHR23241:SF54 - LATE EMBRYOGENESIS ABUNDANT (LEA) PROTEIN-RELATED	9.94742	2.4412	1.94554	4.07481	9.94742	3.67124	3.77106	2.34661	4.60303	0.363439	2.0212	4.83652	4.72838	2.66926	4.06509	9.47861	11.6809	5.9332	12.697	2.38069	0.99964	3.25701	8.0476	2.89203	4.29049	5.48713	2.4146	0.503853	0.479407	0.495297	7.90789	1.86006	2.30245	8.17791	6.0717	0.279875	0	0.77547	0.39841	4.58794	1.60683	0.749581	1.14046
Bradi2g00986	Bradi2g00986.1	3.33513e-05			no	(M=1) PTHR31964:SF13 - ADENINE NUCLEOTIDE ALPHA HYDROLASES-LIKE PROTEIN	8.90062	2.43668	2.24011	3.65277	8.90062	2.7084	8.12518	3.51243	7.44708	4.27271	7.21644	2.80299	4.0509	5.64926	2.10792	8.1515	12.3563	5.68757	9.40709	2.34553	2.95462	2.93385	2.59958	9.1178	5.30462	7.72297	10.3553	1.19138	6.42363	3.31827	3.11643	6.96381	6.44715	9.5918	6.78557	3.49272	2.70208	3.43807	7.45797	7.58943	8.61981	7.5492	5.10733
Bradi4g21086	Bradi4g21086.1	0.0411528			no	0	1.31709	2.43572	2.34703	0.513544	1.25085	0.41657	0.603847	0.66683	1.31709	0.280677	1.23504	1.15283	0	0.901345	0	0.259516	1.4947	1.70568	1.54349	0.65774	0.607599	0	0.40094	0	1.02268	0.529392	0.863314	0.918751	0.291392	1.2042	0.252976	1.69586	0.736563	1.18349	1.65246	0.567044	0.555665	0	0	1.3771	2.30269	0	1.26035
Bradi2g03357	Bradi2g03357.1	6.45838e-08			no	0	15.4589	2.42748	2.65708	5.88342	14.2819	5.22477	15.4589	4.4911	13.3207	5.64309	13.3811	5.19145	7.87787	3.78835	6.67601	19.2595	14.135	9.83175	13.9013	4.02825	4.37784	7.43755	5.05546	17.0983	12.066	19.4532	13.2181	3.08921	6.08861	4.22977	4.55683	16.2919	9.28732	16.0952	11.6085	5.41346	6.40583	5.51867	5.2344	11.1005	11.3374	18.1462	12.9404
Bradi3g37650	Bradi3g37650.1	1.08571e-11			no	(M=1) PTHR22893:SF67 - 12-OXOPHYTODIENOATE REDUCTASE 3	39.7459	2.42748	2.31615	16.3733	39.7459	13.4009	32.9724	12.2315	31.1983	14.1406	26.1268	14.4705	17.381	16.1094	17.5324	45.1222	36.3653	34.0596	43.4363	12.435	12.7111	17.8949	10.5624	36.5018	35.4994	27.6465	32.2418	12.2442	13.0048	13.2492	10.4278	31.4483	27.7363	31.6365	33.9723	16.8714	12.744	16.2518	10.695	27.4755	27.516	24.7111	24.8043
Bradi3g37130	Bradi3g37130.4	0.000174922			no	0	53.7166	2.42631	1.96077	22.1392	53.7166	16.7134	45.7522	21.462	45.8042	38.6691	48.8115	18.2121	26.4281	14.3918	29.5249	76.26	53.8063	38.9569	45.8434	14.4222	13.5325	28.5154	10.3835	57.8371	42.2881	39.211	43.6726	25.1684	27.3684	21.5185	11.7928	53.0934	34.9716	59.8696	35.2822	66.4751	25.7111	30.9239	31.5662	31.3843	60.4302	53.9271	49.5044
Bradi4g41920	Bradi4g41920.1	0.00751364			no	protein kinase family protein, putative, expressed, subfamily SD-2b	1.77688	2.41207	1.70627	0.736659	1.77688	0.558079	1.63414	0.920505	0.992097	0.968201	1.0287	0.324095	1.22951	0.844647	0.548386	2.77239	1.36566	1.57556	1.39389	0.647184	0.597847	0.874567	0.112716	1.83551	1.43752	1.92864	1.33486	0.947054	1.14686	0.592437	0.995665	1.35081	0.724742	0.665429	1.22741	1.03618	1.40592	0.579724	0.850979	1.69375	0.431569	1.28085	0.70864
Bradi1g76217	Bradi1g76217.1	3.21439e-06	0.00526681		no	(M=1) 2.7.11.1//3.2.1.14 - Non-specific serine/threonine protein kinase / Threonine-specific protein kinase // Chitinase / Poly-beta-glucosaminidase	7.10832	2.41156	2.16615	2.94761	7.10832	2.73508	5.44948	1.66033	3.36442	1.64002	3.53634	1.74514	3.38492	4.69178	1.96859	7.52624	6.43073	6.21244	8.26389	2.5154	3.09819	3.15453	2.1722	7.28268	6.19249	4.4709	3.85184	1.1712	1.95015	1.34319	2.17678	2.70229	2.58211	3.96029	4.213	1.98784	1.15106	1.87767	1.54349	3.51098	3.66926	3.95264	3.01247
Bradi5g25010	Bradi5g25010.1	0.000379625			no	(M=61) PF02519 - Auxin responsive protein (Auxin_inducible)	11.8305	2.41081	3.12816	2.59802	6.26332	1.33082	7.44004	2.68782	11.8305	3.47243	6.02638	3.78773	4.10555	0.789719	1.70908	8.18557	5.89317	4.48334	6.49122	1.72885	0	1.48671	2.10772	16.5014	4.03212	6.95746	2.26919	1.60994	3.06366	4.74781	1.32988	17.0872	5.8081	7.77695	16.6498	4.47137	0.730274	2.32296	6.36511	8.59671	5.38005	5.98776	4.14098
Bradi3g10058	Bradi3g10058.1	0.0315982			no	(M=7) PTHR10795//PTHR10795:SF377 - PROPROTEIN CONVERTASE SUBTILISIN/KEXIN	0.496776	2.39972	3.10962	0.201183	0.482783	0.144621	0.496776	0.0213778	0.305167	0.141629	0.297481	0.804733	0	0	0	0.797082	0.313013	0.47626	0.344778	0.183654	0	0.39483	0	0.350585	0.571105	0.221725	0.843689	0.0855111	0	0	0	0.236759	0.411325	0.495682	0.0768996	0.237494	0	0.329021	0	0.288385	0.142879	0.494724	0.263935
Bradi1g63816	Bradi1g63816.1		0.0393137		no	(M=2) PTHR23241:SF11 - LATE EMBRYOGENESIS ABUNDANT PROTEIN (ATECP63)-RELATED	77.5648	2.39819	2.0059	32.343	77.5648	33.7404	29.7183	16.7743	41.8512	3.33855	23.7671	30.2653	38.7204	23.4475	36.9388	76.3959	67.5451	53.8331	112.485	38.4984	15.3411	36.0276	45.0945	19.3095	44.1606	44.5044	10.8988	11.0715	16.0523	7.60116	32.3722	15.0838	17.5407	94.4802	40.3002	2.60312	0.637721	4.90235	5.21102	56.7979	26.2806	4.9384	7.05152
Bradi4g28075	Bradi4g28075.1	0.00168734	0.021629		no	(M=7) PF01277 - Oleosin (Oleosin)	62.9396	2.39806	3.23536	26.2461	62.9396	17.2082	26.1644	4.14363	46.4895	1.74663	24.0537	35.0711	25.6372	17.2883	26.9877	58.9977	59.571	45.0515	88.138	29.1612	10.6033	12.8053	16.263	23.4513	22.4293	48.1902	10.5868	4.04444	5.49744	3.69178	3.34088	14.9307	32.3085	78.7062	60.0128	0.534897	0.524163	2.501	3.42648	52.7731	26.5485	2.62643	14.2667
Bradi4g09257	Bradi4g09257.1	2.85585e-06			no	(M=7) PF01439 - Metallothionein (Metallothio_2)	685.915	2.39728	2.25079	204.627	490.549	229.401	500.343	330.147	683.317	284.402	685.915	250.299	119.769	203.97	244.471	543.775	503.013	424.011	491.396	215.292	189.836	187.203	325.272	430.324	311.67	550.309	709.071	335.055	288.863	282.453	414.217	1047.72	564.01	636.75	484.784	341.718	271.302	194.377	330.209	787.223	590.334	781.442	584.66
Bradi1g30020	Bradi1g30020.1		0.00200149		no	0	3.91932	2.39717	1.48869	1.63498	3.91932	3.82797	2.92042	0.467377	1.59466	0.405913	0.998282	0.805775	1.31008	1.46999	2.95407	2.72085	7.0519	3.74689	2.15765	1.37919	1.06171	4.7441	8.12691	2.45727	1.78701	3.51519	3.9222	0.428109	0.203669	0	1.23773	2.56821	1.02964	1.24081	1.53998	0.594505	0.194192	0.411809	0.423146	0.842213	1.25181	1.23841	0.660692
Bradi1g25737	Bradi1g25737.1	1.10253e-08			no	(M=26) PF01657//PF07714 - Salt stress response/antifungal (Stress-antifung) // Protein tyrosine kinase (Pkinase_Tyr)	6.93705	2.39716	2.06487	2.89386	6.93705	3.15945	6.22178	2.89863	5.16532	2.46626	5.25299	2.6833	3.00539	3.26346	2.62328	7.73174	5.21854	7.41084	7.38708	2.95981	3.1113	3.82926	2.73743	6.85807	5.55417	6.98245	5.49242	1.90085	3.43639	2.80286	3.45441	4.64896	5.37179	4.31564	6.32487	2.99162	2.2418	2.37702	2.25458	4.54084	4.49615	6.20565	5.7693
Bradi3g36544	Bradi3g36544.1	0.00208256			no	0	11.3649	2.39684	2.0594	3.58637	8.59594	2.92175	11.3649	6.53371	10.4995	7.11905	11.0589	4.0107	4.01282	3.5378	2.78414	9.44528	8.80012	8.8685	7.26987	4.57655	3.57726	1.81642	1.71676	12.0965	14.5053	4.53355	14.3242	3.60612	8.73386	8.37882	5.41603	7.56397	20.1058	11.0852	3.24296	12.0515	4.16372	1.89208	10.3689	16.584	11.2292	7.31567	9.10678
Bradi4g23172	Bradi4g23172.1	0.00995001			no	0	1.35602	2.39333	2.45696	0.443434	1.06129	0.437488	1.35602	0.264306	0.648452	0.565122	1.1365	0	0.447433	0.860655	0.46565	0.929254	1.33803	0.872509	1.10536	0	0.652691	0.810129	0.28713	0.539509	0.915481	0.568681	3.40041	0	0.626034	0.43119	0	0.809652	0.527484	1.05944	0.197232	0.609126	0.79587	0.421937	0.433553	1.23275	0.916143	1.26887	1.12824
Bradi1g11171	Bradi1g11171.1	0.0350567			no	(M=1) PTHR11387:SF17 - CYTOCHROME C OXIDASE SUBUNIT 6B-LIKE-RELATED	3.64688	2.38945	1.45353	1.52624	3.64688	1.39421	2.08095	1.63817	2.66271	2.76469	2.25414	2.85008	0.774242	1.19143	1.28922	2.83006	3.33408	3.98587	4.43752	2.44525	1.35531	0.981299	0.794965	2.73848	1.77426	2.09931	1.71174	1.21444	1.58883	1.49227	2.25715	1.40103	2.19063	3.37321	3.68596	2.10808	3.30524	2.04435	3.60108	3.75437	2.66331	1.5056	1.09329
Bradi4g24857	Bradi4g24857.1	1.29214e-05			no	0	8.03252	2.38596	1.94524	3.36658	8.03252	3.53582	6.98112	2.69584	5.22617	3.85529	5.93056	3.52588	1.9725	2.96421	5.00373	10.3439	6.48854	5.67351	9.62409	3.63397	3.59673	3.90627	3.0063	8.22537	8.47537	5.43188	5.79185	2.05459	3.21984	2.61373	2.89519	5.35402	3.77879	6.77226	4.99961	2.34966	4.60502	4.88277	3.58372	4.68732	5.45239	6.99224	6.5903
Bradi5g26160	Bradi5g26160.1	0.00653066			no	(M=62) PF03168 - Late embryogenesis abundant protein (LEA_2)	2.85039	2.37608	2.83775	1.19962	2.85039	0.524704	2.57432	0.406856	1.23353	0.672019	1.29654	0.891328	0.193223	1.30086	2.41308	2.40778	5.08486	1.8086	2.10033	0.203416	0	1.39941	0.495988	3.57246	1.5814	3.27446	1.86895	0.189425	0	0.186209	1.25179	1.39859	0.68338	1.83007	1.02209	0.350734	0.687392	1.27549	0.374459	0.638835	1.26603	1.72216	1.55913
Bradi2g02621	Bradi2g02621.1	0.00178457			no	0	11.7174	2.37042	1.52691	4.94318	11.7174	5.53712	9.01471	7.58273	11.0418	9.11418	9.72329	7.66961	3.02296	4.36109	4.71906	11.9287	11.752	8.25283	14.9361	6.36486	8.08451	4.78924	2.90988	9.72014	9.89633	7.04392	9.39844	5.92708	5.63951	10.1963	8.56805	14.3593	7.12761	10.0209	12.6592	6.859	10.7542	7.12676	11.7168	11.2438	11.1414	10.4098	6.0981
Bradi3g47200	Bradi3g47200.1	0.0238447			no	(M=4) PTHR22814//PTHR22814:SF122 - COPPER TRANSPORT PROTEIN ATOX1-RELATED	1.33997	2.36451	2.05367	0.352717	0.834003	0.41624	0.764898	0.512005	1.28928	0.777866	1.33997	0.445187	0.482541	0.232047	0.251094	1.00217	0.86581	0.752777	0.715255	0.507996	0.93854	0.218424	0	0.193947	0.789853	0.408869	1.66692	0	0.225052	1.62758	0.195383	0.654887	1.13775	2.51365	0.850834	0.875897	1.0729	0.227522	0.935146	1.59538	0.592818	1.9549	1.21676
Bradi1g03510	Bradi1g03510.1	3.8096e-11			no	trypsin inhibitor activity, chymotrypsin inhibitor activity, plasmin inhibitor activity (Blast2GO)	28.4973	2.35814	2.56562	11.3133	26.6784	9.47947	27.1761	6.98803	24.8479	14.0024	28.4973	10.7158	11.3987	12.6338	10.5049	27.7984	32.7492	21.571	24.595	9.8986	8.06823	12.1425	7.80859	25.6762	25.0151	32.2197	25.7937	8.53999	5.54608	7.59546	6.27059	21.7685	28.2011	25.4067	24.0151	19.2008	12.0517	10.8227	13.9344	26.7438	25.028	36.3137	25.9036
Bradi2g02380	Bradi2g02380.1	0.0316349			yes	caffeoyl-CoA methyltransf. (CCoAMT) [PMN]	0.67023	2.34474	3.16125	0.213196	0.499889	0.0347626	0.38117	0.166824	0.67023	0.229629	0.485857	0	0.428948	0.275033	0.148804	0.475127	0.171033	0.223057	1.13034	0	0.13905	0	0	0.459751	0.351064	0.121153	0.592714	0.280344	0.133371	0.137792	0.115788	0.388102	0	2.16676	0.126056	0.648846	0	0.26967	0	0.393941	1.40527	0	0.144216
Bradi3g44867	Bradi3g44867.1	6.31675e-05			no	0	16.9999	2.33638	2.07758	7.13124	16.6613	7.80629	16.9999	8.56585	16.4259	8.44508	16.2883	6.20936	5.78811	6.86145	9.66606	20.4638	9.01682	17.7443	19.4203	8.50249	11.7815	5.24003	5.70117	21.7493	12.2285	16.5381	17.4839	11.7446	11.677	4.4105	6.43135	23.6272	8.25189	13.7689	20.0556	7.08574	6.34497	9.39334	10.9563	15.5764	9.92217	22.1404	17.5142
Bradi3g50490	Bradi3g50490.1	1.64978e-07			no	(M=4) PTHR31190:SF30 - ETHYLENE-RESPONSIVE TRANSCRIPTION FACTOR 15-RELATED	34.3191	2.33596	2.57718	12.4255	29.0254	12.8721	34.3191	7.47467	28.8556	14.5491	29.7554	10.6899	12.4921	9.75094	16.7691	35.3445	37.4653	18.7819	24.51	13.5323	11.9725	19.0126	6.97091	39.1488	24.3003	40.8054	33.0218	7.27694	7.76826	8.54916	6.3043	28.9935	20.4899	32.5798	33.359	12.1593	12.8813	17.718	15.4378	25.9381	18.535	36.2011	38.3476
Bradi2g30380	Bradi2g30380.1	3.22338e-06			no	proton-dependent oligopeptide secondary active transmembrane transporter activity (Blast2GO)	2.7704	2.3264	2.51673	0.840748	1.95592	0.773462	2.7704	0.724416	2.45002	1.2578	1.87489	0.962922	0.948834	0.365024	1.08621	1.57648	2.49695	1.4062	2.34404	0.699221	0.46137	1.20258	0.730673	3.20346	2.01904	2.97469	2.88439	0.465092	0.885054	0.548634	0.998885	2.83299	1.67789	2.696	2.59318	0.947265	1.2658	1.1632	1.65492	2.03907	0.932539	2.61391	1.91405
Bradi4g36060	Bradi4g36060.1	0.000911166			no	(M=1) PTHR31750:SF4 - PROTEIN STAY-GREEN 1, CHLOROPLASTIC-RELATED	3.43828	2.31664	1.71304	1.48417	3.43828	1.23002	1.83006	1.40869	2.25372	1.37479	1.89567	1.78751	1.45312	0.931711	1.76433	4.32568	2.46244	3.49481	3.47019	0.892367	1.29539	1.6444	1.08793	1.75215	2.57676	2.15471	0.836624	1.54327	0.790673	1.63376	1.66706	2.41037	1.57034	3.32603	1.70813	1.75844	1.29237	0.570965	1.87739	1.73489	1.58685	2.55102	1.70993
Bradi3g50300	Bradi3g50300.1	1.72298e-05			no	DNA-dependent ATPase activity, ATP-dependent helicase activity (Blast2GO)	3.63617	2.31619	1.85447	1.45652	3.37358	1.7261	3.63617	2.06703	3.29373	2.24772	3.60014	1.7238	1.19771	1.05977	1.84479	3.90037	2.80806	4.33484	2.45104	1.76526	1.44432	2.34209	1.35275	3.9282	3.01916	2.96337	4.63396	1.97261	1.8769	1.43125	2.98735	4.24796	2.76752	2.94941	3.21002	1.73925	2.85478	2.16857	2.22828	3.77509	2.86439	4.81345	2.94764
Bradi3g35120	Bradi3g35120.4		0.0295382		no	0	10.6845	2.31556	1.44756	4.61422	10.6845	5.99797	7.98978	3.66985	3.77344	3.36606	3.09895	5.27808	3.57559	3.89742	5.70579	11.4855	11.1203	9.2967	10.8355	4.26611	3.01362	9.06363	7.64853	7.28149	3.90183	7.27124	13.5046	1.63581	2.44584	2.29719	8.30055	2.80376	2.24817	5.41846	4.62338	3.67785	2.75603	4.72058	2.30979	2.62703	2.34279	5.0217	2.4043
Bradi1g71890	Bradi1g71890.1	1.03434e-05			no	alcohol dehydrogenase activity, zinc-dependent, aldehyde reductase activity, receptor antagonist activity, hydroxymethylfurfural reductase (NADH) activity (Blast2GO)	8.59709	2.31293	2.098	3.71697	8.59709	2.9685	7.64469	3.78063	8.49846	5.29835	8.33353	3.30001	6.0092	3.02734	2.53133	11.1728	7.35924	6.80769	9.04863	3.91622	2.50454	2.33151	3.12175	12.9965	5.972	6.66776	4.94252	4.34818	3.60338	4.27435	2.89661	11.5212	6.40963	6.09801	9.96495	4.93446	3.81745	6.3414	6.10008	8.75122	7.03096	7.88311	9.66884
Bradi5g07650	Bradi5g07650.3	2.10153e-05			no	(M=5) PTHR10315//PTHR10315:SF35 - SEVEN IN ABSENTIA HOMOLOG	6.75924	2.30865	1.94543	2.92778	6.75924	2.73297	5.10707	2.23413	5.57298	3.94166	5.58789	1.24152	4.54171	2.42671	3.5012	7.40624	6.63997	5.5107	7.48003	3.5417	2.61736	3.04566	1.72714	5.52981	6.7458	5.13106	3.02162	2.47357	1.25523	2.75578	2.45194	5.63116	7.93226	3.98294	4.74554	4.122	3.29126	4.44154	3.91185	4.81989	7.02621	4.90658	5.59888
Bradi1g20930	Bradi1g20930.1	0.0101976			no	(M=7) PTHR21495//PTHR21495:SF64 - NUCLEOPORIN-RELATED	10.5878	2.30217	1.7752	4.26429	9.81713	8.6936	8.80997	3.48939	10.5878	5.51345	9.76972	3.7043	4.32397	3.56457	5.46431	12.3158	9.60561	8.19098	9.15612	4.55207	6.60794	8.94749	14.6669	13.9034	5.3083	7.06591	8.9622	2.11949	3.16903	4.167	4.50204	17.7761	5.4617	12.5786	6.53501	8.12908	3.84563	3.49507	6.58404	10.2114	15.9364	8.25828	4.67281
Bradi1g30965	Bradi1g30965.1	0.0317917	0.00491627		no	0	37.3874	2.29869	1.70711	16.2646	37.3874	14.7908	15.9345	7.72899	17.9199	8.32161	9.17316	17.3384	16.705	15.4926	15.5225	31.4724	28.9029	23.7335	65.4407	15.0739	11.604	17.5537	14.9316	15.5867	17.334	18.4515	12.3658	7.8959	6.12155	4.82005	12.0785	8.36686	14.7704	28.8183	19.7243	3.51959	13.2652	9.56442	6.93723	13.6432	10.9943	4.83405	7.22109
Bradi1g52030	Bradi1g52030.1	0.00127384			no	(M=57) PF00892 - EamA-like transporter family (EamA)	6.96473	2.29514	1.47327	3.03456	6.96473	3.64742	6.26967	4.12164	5.27093	5.31063	5.23531	4.02646	2.297	3.42424	2.39052	6.48794	7.55598	7.34594	6.46906	3.26453	3.35074	3.84706	4.12734	4.43152	6.10979	7.39596	7.14142	3.60296	4.17806	4.42723	4.27829	7.48178	4.87434	4.67744	4.05016	8.23468	3.98364	3.68239	5.3418	6.32862	6.11421	4.55983	3.9386
Bradi2g07780	Bradi2g07780.2	0.0327143			no	0	1.28422	2.29138	2.14619	0.233471	0.53497	0.383001	0.548407	0.4777	0.917778	0.436624	1.28422	0.173505	0.188063	0.180874	0.39144	1.24986	0.224958	0.293384	0.37168	0.197984	0	0.851276	0.482743	1.05824	0.615667	0	0.519726	0.921833	0.350843	0.181236	0.456885	1.36124	0.22171	1.42496	0.6632	0.682736	0.167259	0.532041	0.364459	0.518146	1.23222	2.43806	0.948432
Bradi3g24760	Bradi3g24760.2	0.000134948			no	(M=1) PTHR33781:SF3 - PROTEIN PHYTOCHROME KINASE SUBSTRATE 3	3.47304	2.28577	2.13422	1.09992	2.51417	1.37852	3.47304	0.855874	2.64751	2.18328	3.14104	0.706361	1.40365	1.22727	1.0624	2.43816	2.90013	1.69207	3.02631	0.940354	1.11686	2.31044	1.14643	2.97471	2.29759	5.62238	2.99748	0.625483	1.07125	1.10675	0.620012	2.77089	2.10609	2.90059	2.81247	1.73719	2.26977	3.48968	1.23647	2.17975	5.01654	3.30856	2.0593
Bradi1g29910	Bradi1g29910.1	3.45137e-05			no	copper ion binding (Blast2GO)	12.2199	2.28363	2.20155	5.35107	12.2199	5.28122	10.7116	2.62575	7.42338	3.99926	7.63795	4.61328	3.57169	8.01534	5.20395	13.8467	11.9627	10.0295	13.0406	3.25876	5.7891	4.74244	7.33458	15.3127	5.84636	7.86859	13.8189	2.56776	2.66528	1.60628	3.66368	7.97123	7.29857	5.18703	9.23668	3.24162	3.38834	3.36817	5.99889	5.24832	10.141	7.71727	7.4452
Bradi1g23450	Bradi1g23450.1	2.12137e-06			no	D-glucose transmembrane transporter activity (Blast2GO)	7.00304	2.27924	1.98331	3.07254	7.00304	2.55066	5.10443	3.59624	6.38211	3.5079	6.75262	2.28246	2.98938	3.37081	3.64749	8.99166	6.41186	6.19123	6.41741	2.49596	2.90717	3.0796	1.71992	3.81172	5.48377	5.85205	5.27019	4.64858	3.36536	2.78152	3.5895	8.39397	4.861	6.63897	5.63451	2.90024	2.47533	4.86042	3.79562	10.2811	6.16314	5.67955	4.88668
Bradi5g21280	Bradi5g21280.2		0.00202424		no	(M=1) PTHR23241//PTHR23241:SF51 - LATE EMBRYOGENESIS ABUNDANT PLANTS LEA-RELATED	14.7272	2.26928	2.04825	6.4898	14.7272	5.59654	5.10824	1.59453	5.35519	0.259396	3.36254	6.78183	6.09966	5.26478	7.81293	13.5127	14.9668	8.17369	22.2556	7.57399	2.8899	5.0973	6.82498	2.89167	5.50416	9.01155	3.02559	1.99325	1.60477	0.753619	2.02648	2.83017	3.31891	9.48045	5.79123	0.283896	0	0.147489	0.6062	9.04916	3.07431	0.380175	0.946508
Bradi1g60587	Bradi1g60587.1	4.76992e-06			no	(M=3) PTHR11260//PTHR11260:SF236 - GLUTATHIONE S-TRANSFERASE, GST, SUPERFAMILY, GST DOMAIN CONTAINING	13.2011	2.26822	2.66472	5.12138	11.6164	4.0529	11.2455	5.09215	13.2011	3.17743	10.4199	3.9946	6.18539	5.15574	5.14978	16.957	9.86513	8.84526	10.7983	2.60467	4.4112	5.22637	3.96934	16.0767	7.25598	13.1026	8.54688	7.07445	3.26945	3.17912	6.8456	20.147	8.26431	8.39697	15.9959	3.5554	3.66742	3.88862	1.59827	9.5434	6.4169	13.8658	11.8537
Bradi2g23080	Bradi2g23080.1	0.000375499			no	0	2.28047	2.26801	1.90012	0.938972	2.1296	1.0886	1.66551	0.968221	1.97303	1.24006	2.28047	0.887924	0.962427	1.1901	0.715437	2.96968	2.46694	1.17968	1.9021	1.30268	1.06967	0.746823	1.23524	1.54731	1.68789	2.09697	1.32987	0.404361	1.53897	0.927489	1.00206	1.86596	1.94506	1.17198	2.90912	0.748703	1.46736	1.94483	0.799349	1.66675	2.58996	2.78504	2.08014
Bradi1g21870	Bradi1g21870.1	6.22901e-05			no	(M=15) PF00234 - Protease inhibitor/seed storage/LTP family (Tryp_alpha_amyl)	580.879	2.26632	2.21	256.31	580.879	144.402	353.87	133.94	346.881	159.533	252.519	204.462	376.316	172.876	271.584	570.612	600.564	632.669	519.673	198.73	174.103	124.17	80.6057	329.605	288.315	531.232	266.328	84.9229	163.625	145.744	141.469	298.158	277.863	366.009	445.496	228.982	101.76	112.234	195.157	503.192	152.283	144.179	210.424
Bradi2g32775	Bradi2g32775.1	0.0464334			no	0	9.18024	2.26541	2.45459	4.05235	9.18024	3.93189	8.51803	1.00875	7.71909	2.52435	2.85298	4.09186	5.544	4.26564	2.30789	6.44789	2.65265	15.5678	12.0526	0	9.70475	6.02283	0	8.91318	9.98223	7.5161	7.66061	0	2.06853	1.06855	0.897914	4.01286	11.7646	6.30104	8.79784	0	6.90297	1.04562	2.14881	1.22197	8.17318	0.898409	1.11837
Bradi4g03864	Bradi4g03864.1	0.00320547			no	(M=15) PF08137 - DVL family (DVL)	6.27769	2.26482	1.86512	2.30924	5.23001	2.45924	4.58112	3.29093	6.27769	3.36481	5.21869	1.45203	0.786931	4.54108	2.45691	8.17172	4.70656	3.376	4.66577	2.89955	1.14793	4.27449	1.51499	5.37695	5.47441	3.66732	3.8058	3.47159	5.50525	2.27509	1.91179	8.89996	2.78317	8.57123	4.85641	3.57104	3.84932	2.22627	3.81261	4.33626	4.83386	8.9266	2.77803
Bradi1g12640	Bradi1g12640.1	0.000403595			no	0	17.3143	2.25899	2.55088	5.9654	13.4758	9.63937	17.3143	3.59668	12.5101	3.96095	15.7841	4.94523	7.05285	5.69791	6.16561	18.2804	11.8111	12.1029	11.7087	6.83091	4.66404	11.493	15.5695	19.5031	9.46652	20.7967	19.4911	2.48912	1.0526	3.53435	7.31066	17.357	8.97987	8.28313	15.4205	2.04835	6.02172	5.58681	2.1869	14.6127	10.3976	26.7443	11.3819
Bradi4g23268	Bradi4g23268.1		0.00977224		no	0	1.08374	2.25639	1.66982	0.480297	1.08374	0.415745	0.444985	0.310941	0.362247	0.101687	0.294278	0.551496	0.448327	0.143729	0.777635	1.11733	1.07256	0.81597	1.32908	0.629303	0.435997	0.405874	0.191803	0.240261	0.366925	0.759757	0.412995	0.439515	0.418191	0.144017	0.242039	0.135212	0.352359	0.566164	0.395253	0	0.265821	0.140927	0	0.329391	0.244793	0	0.602929
Bradi4g07670	Bradi4g07670.2	0.00714383			no	11-beta-hydroxysteroid dehydrogenase activity (Blast2GO)	4.4064	2.25632	2.65237	1.95291	4.4064	0.907075	1.3615	0.486518	2.61823	0.379306	1.49609	2.27476	2.46563	1.65996	1.41131	3.68695	4.57147	2.78867	6.57849	1.03828	0.599454	1.67411	0.316453	0.792807	2.11884	2.19364	0.340697	0.362574	0.689966	0.59403	0.299502	0.446168	2.18007	5.02081	2.82586	0.335666	0.109643	0.116256	0.955658	2.71729	2.22134	0.299668	0.746072
Bradi3g06640	Bradi3g06640.1	4.20697e-06			no	hydrogen:amino acid symporter activity (Blast2GO)	45.724	2.25425	1.85231	20.2835	45.724	28.147	43.5762	21.2579	36.8803	19.2518	38.564	20.4266	16.6799	22.5355	21.4921	50.7253	34.2037	60.0962	37.8709	22.0542	30.3181	27.5942	32.6215	53.5532	28.7653	40.1283	51.858	20.148	20.1892	24.1115	20.5828	47.8797	39.9552	28.9629	30.7235	14.778	24.4595	22.377	15.3928	42.8374	30.1684	47.3022	33.9481
Bradi1g07660	Bradi1g07660.1	0.00206272			no	zinc ion binding (Blast2GO)	36.5001	2.25377	1.97108	12.9346	29.1516	14.7724	36.5001	11.1054	25.8691	20.0461	24.4938	16.1567	6.7905	7.21837	21.5729	28.7996	42.3234	18.9566	26.527	6.39622	10.427	20.7074	21.5589	31.6025	19.3052	40.2763	54.8166	10.5111	10.0011	6.54399	17.3652	28.4559	16.0108	33.1728	25.837	15.894	15.2572	30.3327	18.7007	28.5558	16.9774	24.3248	28.1174
Bradi3g36330	Bradi3g36330.1	8.28427e-07	0.00055058		no	(M=4) 1.14.13.138 - Indolin-2-one monooxygenase / CYP71C2	25.2547	2.25276	2.38949	4.14124	9.32924	7.07832	17.7654	11.8347	22.2454	8.16357	25.2547	3.40181	4.35765	3.22389	5.58162	14.5732	6.68274	7.6696	8.39144	8.70454	4.56379	5.86695	9.17802	23.3529	16.6434	14.3907	16.6745	15.3354	11.3604	11.4139	9.22932	27.2956	16.5974	23.8111	21.2776	8.41694	9.04303	6.5328	8.66149	17.732	28.9181	33.4068	20.962
Bradi4g00740	Bradi4g00740.7	4.61393e-05			no	BEL1-LIKE homeodomain transcription factor	9.3688	2.24721	1.62577	4.09886	9.21099	4.88424	8.56756	6.71468	9.06458	6.57592	9.3688	3.0166	4.02014	3.55714	5.80156	11.9339	8.27116	8.90556	7.73335	5.19151	4.84787	5.92019	3.57737	9.43634	9.12483	9.2653	6.44376	8.61791	7.34981	5.68216	5.20886	13.0944	6.44557	8.73205	7.98632	7.73509	6.43574	6.41953	5.71331	8.88968	12.1167	8.03475	8.43405
Bradi2g10450	Bradi2g10450.1	0.0265088	0.00472258		no	(M=2) PTHR23241:SF11 - LATE EMBRYOGENESIS ABUNDANT PROTEIN (ATECP63)-RELATED	8.21007	2.24684	2.18639	3.65406	8.21007	2.89302	3.57011	1.09333	3.60819	0.4214	2.23792	3.09426	3.0185	4.83851	3.66496	7.66211	9.02668	6.5402	9.6113	3.17773	0.978495	4.40264	3.0132	3.23527	4.66638	5.68367	0.695154	1.31519	0.782111	0.646427	1.6296	2.73107	1.58158	5.24132	4.8788	0.913185	0.44743	0	0.324985	4.71267	1.25536	1.6305	1.35313
Bradi2g17310	Bradi2g17310.2	0.0421657			no	(M=38) PF14009 - Domain of unknown function (DUF4228) (DUF4228)	3.73141	2.24561	1.53462	1.66165	3.73141	1.84843	2.84199	2.30131	2.75423	1.73666	2.25577	2.19869	2.08528	1.43254	0.930078	5.69195	2.13803	2.09128	5.00439	3.44973	1.44852	1.34844	1.14702	5.02882	2.9257	1.76691	1.64652	2.92042	0.277873	2.87083	3.13611	2.15624	2.80956	3.95005	2.10105	1.89258	1.32471	0.842768	2.88657	2.79057	1.95188	3.37922	0.901405
Bradi3g49770	Bradi3g49770.1	2.12641e-05			no	WAK receptor-like protein kinase, expressed, subfamily WAKb	1.19009	2.24107	3.48743	0.531035	1.19009	0.286977	1.05881	0.187921	1.08184	0.258284	1.07814	0.480536	0.781284	0.500944	0.361375	1.58656	1.34992	0.880262	0.943614	0.182778	0.506531	0.235768	0.222832	0.697825	0.994664	1.10333	1.43942	0.085103	0.080974	0.585606	0	1.80649	1.22809	0.986634	0.306131	0.315148	0.38603	0.163725	0.168233	1.38721	1.06648	0.633039	1.22582
Bradi1g33860	Bradi1g33860.1	1.90995e-07			no	ATPase activity (Blast2GO)	8.59545	2.23181	2.91049	3.30924	7.3856	2.59344	8.59545	2.48347	7.46033	1.81825	6.25848	2.35263	4.37148	3.35352	3.15935	7.4649	8.71513	7.48264	5.87973	2.55671	2.00753	3.16008	2.64945	8.88274	6.0623	11.2151	8.22171	4.04746	2.49188	0.936174	2.45837	7.03148	6.15568	5.52046	11.1337	1.87354	0.755977	2.29021	2.35326	6.89193	5.86777	6.39529	5.87894
Bradi2g16337	Bradi2g16337.2	1.0032e-06		0.0234237	no	0	14.1191	2.22991	1.62889	6.33172	14.1191	5.83949	11.7099	6.47733	9.51889	6.97497	6.3898	6.47472	6.34504	7.30447	5.20266	12.2194	12.4197	15.9725	15.8651	5.56646	7.29245	4.69981	5.79922	11.283	12.1956	13.9295	9.43168	8.10526	6.18755	5.46617	6.15034	8.8722	11.3337	8.37696	9.49268	5.23516	9.40519	5.62085	7.6387	7.25753	7.4014	4.9853	5.91496
Bradi2g55797	Bradi2g55797.2	4.79843e-06			no	(M=5) PTHR24078:SF261 - DNAJ (HSP40) HOMOLOG, SUBFAMILY A, MEMBER 3A	31.9681	2.22928	2.01463	14.3401	31.9681	15.3914	26.8797	8.07629	23.5983	11.971	17.8399	19.0373	11.2873	10.5166	16.5191	31.647	42.8257	20.635	32.7646	15.5961	12.1775	20.4371	13.3551	30.4811	18.3315	28.2438	30.4623	6.22433	8.88352	6.62853	10.5688	18.3506	25.574	21.5481	28.9205	10.2443	13.0189	11.9747	12.6462	13.5084	18.3447	21.0063	18.5002
Bradi2g11900	Bradi2g11900.1	1.54191e-06			no	dihydrolipoyllysine-residue succinyltransferase activity (Blast2GO)	77.9427	2.22317	1.64306	35.0592	77.9427	39.9129	65.2252	35.6822	52.5225	36.1505	45.518	35.1535	27.0623	35.6884	42.3326	73.7901	72.6868	90.9111	74.3829	31.9856	43.998	43.2879	40.3802	63.7948	49.3249	71.0425	76.7387	37.5983	32.2896	30.9599	41.881	60.7627	48.9327	44.1868	56.2078	30.1688	46.6605	36.4016	31.3709	50.5919	42.7889	45.7381	42.9533
Bradi5g22007	Bradi5g22007.2	7.34069e-07			no	(M=1211) 2.7.11.1 - Non-specific serine/threonine protein kinase / Threonine-specific protein kinase	29.0945	2.21838	1.8942	13.1152	29.0945	16.1062	28.9725	13.5559	24.1355	13.2255	23.8778	16.2892	8.74057	13.7865	13.6447	26.4306	26.1382	38.5885	25.2207	11.9621	15.3003	21.6814	15.481	30.3531	26.4681	26.2176	32.8511	15.4238	12.7187	11.2169	14.8642	21.5105	29.6766	20.6961	24.6587	10.9473	17.4129	13.0232	11.5184	23.8891	19.3285	33.4274	18.8662
Bradi3g01830	Bradi3g01830.1	0.0329453			no	0	0.470868	2.21171	3.61614	0.175202	0.387497	0.0649343	0.386732	0.120579	0.470868	0.0325489	0.177001	0	0.286905	0.413905	0	1.07255	0	0.335684	0.141757	0	0	0.259737	0	0.461262	0.234812	0.850854	0	4.23185e-20	0.133809	0	0.348506	0.908546	0.169118	0.679338	0.12647	0.130196	0	0	0	0.474282	0.117491	0.116233	0
Bradi4g29830	Bradi4g29830.2	3.05871e-10			no	0	51.6625	2.21156	2.16524	23.3601	51.6625	17.2754	43.6057	18.8967	39.4678	19.4085	36.1895	21.3199	29.0367	24.158	18.926	54.671	44.5882	60.0316	47.359	18.9334	17.5877	19.5562	13.0242	51.2057	43.4175	41.2044	38.5953	22.8515	20.0559	15.1048	17.5746	48.089	29.1384	35.1143	45.5295	16.5962	20.1056	23.2132	17.7188	36.9831	40.9802	32.2378	34.557
Bradi3g06065	Bradi3g06065.1	6.21236e-10			no	0	15.4777	2.20525	2.09987	5.7747	12.7346	5.53915	14.3292	7.41983	15.4777	7.5969	12.7492	6.67342	5.3464	5.38399	5.69499	9.35324	13.3924	16.632	11.5609	5.496	7.03443	5.75122	3.87494	11.882	13.3844	15.1893	16.8611	7.64614	8.33125	6.06154	7.64039	16.6175	19.2054	12.3912	13.6968	6.622	10.349	6.34667	7.06994	15.2848	12.8789	10.9063	11.927
Bradi3g13275	Bradi3g13275.1		0.00547899		no	(M=59) PF04043 - Plant invertase/pectin methylesterase inhibitor (PMEI)	2.06852	2.201	1.44016	0.266756	0.587129	1.24747	1.0488	0.641045	1.28052	1.30613	2.06852	0.201444	0.218346	0.419998	0.227236	1.26973	0.261182	0.170313	0.647295	1.14932	1.69873	1.58136	0.560476	1.05312	0.893506	0.74004	1.50854	0.214054	1.22201	0.420839	0.707274	0.790218	1.28706	2.27482	0.769992	0.594505	1.94192	2.26495	0.423146	1.80474	1.96713	2.29991	2.20231
Bradi3g59810	Bradi3g59810.1	9.28105e-05			no	Glycosyl hydrolase (GH), subfamily GH9	2.47601	2.19983	2.90669	0.588263	1.29408	0.821205	2.47601	0.400434	1.61082	0.865297	2.39506	0.804103	0.544733	0.210538	0.793676	1.44811	1.69416	0.849798	1.18424	0.573469	0.211901	1.38082	1.11863	2.45218	0.802487	2.58477	4.0646	0.534026	0.101623	0.524958	0.441129	2.36573	1.41282	1.03186	1.63284	0.494393	0.678261	1.23286	1.05567	2.46136	1.96305	3.17788	1.97796
Bradi2g30390	Bradi2g30390.1	0.0330032			no	(M=1) PTHR11615//PTHR11615:SF144 - NITRATE, FROMATE, IRON DEHYDROGENASE	13.7839	2.19763	1.68726	5.26967	11.5808	9.31246	13.7839	4.11431	9.00643	5.59972	6.6227	7.22393	5.14547	4.51844	4.19085	11.151	16.8591	5.93306	12.38	3.06173	3.91615	16.2026	14.0694	13.6676	13.1829	10.0467	18.2386	2.85115	5.84299	3.23392	4.52918	8.90618	7.91226	12.5014	6.7059	4.87301	4.97419	8.64971	3.90198	9.61546	6.05877	5.85234	4.96423
Bradi3g21560	Bradi3g21560.1		0.0151878		no	serine-type carboxypeptidase activity (Blast2GO)	27.4995	2.19314	1.32693	12.5389	27.4995	22.5868	22.3873	11.5276	13.3306	10.7597	12.9656	13.2208	11.301	11.2051	14.4285	31.2618	23.1339	27.6261	27.976	13.6142	10.6503	24.3642	41.7186	23.788	18.0214	20.5332	27.2064	8.33769	11.6281	7.74701	18.3976	17.709	11.5373	11.9173	12.1588	11.6312	13.5738	12.4149	5.41877	13.289	12.0229	15.387	11.1635
Bradi5g15810	Bradi5g15810.1	0.00260566			no	(M=1) PTHR31374:SF9 - ARABIDOPSIS THALIANA GENOMIC DNA, CHROMOSOME 5, P1 CLONE:MOK16	19.1888	2.19225	1.83919	8.16992	17.9105	7.21799	18.016	11.3646	19.1888	12.5458	17.1616	7.16076	12.1968	6.39846	6.92366	21.1859	10.6106	19.0273	20.8181	9.33833	5.39152	7.02664	7.11548	22.283	15.4271	14.0927	20.2613	10.8701	11.3769	16.0282	7.18331	11.0354	11.7646	45.1575	8.79784	22.1393	7.8891	9.41056	10.744	10.3867	18.1626	14.3745	25.7225
Bradi3g38970	Bradi3g38970.1	9.32481e-10			no	bHLH transcription factor	44.191	2.1922	1.77286	20.1583	44.191	22.3677	41.3465	23.6241	37.3951	22.402	34.0578	23.3897	15.9754	24.1604	17.1077	40.6798	43.2039	46.6836	46.1967	21.571	24.655	20.5411	22.7035	41.5037	38.8452	41.6879	43.3493	21.6762	23.5401	21.5313	27.7489	42.1055	42.9897	29.2746	35.2105	21.3283	24.7097	18.6676	24.9023	34.9567	33.3741	37.4254	30.475
Bradi1g72690	Bradi1g72690.1	7.49193e-06			no	iron ion binding, lipoxygenase activity (Blast2GO)	20.4433	2.19137	1.94953	9.32903	20.4433	9.20042	17.7572	8.71263	14.7288	7.12649	14.0732	7.02849	9.5562	10.0907	10.6408	20.4853	20.5437	22.5183	18.2261	7.10553	9.09842	9.61928	10.9784	19.9835	16.2985	18.4027	16.3442	10.0235	5.92178	5.53845	13.3668	15.4181	9.23347	19.1146	15.1491	5.70119	7.07263	9.51581	6.21635	15.0609	14.1736	13.6449	13.4132
Bradi3g43160	Bradi3g43160.1	1.30278e-08			no	steroid 17-alpha-monooxygenase activity (Blast2GO)	258.465	2.19062	2.49998	102.789	225.171	83.43	258.465	78.9575	239.75	125.219	252.594	90.2501	107.425	92.8132	120.668	226.048	246.518	209.997	218.122	78.2166	106.338	100.947	48.2179	277.878	167.588	291.683	296.711	93.4289	97.2929	65.8166	59.2917	257.812	188.198	212.357	300.631	79.3053	126.178	173.971	121.422	216.342	238.489	259.666	295.88
Bradi4g22030	Bradi4g22030.1	1.46182e-06			no	TKL_IRAK_CR4L.6 - The CR4L subfamily has homology with Crinkly4, subfamily CR4L	6.46037	2.18642	2.07737	2.95477	6.46037	2.46675	6.03981	2.19702	4.57059	3.01619	5.02151	2.23269	3.2267	2.88168	3.47801	5.93553	6.27204	8.22477	5.40916	2.9723	2.12933	3.2863	1.47905	5.74344	5.2345	6.4934	6.68791	2.88084	2.25735	2.11006	1.53981	6.25595	2.30957	5.34817	4.36867	2.98081	3.43345	3.64054	2.00996	3.77829	6.41808	5.18221	4.70747
Bradi1g74410	Bradi1g74410.1	1.19894e-06			no	(M=14) PF00612//PF13178 - IQ calmodulin-binding motif (IQ) // Protein of unknown function (DUF4005) (DUF4005)	3.72332	2.1844	2.41412	1.70451	3.72332	1.13912	3.52118	1.02273	3.06597	1.46464	2.55919	1.06884	2.05425	1.72199	1.97295	2.97479	3.65347	4.51831	3.7467	0.997883	1.12666	1.6209	0.811043	3.97914	2.9307	3.39113	3.78377	1.34225	1.47361	0.507483	0.767601	2.95402	3.47657	3.79055	2.04275	2.38968	0.93669	0.695231	1.83695	3.71423	2.329	1.96273	2.23081
Bradi1g26800	Bradi1g26800.2	1.55329e-06			no	antiporter activity (Blast2GO)	12.4154	2.18198	2.29521	5.68996	12.4154	5.07525	10.1541	4.63865	11.1504	4.5588	12.0986	3.3818	5.15469	8.26272	5.96063	13.5128	10.6876	10.6326	14.8285	6.02957	3.23055	3.83697	7.2039	13.8122	9.28127	9.60893	7.91409	4.82878	4.3808	5.07796	4.26707	12.126	7.69745	10.7407	14.0374	3.74267	3.66756	5.94118	4.8838	9.97299	12.1025	16.6136	9.70514
Bradi5g11900	Bradi5g11900.2	0.0135458			no	0	16.5475	2.18067	1.43331	7.50531	16.3666	11.1199	16.5475	12.7283	13.0828	9.55306	12.6347	6.02523	7.18387	10.4685	6.34358	20.294	15.624	13.4145	16.134	10.313	6.35118	13.0072	14.8082	19.2494	21.2018	10.6985	15.0403	10.4573	15.6356	13.0088	11.8114	12.6057	10.009	18.9688	10.7476	10.8666	9.29331	10.8803	7.17197	12.8353	15.1551	15.522	7.0263
Bradi3g36880	Bradi3g36880.1	0.00151265			no	(M=1) PTHR21145//PTHR21145:SF2 - CHORISMATE MUTASE	2.33648	2.17861	1.88887	1.07246	2.33648	1.05494	1.68957	0.725927	1.37026	0.688672	1.29407	1.03771	0.999801	1.08178	1.17057	4.25671	1.64442	0.974823	2.46995	1.18411	1.21538	1.01827	0.802001	2.31063	0.920551	1.80021	1.72689	0.490074	1.16574	0.843067	0.404823	1.92227	0.884009	1.68312	0.991623	1.02083	0.778048	0.471415	0.484394	1.17071	1.02357	1.72145	1.26054
Bradi2g34837	Bradi2g34837.1	3.15089e-06			no	(M=2) PTHR10209:SF160 - GIBBERELLIN 2-BETA-DIOXYGENASE 4	6.39908	2.1762	2.01248	2.74255	5.96834	2.37331	6.39908	3.46615	5.60346	2.62625	4.58546	2.81187	2.90927	2.79805	2.45101	6.21477	4.97144	7.34811	5.33906	3.20858	2.29035	1.50502	2.48928	6.7932	8.95722	5.6345	4.21141	2.71627	2.84293	4.93977	3.36564	5.76585	6.20626	6.16695	4.27477	2.76615	3.20348	1.04514	3.49022	5.72537	5.67323	3.03075	3.9125
Bradi2g04230	Bradi2g04230.1	0.034111			no	(M=1) PTHR10992//PTHR10992:SF858 - ALPHA/BETA HYDROLASE FOLD-CONTAINING PROTEIN	0.681231	2.17022	1.98624	0.304601	0.661053	0.200683	0.355371	0.293638	0.591121	0.353393	0.681231	0.646445	0.280275	0	0.291686	0.814927	1.00578	0.546545	0.276961	0	0.136283	0.126867	0.539581	0.337952	0.458771	0.237483	0.387279	0.137383	0.653586	0.2701	0.113484	1.52151	0.330419	0.265456	0.247095	0.635934	0.373904	0.132152	0.271581	0.386102	1.14776	0.908374	0.282693
Bradi2g48260	Bradi2g48260.3	0.0244875			no	choline kinase activity (Blast2GO)	10.3569	2.16964	1.37034	4.67774	10.149	6.37208	8.68047	9.19996	10.3569	7.39661	8.69855	3.09103	5.72358	5.10199	4.79435	14.4964	6.1785	10.1267	9.7944	7.78908	7.1953	5.30799	5.19594	12.2318	8.11194	8.39832	5.9798	10.6747	9.37553	8.61004	8.13951	19.1986	6.74761	6.74315	8.73822	7.85533	7.44938	6.97718	7.30454	11.0001	6.86011	9.04889	7.88505
Bradi4g18910	Bradi4g18910.1	0.00153824			no	(M=10) PF11820 - Protein of unknown function (DUF3339) (DUF3339)	7.85933	2.16451	2.02331	2.5933	5.61321	2.15365	4.11002	2.715	7.85933	3.86435	5.33397	1.48686	3.62615	2.32502	2.93517	6.02479	6.26532	2.1999	7.96284	2.54496	1.17547	4.37704	0.517112	6.47758	3.2975	4.43809	2.22691	2.7649	4.13404	2.32967	1.63138	7.29078	5.69988	9.92167	8.52501	2.92537	3.225	2.27968	7.02733	3.55223	8.90968	3.59101	5.28297
Bradi1g71280	Bradi1g71280.1	2.95682e-10	0.013313		no	(M=64) PF00046 - Homeobox domain (Homeobox)	194.382	2.16266	2.25404	89.8806	194.382	67.3089	167.894	48.0197	127.953	70.0068	130.119	87.0188	85.6471	101.558	85.2981	176.526	225.648	174.541	200.811	78.0671	56.0901	76.3593	58.7191	174.552	171.958	155.063	170.002	44.6389	59.0579	38.866	49.5161	117.709	135.479	132.46	126.165	65.5313	75.2082	76.6773	62.6105	89.2513	117.918	179.024	134.281
Bradi1g20941	Bradi1g20941.1	0.00206144			no	(M=7) PTHR21495//PTHR21495:SF64 - NUCLEOPORIN-RELATED	1.02892	2.16111	2.53492	0.409743	0.885502	0.380191	1.01702	0.299722	1.02892	0.293247	0.574111	0.341712	0.555575	0.356224	0.385463	1.38462	0.664568	0.577808	0.915012	0.389922	0.180098	0	0.950743	1.33981	0.606266	1.09842	1.02358	0.726206	0.172743	0	0.299939	1.50801	0.43665	0.7016	1.46941	0.504233	0.494114	0.174639	0	0.714328	0.758381	0.450157	0.37358
Bradi2g05580	Bradi2g05580.1	3.88637e-06			no	FAD binding (Blast2GO)	19.5159	2.1584	1.89946	9.0418	19.5159	7.92446	16.3539	7.63928	15.5882	8.51288	11.4492	8.94983	11.5116	7.09074	8.61503	16.1177	21.6606	20.9851	19.3	8.71468	9.3082	8.19672	5.47824	15.8971	10.9035	20.3849	18.23	6.97407	5.06727	10.3458	8.16999	16.1497	16.0109	14.4556	15.7364	13.2652	5.52168	5.4888	9.77586	12.3302	9.88703	10.7945	12.7851
Bradi1g61910	Bradi1g61910.1	0.000406792			no	glucuronosyltransferase activity (Blast2GO)	3.85798	2.15602	2.69923	1.18776	2.56084	1.54559	2.68228	0.934403	3.85798	0.842195	3.07231	0.632638	0.822865	1.58281	1.71273	3.53188	2.46074	2.35343	1.89732	2.31006	1.06698	0.869104	1.9362	4.74052	1.68364	2.78893	1.51603	1.61338	1.15133	0.528662	0.444241	5.7079	1.94017	4.15657	3.62726	0.746822	0.121972	0.905305	1.59468	3.77855	1.46021	5.6672	1.38328
Bradi1g74710	Bradi1g74710.1	5.63456e-05			no	(M=60) PF03330 - Rare lipoprotein A (RlpA)-like double-psi beta-barrel (DPBB_1)	4.23893	2.15458	2.83066	1.96741	4.23893	1.1571	3.66397	0.92262	3.73689	1.18016	3.15688	1.16217	2.09947	2.42305	2.18495	7.15089	2.00908	3.43899	4.35677	0.442044	1.42921	1.1404	1.61675	6.75071	3.60837	2.84629	1.45051	1.23492	1.37084	0.404651	0.680067	5.5087	1.73256	4.37462	3.33168	1.33382	0.373443	1.38589	1.62748	2.77651	3.43902	4.08265	2.32935
Bradi1g68850	Bradi1g68850.2	0.000740264			no	dipeptide transporter activity, symporter activity (Blast2GO)	1.26642	2.15262	2.49824	0.430927	0.927623	0.286485	1.1768	0.5492	1.26642	0.415584	0.831695	0.628714	0.25555	0.573489	0.265955	1.13225	0.305685	1.26244	1.01012	0.269031	0.414204	0.462704	0	2.25969	1.2549	0.72178	0.470821	0.501055	0.953489	0.328365	0.413893	1.69558	0.50212	1.29087	1.57709	0.618492	0.22728	0.321318	0.495247	0.985718	1.18604	0.897263	0.257756
Bradi1g66330	Bradi1g66330.1	4.22693e-05			no	zinc ion binding (Blast2GO)	14.2855	2.15166	2.13793	5.69746	12.259	4.95813	13.4126	6.09403	11.8986	7.50541	14.2855	5.02566	5.22037	5.45739	7.08641	13.0104	10.86	13.2781	11.8873	4.53997	2.42803	6.1644	6.70012	13.8665	7.61621	11.1545	21.013	5.56278	7.41004	3.49973	7.90357	16.0083	6.42194	13.7582	11.4059	6.66816	7.26709	6.84925	9.23714	9.13007	13.1986	14.8963	19.917
Bradi4g28900	Bradi4g28900.1	0.000138537			no	(M=33) PF05553 - Cotton fibre expressed protein (DUF761)	27.2934	2.15102	2.19392	7.57296	16.2896	12.3237	27.2934	6.92596	18.2046	7.92859	14.4537	9.17509	6.2304	6.3765	8.50987	19.2773	20.0909	14.6525	11.1377	8.14299	9.02667	13.4048	18.7204	27.0031	16.0976	27.9014	38.1716	6.49964	6.80272	2.76869	11.6328	19.9954	19.0193	15.4892	18.3146	5.01439	8.47874	7.08579	11.1355	14.9787	9.23114	19.339	14.266
Bradi1g21480	Bradi1g21480.2	3.87145e-12			no	RRM domain containing protein similar to oligouridylate-binding protein, UBP1B (OLIGOURIDYLATE BINDING PROTEIN 1B), [Arabidopsis thaliana] AT1G17370	48.5485	2.13602	1.78406	22.7284	48.5485	24.794	42.5983	22.4032	42.8349	27.5546	39.9286	22.1634	20.374	25.5906	22.7858	48.7556	46.0138	45.1853	54.2392	23.5296	27.9461	24.0882	23.6122	42.9	44.7976	41.0971	41.5984	21.0169	25.3865	21.5391	21.6703	45.672	38.8966	41.3295	45.4413	27.3227	31.5073	27.8158	23.5725	39.6287	36.7357	41.0238	42.3264
Bradi3g16640	Bradi3g16640.1	2.21416e-08		0.0410172	no	sugar:hydrogen symporter activity, organophosphate:inorganic phosphate antiporter activity (Blast2GO)	62.7221	2.13441	1.58384	28.9106	61.7071	31.0163	62.7221	39.6571	53.2657	46.6534	53.9223	27.924	28.1557	31.7984	27.7643	66.2234	51.194	70.45	58.9611	34.9079	31.9656	30.717	26.4749	69.2718	57.4318	64.1148	60.0698	36.6648	39.0219	43.2878	39.6538	63.3165	58.6369	46.8344	44.2749	49.6033	60.3527	31.4511	45.2064	58.6921	51.3155	56.3894	49.2923
Bradi2g38186	Bradi2g38186.1	0.00918125			no	(M=4) PTHR24054//PTHR24054:SF32 - CASEIN KINASE II SUBUNIT ALPHA	7.11862	2.13171	1.53969	3.33939	7.11862	4.32433	5.93802	4.28365	6.87838	4.33607	5.13643	4.70085	2.18369	4.20042	2.2726	6.954	6.09488	8.23266	7.19292	4.98092	4.95515	3.62434	3.7369	4.68102	4.468	5.55089	9.05218	7.1359	2.71587	3.15663	4.1262	6.91513	13.301	3.44706	3.85037	4.2941	7.12111	2.40247	3.52659	6.21699	4.47123	4.71825	5.13926
Bradi1g61290	Bradi1g61290.1	0.000182061			no	neutral amino acid transmembrane transporter activity, L-amino acid transmembrane transporter activity, aromatic amino acid transmembrane transporter activity (Blast2GO)	2.90154	2.13081	2.16334	1.36171	2.90154	1.48147	2.80752	1.01207	2.46345	1.0141	2.36155	1.10131	1.07434	2.52578	0.74539	1.78501	2.99859	3.16579	3.65677	2.3877	1.27697	1.18875	1.07246	4.03023	3.22401	2.32637	1.64946	1.17025	1.33617	0.575191	0.96668	2.59211	1.12583	3.50486	2.631	1.6251	0.955495	1.01313	0.462675	1.84178	1.4736	3.48197	2.64884
Bradi1g14350	Bradi1g14350.1	7.4455e-06			no	antiporter activity (Blast2GO)	10.8535	2.12467	1.69908	5.10832	10.8535	5.86837	10.3446	6.47442	9.87479	6.55425	9.71424	5.71201	5.37356	4.60638	4.74134	10.3838	9.78136	13.6678	9.58116	6.88682	5.45299	7.08559	4.04809	11.5502	10.2299	9.1063	10.492	8.01643	6.42889	8.33061	3.12176	9.19528	9.36473	9.84698	11.0922	4.55892	8.3115	8.59249	4.75411	9.71985	8.70646	11.3581	9.07251
Bradi1g63805	Bradi1g63805.1	0.0020677			no	0	2.06626	2.124	1.63479	0.96871	2.05754	1.13298	1.8016	1.0143	2.06626	1.41223	1.47728	0.836983	1.51202	0.581687	0.944149	1.75854	1.80865	2.12291	2.54005	0.955069	0.735218	1.09508	1.74655	1.70163	1.23748	2.17799	2.08929	1.36638	0.423115	1.1657	1.102	1.64165	2.49556	1.8617	2.26614	0.802545	0.806851	2.28138	1.75814	1.58303	1.23838	1.71517	1.37256
Bradi3g10597	Bradi3g10597.1	3.80169e-06			no	0	14.0141	2.11953	2.22003	5.08015	10.7675	4.54742	14.0141	3.96722	10.4412	6.36065	9.07879	5.52361	5.93975	3.26439	5.59286	9.16389	15.5634	7.72181	10.6211	6.84861	4.12599	3.58487	3.6302	13.1873	8.79659	14.14	19.9324	5.26842	4.22132	4.08866	2.2905	9.72463	9.33659	10.9835	11.72	3.08048	8.30132	6.93493	7.12586	10.5983	8.57129	6.87529	10.2703
Bradi3g56340	Bradi3g56340.2	0.0313739			no	bHLH transcription factor	1.98962	2.11403	1.76316	0.52586	1.11168	0.999841	1.98962	0.920995	1.94717	0.961409	0.96057	0.522523	0.707958	0.136179	0.736782	0.588131	1.01621	0.883547	1.95885	0.298122	1.92776	1.41002	0.363453	0.910557	2.43354	1.67963	2.93474	0.694042	1.84903	0.682257	0.458647	1.02487	3.00463	2.01158	1.74761	0.642534	0.755568	0.80114	1.64639	1.17033	0.927733	0.4589	1.28532
Bradi1g32660	Bradi1g32660.1	2.1975e-05			no	NAC transcrition factor	93.2236	2.11315	1.81956	44.1158	93.2236	33.3546	85.7817	38.1703	64.8407	57.8103	71.7585	35.6716	37.1484	49.3998	54.2436	127.694	82.9778	75.6931	86.529	34.7184	34.0992	42.2212	22.3797	83.3396	72.9061	82.3856	104.496	35.4892	55.8664	26.4846	34.8411	87.9716	44.0182	70.7276	56.6454	77.7519	57.9866	53.2623	42.2403	52.9505	92.8284	69.567	71.6882
Bradi2g36687	Bradi2g36687.2	0.0131607	0.00420944		no	(M=1) PTHR24322:SF566 - GLUCOSE AND RIBITOL DEHYDROGENASE HOMOLOG 1-RELATED	56.0445	2.1125	2.5012	26.53	56.0445	13.3441	20.7275	6.92891	29.082	2.06787	16.3819	32.1611	29.4245	15.8622	28.6721	60.877	52.4593	39.9094	70.9323	14.6005	7.29052	15.6097	15.8758	13.5592	23.1686	37.6364	8.54604	8.45175	5.24458	4.15412	9.86518	7.96983	14.1407	53.075	41.1424	2.38137	0.333369	2.65107	2.90566	27.4707	23.4854	3.79639	10.775
Bradi3g01920	Bradi3g01920.1		0.026537		no	ISG15 ligase activity, ubiquitin-protein ligase activity (Blast2GO)	0.712077	2.11128	1.536	0.277229	0.585307	0.619428	0.654442	0.0761126	0.269618	0.473483	0.712077	0.146819	0.159138	0.306108	0.496851	0.52881	0.190357	0.993037	0.629026	1.17273	0.464283	0.432206	0.408493	1.02339	0.260486	0.674206	0.659682	0.15601	0.148441	0	0	0.287968	0.18761	0.602894	0	0.577726	0.707665	0.300139	0.308403	0.876902	0.782024	0.386826	0.802555
Bradi4g19525	Bradi4g19525.1		0.0214159		no	(M=1) PTHR33346:SF3 - DEHYDRIN RAB18-RELATED	107.025	2.11127	1.81017	50.6923	107.025	44.1061	35.8133	22.7294	49.7799	5.05711	29.2813	59.6896	53.8892	35.1962	53.9942	92.743	94.9372	95.2697	145.151	56.8945	17.2688	49.7438	52.5174	27.8038	53.709	47.2316	14.5086	19.9815	25.7815	10.2675	34.8869	24.0296	26.5773	96.7829	51.7298	4.34437	0.549315	2.76662	12.5681	73.6838	27.1901	5.50491	10.7463
Bradi2g41117	Bradi2g41117.1	4.14797e-07			no	(M=1) PTHR11802:SF29 - SERINE CARBOXYPEPTIDASE-LIKE 1-RELATED	43.4537	2.10724	1.8999	20.6212	43.4537	17.5357	37.5948	20.161	31.6909	20.1323	36.3079	15.3747	20.5968	25.6622	20.8508	39.5879	45.3555	39.6534	49.2181	14.0942	20.0304	21.3587	14.6595	41.0161	42.8323	31.7313	34.7993	26.1578	22.0069	16.3304	16.1488	30.918	23.73	33.0746	39.0409	14.1051	23.0644	26.4862	16.8735	30.747	42.7872	33.4532	38.2442
Bradi2g05860	Bradi2g05860.2			0.0255052	no	aspartic-type endopeptidase activity (Blast2GO)	3.43885	2.10263	0.968944	1.6355	3.43885	2.18639	2.06906	3.00457	1.57971	2.16604	1.62561	1.89736	1.54242	1.31863	1.78358	3.55933	3.48504	4.67877	2.03226	1.44337	3.50001	2.48244	1.31976	1.51542	3.08579	1.30693	2.36811	4.09673	3.19721	2.64255	2.08178	1.55061	1.61634	1.13623	2.01565	2.1776	3.20085	1.29292	1.99277	2.17204	2.66692	0.972032	0.691438
Bradi5g24027	Bradi5g24027.1	1.53968e-06			no	(M=3) PTHR12411:SF344 - CYSTEINE PROTEASE COMPONENT OF PROTEASE-INHIBITOR COMPLEX-RELATED	513.224	2.10083	1.7992	244.295	513.224	234.305	436.76	206.406	348.748	205.151	302.838	181.827	241.955	253.717	299.681	580.775	433.48	461.277	577.363	252.994	220.03	277.906	186.289	511.71	355.769	415.236	464.327	208.018	227.474	197.512	192.62	478.476	216.67	316.198	383.649	242.77	193.694	214.519	169.619	265.823	289.757	365.317	290.456
Bradi3g37600	Bradi3g37600.1	6.09547e-06			no	protein kinase family protein, putative, expressed, subfamily RLCK-VIIa	5.18258	2.10035	2.12569	1.90921	4.01002	1.93216	5.18258	1.47204	4.07058	2.642	3.64756	1.79621	1.52973	2.13999	2.17092	5.08324	4.99045	3.90504	2.06133	2.48884	2.02862	2.14026	1.07091	4.47158	3.30066	5.65603	7.30206	1.36333	1.29718	1.87625	1.3514	3.01977	5.41024	5.40024	2.45206	2.77672	2.59732	2.22941	2.96455	4.36791	3.30305	4.39447	2.52479
Bradi1g11750	Bradi1g11750.1		0.00951056		no	(M=1) PTHR33203:SF6 - OLEOSIN 21.2 KDA-RELATED	181.147	2.09335	2.1473	86.5349	181.147	55.8735	58.0999	25.3711	86.5343	8.76276	53.3075	93.7987	66.4315	58.6138	127.296	159.564	183.458	129.544	252.024	76.2027	29.7742	54.1269	63.3904	37.6133	51.2965	113.557	29.9328	33.1292	30.7136	13.0823	24.5594	38.4153	43.5851	129.941	134.195	7.0778	0.770641	8.17122	19.0314	105.839	59.14	15.9139	32.3371
Bradi3g46062	Bradi3g46062.1	0.00577446			no	0	11.7147	2.09225	2.05849	4.20134	8.79024	6.58679	11.7147	3.62073	9.0846	3.98724	8.27857	6.35527	3.44426	1.98755	5.01829	7.43937	12.3599	7.25374	8.10799	4.71374	2.34468	7.79529	11.4935	12.736	6.48344	10.5063	17.1332	2.70125	3.53401	0.995768	7.25189	9.97211	8.93306	6.19809	11.2351	2.18818	4.59486	6.496	2.66994	7.02224	3.38511	13.6746	9.03236
Bradi2g35860	Bradi2g35860.1	5.94097e-07			no	(M=2) PTHR10209:SF189 - 1-AMINOCYCLOPROPANE-1-CARBOXYLATE OXIDASE 5	5.00107	2.0823	3.48963	1.82272	3.79545	0.909734	5.00107	0.699075	4.19383	1.31556	3.57522	2.3927	2.10719	0.93537	1.8556	5.2516	5.04116	3.28728	1.60175	0.682569	0.472901	1.0272	1.45626	4.03926	2.65321	6.59252	6.71927	0.476716	0.907175	0.624829	0.787578	5.13298	2.67529	5.68029	3.28677	1.76535	1.00912	0.917131	1.57064	3.84067	2.92064	4.59674	2.94283
Bradi1g63810	Bradi1g63810.1	0.0283432			no	(M=96) PTHR24078 - DNAJ HOMOLOG SUBFAMILY C MEMBER	16.0535	2.08073	1.79856	5.87612	12.2266	12.8526	16.0535	4.47205	11.2863	4.82923	10.8473	8.20425	4.28164	5.70179	5.31681	7.93472	14.5769	12.0744	14.3204	9.01502	9.92927	11.3305	21.1358	21.4453	5.66067	19.8141	17.2938	3.22883	3.68661	1.9044	9.06834	16.9857	8.54223	6.5508	13.0665	4.48381	3.51506	6.21179	5.10625	10.8892	4.85551	17.3461	10.2982
Bradi3g48950	Bradi3g48950.1	0.00697295			no	ammonium transmembrane transporter activity (Blast2GO)	2.81006	2.07274	2.19342	1.01851	2.11111	1.56739	2.15721	1.22335	2.81006	0.587181	2.56484	0.736046	0.664838	1.15096	1.52219	3.53478	0.159053	2.38548	2.36512	1.67978	0.775864	1.08339	2.73053	2.99284	1.7412	1.69	2.20479	1.04283	1.98447	0.896984	0.969103	5.77468	1.0973	2.14093	2.22731	0.12068	0.709548	1.00313	0.515372	2.34463	2.61368	4.09403	1.20704
Bradi2g11664	Bradi2g11664.1	8.75656e-05			no	(M=6) PF04667 - cAMP-regulated phosphoprotein/endosulfine conserved region (Endosulfine)	19.857	2.07259	1.79829	9.58076	19.857	12.6672	17.044	6.46263	15.3105	9.04069	15.676	8.91153	8.78115	8.44545	12.1849	20.6688	22.4082	15.5253	20.8256	8.62809	9.39362	19.8741	12.7729	15.7647	12.2175	18.3532	21.8406	6.31294	5.18756	5.3595	8.99051	14.5658	14.4931	13.8614	18.3218	6.90704	11.9749	11.041	6.23976	15.8064	16.062	17.5502	13.2854
Bradi2g25227	Bradi2g25227.3	5.3053e-05			no	(M=1) PTHR35485:SF1 - EXPRESSED PROTEIN	3.02107	2.06988	2.2219	0.991251	2.05177	1.36876	3.02107	1.13014	2.78798	1.15983	2.47101	1.26392	1.36997	1.1529	0.178218	2.56071	1.63873	1.46932	2.53833	0.901399	1.66536	0.930183	1.97808	2.6155	2.80306	4.06283	2.60288	0.8394	1.27788	1.15521	1.24809	1.39446	3.63392	3.40603	2.71753	0.621684	0.913812	1.77637	1.32747	1.88725	2.66483	2.91381	2.41814
Bradi1g37840	Bradi1g37840.2	2.01324e-05			no	xenobiotic-transporting ATPase activity, glutathione S-conjugate-exporting ATPase activity, lipid-transporting ATPase activity, bile acid-exporting ATPase activity (Blast2GO)	8.21426	2.06847	1.92389	3.47358	7.18498	4.0389	7.8624	4.67831	7.25209	3.66967	8.21426	3.44099	2.16753	4.52616	3.75963	7.81907	6.18991	8.57536	6.15556	3.51531	5.01342	3.34118	4.28568	9.93631	5.67351	9.06717	6.77261	4.69014	4.26223	3.29322	6.46765	11.3604	6.05451	4.58671	7.00675	2.42801	4.30703	3.99596	3.94767	8.6189	6.76515	10.4584	7.01459
Bradi4g30750	Bradi4g30750.1	6.95625e-07			no	(M=1) PTHR11863//PTHR11863:SF46 - STEROL DESATURASE	3.11124	2.06813	3.02311	1.21241	2.50742	1.1587	2.87676	0.681176	3.11124	0.743067	2.97837	0.851693	1.66168	0.799078	1.53719	2.68417	2.5398	2.16022	2.6455	1.06904	0.897767	1.83863	0.829382	3.19097	1.58663	3.28529	3.44413	1.17651	0.430551	0.444822	0.672821	3.92567	2.17664	2.2733	4.06935	0.251354	1.31365	0.870552	0.536712	3.10301	3.09995	2.91716	2.79337
Bradi4g36370	Bradi4g36370.1	0.000103576			no	phosphoinositide phospholipase C activity (Blast2GO)	10.3539	2.06498	1.61853	4.58669	9.47143	5.26069	9.32084	5.88685	10.3539	7.64392	8.69198	3.9644	4.66275	3.95691	5.76269	11.5447	10.0613	9.41343	6.86627	5.00497	7.46861	5.04891	3.52026	9.26024	7.93157	9.60601	10.4855	7.08072	7.24886	4.40537	4.81245	13.897	8.51492	10.2179	8.78575	11.119	5.20399	6.81112	7.44159	10.1766	10.9325	7.11155	6.5473
Bradi3g05660	Bradi3g05660.1	0.000992217			no	zinc ion binding (Blast2GO)	5.33802	2.06302	1.83565	2.40178	4.95492	2.37436	4.81126	1.99501	4.15621	3.72128	5.33802	2.53731	2.75021	1.61643	2.70317	3.04629	5.11738	8.93833	2.7177	1.76934	2.3774	2.21314	3.13758	5.64977	2.3759	5.30795	5.91142	1.64765	1.42519	2.0614	2.84579	5.80608	4.14288	3.03893	3.63695	2.21871	2.58185	4.75474	5.32979	7.99824	4.76652	4.58053	4.00681
Bradi1g29230	Bradi1g29230.1	0.00514945			no	0	2.48609	2.06189	1.97728	1.20573	2.48609	0.992549	1.19134	0.754472	2.0379	0.533944	1.17883	1.21728	0.989564	1.58622	1.02985	3.28829	2.76196	1.28646	2.60764	0.347255	1.28313	1.4931	0.846709	2.12125	1.34982	0.838482	0.455788	1.29348	0.923046	0	0.801356	2.686	1.55548	1.87449	2.03564	0.598744	0.586729	0.311059	0.639246	1.63585	0.810475	1.6036	0.665403
Bradi2g55692	Bradi2g55692.1	0.000247092			no	0	28.2704	2.06073	1.70539	13.7187	28.2704	15.5736	26.302	17.5952	22.6152	13.9236	26.5189	12.4545	17.8669	12.9834	11.5699	32.3244	23.7468	26.0147	30.9956	15.8836	10.4253	21.2074	14.7781	24.895	28.2709	21.8676	30.1746	17.905	9.25886	14.9226	28.2945	21.9134	17.319	27.0756	24.1528	12.9727	15.8904	17.5977	9.23346	18.5967	31.5432	26.7016	29.2343
Bradi1g00460	Bradi1g00460.1	0.00116994			no	ATPase activity, coupled to transmembrane movement of substances (Blast2GO)	29.2227	2.06047	1.54301	14.1825	29.2227	12.4892	20.2655	14.1695	15.7121	10.887	14.6168	9.89336	14.6646	14.1921	17.9801	36.5475	17.6511	38.2835	24.4087	13.3154	13.5928	15.2259	7.82263	27.0762	18.0029	18.9491	17.0339	17.3415	13.7216	15.8546	9.76017	23.2608	11.1834	14.6271	13.777	8.77588	12.3599	13.3536	9.05868	14.6967	13.6245	16.1869	13.9591
Bradi2g44100	Bradi2g44100.1	0.00132208			no	bHLH transcription factor	2.23879	2.0529	1.53753	1.04534	2.14598	0.927717	2.23879	1.79359	2.19549	1.83788	2.0369	1.18778	1.18016	1.03185	0.781585	1.87168	2.18169	2.09213	2.43843	1.01652	1.1477	0.582766	0.963887	1.72487	2.10736	2.45448	2.66845	2.20874	1.80135	1.86106	1.30323	3.88282	1.64426	1.93067	1.32421	2.23956	1.71753	1.31525	2.07918	2.66034	1.66954	2.08631	1.7314
Bradi2g21910	Bradi2g21910.1	9.28142e-06			no	0	29.2279	2.05058	1.92684	13.2744	27.2201	13.1035	25.6875	12.303	29.2279	18.0459	27.1683	11.6522	22.8153	5.48578	13.1441	29.7843	34.1141	20.0208	24.9612	14.5829	11.4901	16.2289	10.1123	29.4755	23.3409	23.4745	26.4592	12.7811	10.2608	10.9935	15.1767	26.9093	30.2594	30.6487	29.094	17.379	17.3926	17.6732	19.7389	20.654	36.7051	27.0691	24.245
Bradi3g43890	Bradi3g43890.1	0.0012283			no	(M=122) KOG0156 - Cytochrome P450 CYP2 subfamily	2.2242	2.05008	1.67116	0.935324	1.91749	0.974492	2.09211	1.8835	2.17634	1.23921	2.2242	0.354423	0.512216	1.35474	1.51991	2.23398	1.07223	1.89779	2.46597	1.34809	1.24532	0.811498	0.493055	3.08812	2.30567	1.73605	1.2386	2.25967	2.03058	1.48086	1.76288	2.54892	1.81157	2.42567	1.91921	1.1622	1.59443	1.20757	0.992654	3.17529	1.9927	2.17888	1.54991
Bradi5g05430	Bradi5g05430.1	3.1774e-09			no	phosphoribosylanthranilate isomerase activity, indole-3-glycerol-phosphate synthase activity, anthranilate synthase activity (Blast2GO)	96.031	2.04729	2.04984	46.7939	95.8009	44.417	94.3509	46.1502	93.5938	47.9106	96.031	42.8941	38.7443	58.8904	46.6468	111.201	85.4206	85.8043	100.777	51.0252	50.6817	46.905	29.056	105.16	70.6315	102.937	98.6749	50.1968	46.7694	46.416	41.2187	115.888	97.0843	75.4063	85.9971	40.2661	53.1062	45.5633	52.7067	103.063	72.6736	126.552	81.8354
Bradi1g20040	Bradi1g20040.1	0.0412817	0.0106659		no	phospholipase A2 activity, thioredoxin peroxidase activity (Blast2GO)	222.243	2.04363	2.2555	108.749	222.243	72.2355	85.3558	26.0822	122.236	12.882	66.2598	116.214	138.442	55.4315	124.91	240.386	182.304	145.991	320.29	94.4531	41.315	86.0656	67.1085	67.8237	124.247	118.564	30.7883	27.086	37.965	15.4603	23.8177	38.438	56.7388	268.998	124.768	12.6727	2.37799	13.4476	23.0297	118.85	94.4083	14.9244	36.857
Bradi2g61130	Bradi2g61130.1		0.000227885		no	aspartic-type endopeptidase activity (Blast2GO)	1.80318	2.0418	1.65456	0.883131	1.80318	0.540991	1.05705	0.511807	0.614702	0.372733	0.344905	0.938145	0.581064	1.25741	0.755902	1.32747	1.91141	1.2464	2.72743	0.764645	0.423812	0.789063	0.186443	1.05096	1.1889	0.984699	1.00363	0.854464	0.677506	0.279985	0.235275	0.394299	0.342512	0.825512	0.896484	0.395525	0.258392	0.273977	0.56304	0.320186	0.237952	0.235405	0.586078
Bradi5g27210	Bradi5g27210.1	1.1175e-05			no	(M=144) 1.11.1.7 - Peroxidase / Lactoperoxidase	177.402	2.0406	2.34168	77.5647	158.278	41.032	159.745	61.4532	177.402	93.6136	145.406	52.3533	95.5883	86.6806	75.6365	196.506	160.259	113.971	162.378	37.6966	44.2664	49.4496	32.7156	204.417	185.895	140.904	107.763	63.6833	79.3974	60.0962	42.6359	233.787	99.4536	196.589	179.781	187.005	48.9841	49.077	89.3887	120.561	207.306	131.175	122.582
Bradi2g25745	Bradi2g25745.1	0.000303464			no	(M=1) 2.7.9.1 - Pyruvate, phosphate dikinase / Pyruvate,phosphate dikinase	12.9853	2.03933	1.81095	5.98884	12.2132	5.94083	12.7033	9.30057	12.9853	6.02055	11.4481	3.42025	6.336	6.48275	7.71635	16.4067	9.0303	12.0925	11.3233	5.88968	5.89955	6.95647	5.01761	16.7427	9.59884	12.7363	11.7354	13.0837	10.3112	6.82052	6.98681	23.6015	6.19817	11.6828	10.4588	8.02665	4.97566	5.59358	5.48633	14.0025	11.814	13.1773	6.7986
Bradi4g14090	Bradi4g14090.1	0.00187107			no	palmitoyl-CoA oxidase activity, pristanoyl-CoA oxidase activity (Blast2GO)	39.1853	2.03765	1.44003	19.2306	39.1853	23.7559	30.3961	24.4627	28.9371	23.1555	31.9552	22.5856	16.2303	16.7383	21.3683	44.7546	29.7064	44.3096	37.9706	16.7777	18.5414	27.7051	31.9993	33.246	27.447	25.7649	35.1264	24.5379	16.4161	24.5924	32.3044	35.0312	27.6638	29.2627	23.7908	23.5155	28.5219	23.342	17.2427	32.1641	31.3907	35.1741	29.092
Bradi2g18070	Bradi2g18070.1	0.00576899			no	(M=4) PF15697 - Domain of unknown function (DUF4666) (DUF4666)	1.57437	2.03412	1.9334	0.390334	0.793984	0.354874	0.985292	0.731748	1.57437	0.98315	1.4027	0.263483	0.142795	0.41201	0.743047	1.54214	0.341618	0.44553	0.846645	0.450985	0.138868	0.64637	0.183272	0.688725	0.934946	1.33093	0.986564	0.559955	0.665984	1.2385	0.462547	1.93797	1.51509	1.08196	1.76248	1.55519	1.01599	0.807952	0.553464	0.944221	1.40343	1.96691	1.29625
Bradi2g42720	Bradi2g42720.1	0.0253002			no	phosphatase activity (Blast2GO)	10.6069	2.03343	1.6683	3.59232	7.30472	6.27914	10.6069	4.67646	6.65118	4.6317	7.43461	3.23473	3.02803	4.29177	3.81475	8.47332	7.62542	5.7183	7.40184	4.02665	3.5647	7.50251	10.0227	8.58344	5.60863	10.3979	17.8374	2.96851	3.86509	3.22527	8.64696	7.78649	5.26074	7.09435	6.46316	1.0125	7.37046	7.36415	2.77968	6.49855	5.61269	10.0722	7.55504
Bradi5g12338	Bradi5g12338.1	0.0481086			no	(M=63) PF03514 - GRAS domain family (GRAS)	0.384862	2.03211	1.70659	0.165846	0.337018	0.14046	0.248703	0.226891	0.353803	0.242846	0.384862	0.0764418	0.248567	0.0796882	0.258688	0.412991	0.396442	0.129257	0.409381	0.0872266	0.080577	0.07501	0.319026	0.199813	0.610305	0.0702057	0.114489	0.324908	0.154572	0.159696	0.268389	0.299864	0.195359	0.627799	0.292189	0.225597	0.589518	0.156269	0	0.410907	0.475025	0.402805	0.250712
Bradi3g15087	Bradi3g15087.1	1.34648e-05			no	0	10.7721	2.02865	2.09191	3.95129	8.01579	3.2262	9.2524	6.64447	10.7721	4.63286	10.5656	1.58772	6.88376	3.75167	3.58201	10.9607	5.76396	8.05414	7.28432	4.83126	3.45879	2.7005	1.91425	10.606	8.07523	10.4018	7.92657	7.19835	7.81226	5.52822	6.03906	13.806	7.70959	10.649	10.9239	5.20635	3.77538	4.43586	5.11384	12.3911	14.4707	7.99455	7.40605
Bradi1g67120	Bradi1g67120.1	7.774e-05			no	0	23.428	2.02858	1.73714	11.549	23.428	12.6095	22.0049	11.2507	20.9252	12.2142	16.3705	13.2798	11.9498	6.26887	14.6974	26.3539	29.5627	19.2775	18.5179	9.4351	10.3005	17.4567	13.2456	24.4514	14.8923	22.782	25.8938	11.1824	10.3865	11.7777	11.6564	17.6921	21.4518	21.0925	23.4646	14.5428	12.0771	14.3422	7.89483	19.3052	18.6845	10.7826	16.7097
Bradi1g09487	Bradi1g09487.1	0.00908343			no	(M=31) PF00280 - Potato inhibitor I family (potato_inhibit)	61.5836	2.02812	1.97257	25.3894	51.4929	28.2744	49.3515	13.7796	61.5836	45.2471	59.8618	26.1007	25.809	18.1394	31.5087	86.5874	32.6534	20.5186	66.2121	24.0355	25.5819	46.2809	17.1994	70.22	34.1216	28.5974	64.4669	11.6777	14.8149	18.1758	10.4502	27.393	68.4599	100.598	49.8832	9.45968	76.8073	70.6749	24.0466	27.8963	52.0324	78.4195	81.099
Bradi4g06110	Bradi4g06110.1	0.0395952			no	(M=3) PTHR33115:SF3 - ARM REPEAT SUPERFAMILY PROTEIN-RELATED	1.13853	2.02752	1.83166	0.561539	1.13853	0.508052	0.711106	0.165183	0.534445	0.563314	0.909409	0.526304	0.0814948	0.705414	0.932941	1.21862	1.55972	0.889939	0.885846	0.343176	0.237761	1.03289	0.418381	0.655104	0.666979	0.621473	0.900867	0.239679	0	0.157073	0.263981	0.737346	0.192151	0.849046	0.359237	0.887564	0.362397	0.845362	0.157934	0.628689	0.867699	0.990473	1.15077
Bradi1g10430	Bradi1g10430.1	7.71095e-07			no	aryl sulfotransferase activity, estrone sulfotransferase activity (Blast2GO)	30.2493	2.02546	2.61725	7.25919	14.7032	6.60826	19.6149	9.56778	25.0365	10.8007	30.2493	5.48865	9.5187	4.00523	10.0242	21.0046	13.8768	10.557	13.3744	7.6722	6.94269	7.80948	4.00866	27.0201	13.7549	18.7773	18.9072	13.56	9.57252	7.30986	7.82876	32.8344	19.4627	16.9039	30.945	8.63906	9.8028	16.6903	8.07051	25.8159	33.864	27.1145	34.203
Bradi3g39400	Bradi3g39400.1	0.00190964			no	Caffeoyl-CoA 3-O-methyltransferase (CCoAOMT)	39.7857	2.02126	2.13823	16.6786	33.7117	23.7903	39.7857	12.1317	29.6654	9.11975	28.8092	9.3386	18.0753	16.2254	23.0751	41.0436	36.6121	22.1824	35.0088	13.7008	9.37504	30.3274	41.758	61.801	27.2198	33.4902	36.6318	12.7584	10.7906	9.75472	15.223	38.8138	19.0362	22.1414	38.6702	6.56197	7.73405	17.0453	5.13762	28.0211	18.3571	39.4455	29.4132
Bradi1g53430	Bradi1g53430.1	0.000203481			no	Glycosyl hydrolase (GH), subfamily GH28	14.1277	2.02087	1.46978	6.99089	14.1277	7.65138	13.3427	9.79809	11.5407	8.69753	9.69424	8.5487	6.83367	6.79522	5.78596	12.7012	12.6078	15.178	16.0238	7.07223	10.5881	7.44487	5.50029	14.0592	15.5463	12.5621	11.2032	8.40258	11.6682	10.4923	8.62922	11.6323	13.7913	11.9574	8.78175	7.04313	12.9795	5.78892	8.97857	8.48852	12.8065	6.85088	10.631
Bradi1g45180	Bradi1g45180.2	0.00121979			no	neutral amino acid transmembrane transporter activity, L-amino acid transmembrane transporter activity (Blast2GO)	1.08369	2.01852	2.48082	0.520041	1.04971	0.224731	0.898757	0.467314	1.08369	0.327608	0.787546	0.154112	0.501128	0.642628	0.782298	0.902003	0.899161	0.91207	1.48561	0.439637	0.0812244	0.378063	0	1.14137	0.751921	0.778467	0.92327	0.163759	0.233721	0.321958	1.14982	1.51136	1.18157	0.316422	1.32541	0.379015	0.371409	0.236287	0.323723	1.01251	0.752465	0.879756	0.505453
Bradi1g45420	Bradi1g45420.2	0.00520793			no	phosphoglycerate mutase activity (Blast2GO)	1.57904	2.01488	2.07084	0.783688	1.57904	0.262749	1.40643	0.698253	0.994513	0.685753	1.05309	0.145021	0.471569	1.20944	1.30872	1.82818	0.75211	1.71654	2.01931	0.165482	0.4586	0.426916	0	1.13723	0.900543	1.19872	2.38923	1.541	0.43987	0.302967	0.509174	1.27999	1.11188	0.893272	0.692907	0.570654	1.11841	0.444698	0.609255	1.47249	0.514968	1.27364	0.951278
Bradi2g23750	Bradi2g23750.1	2.25421e-06			no	(M=4) PF13432 - Tetratricopeptide repeat (TPR_16)	50.5244	2.01331	1.97193	20.9314	42.1415	22.5742	50.5244	19.3577	39.8988	24.0126	38.749	20.094	18.0795	16.1681	29.3841	42.3355	50.4615	32.4105	43.3585	21.5933	20.2556	27.2792	21.1688	46.0648	35.8239	61.1872	59.0218	21.3519	22.4856	16.8118	16.7814	34.514	37.8918	40.9564	46.2331	17.5602	17.9601	34.0986	26.4317	39.5001	28.3161	38.9783	48.2015
Bradi4g44427	Bradi4g44427.1	0.00173606			no	(M=1) PTHR13902:SF49 - SERINE/THREONINE-PROTEIN KINASE WNK4-RELATED	1.85125	2.01236	3.52427	0.518308	1.04302	0.472225	1.09656	0.121676	1.1778	0.354374	1.85125	0.271003	0.0734354	0.35314	1.37566	1.34213	1.22979	0.801929	0.79824	0.154618	0.0714158	0.531853	1.13101	1.41676	0.841425	0.808906	1.31914	0.287968	0.0684991	0.0707695	0.0594685	2.39193	0.0865739	1.39105	0.841646	0.333245	0.457181	0.484756	0.142315	1.49722	3.30799	1.78504	0.814761
Bradi2g24820	Bradi2g24820.1	4.51627e-05	0.00105085		no	serine-type endopeptidase inhibitor activity (Blast2GO)	280.19	2.01227	1.73447	139.241	280.19	136.194	241.58	79.5997	138.559	105.945	139.225	143.959	124.372	144.563	144.071	300.878	283.588	239.849	296.447	102.531	137.869	170.684	133.69	237.97	149.531	208.913	369.907	63.4145	104.45	62.6389	87.8958	124.969	148.957	130.622	149.688	74.4961	115.06	111.49	122.735	137.411	126.86	143.648	148.98
Bradi1g37626	Bradi1g37626.1	0.000282413			no	0	2.24167	2.0089	1.87193	1.06456	2.1386	1.18893	2.24167	0.709931	1.54752	0.891525	1.28841	1.64714	1.08396	0.79722	0.729941	1.90692	1.83051	2.83492	1.98204	0.939762	1.61222	1.38539	0.818361	2.40903	1.56555	2.70136	2.29075	0.937634	0.535285	0.798818	0.567986	2.13455	1.27789	1.14743	1.6302	0.405089	1.64455	1.02219	0.494275	1.40541	1.77557	1.1366	0.836063
Bradi1g75597	Bradi1g75597.1	0.0050039			no	RING, subfamily zinc finger (C3HC4-type RING finger) family protein	4.3481	2.00597	1.4502	1.56356	3.13645	2.09978	2.85287	2.46281	2.46656	2.70296	4.3481	0.954213	1.31635	1.53732	2.44634	4.06176	2.58684	2.27357	3.62364	2.27666	2.5603	1.87268	1.68948	2.72099	2.38555	3.1868	3.11815	3.59491	2.63115	1.72163	1.90356	3.06258	1.99526	2.40446	2.40394	3.32811	2.17422	2.39402	2.91548	3.2641	4.15847	4.65896	5.31086
Bradi2g32757	Bradi2g32757.1	0.0317997			no	(M=3) KOG3108 - Single-stranded DNA-binding replication protein A (RPA), medium (30 kD) subunit	8.4453	2.00539	2.08081	4.2113	8.4453	2.38578	5.8881	2.89163	5.99155	1.2584	2.0378	6.71477	4.28128	4.73526	1.1139	3.37882	7.93785	15.6955	6.76908	2.47892	4.99625	0.968971	1.09897	4.47401	4.90551	7.07389	7.09898	1.67885	5.19155	2.26923	2.42691	2.71152	10.5103	5.2714	5.47297	1.74854	0.190383	0.605599	2.48909	3.65665	2.62985	0.346893	1.51779
Bradi1g76770	Bradi1g76770.1	1.41489e-08			no	0	20.0271	2.00359	2.56828	6.6148	13.2534	6.73296	18.3847	7.46555	17.7369	6.20952	20.0271	6.5437	6.32598	7.00598	6.58354	14.1733	17.1977	8.82202	12.8204	7.66873	5.59273	8.50367	5.16671	14.9474	16.7872	24.8516	16.9525	6.95335	9.83457	7.02001	6.05424	20.9865	13.3336	18.8823	17.7453	7.48119	4.60323	9.03865	3.715	17.0066	21.6665	23.4537	17.9816
Bradi4g27280	Bradi4g27280.7	0.000125701			no	phospholipase C activity (Blast2GO)	1.97832	2.00039	1.77391	0.920844	1.84205	0.758758	1.55502	1.06255	1.90623	1.36269	1.97832	0.745213	0.923133	1.05431	0.960718	2.49238	1.17325	1.93515	1.76743	0.911091	1.06607	0.83572	0.22215	1.62328	1.98324	1.41772	1.19585	0.904988	1.07635	1.33443	0.93445	1.98367	1.42839	2.07652	2.13636	1.04728	2.36041	0.924939	1.11812	1.90754	2.50447	2.33741	1.16387
Bradi1g26190	Bradi1g26190.1	9.26578e-09			no	(M=1) PTHR11527:SF97 - 15.4 KDA CLASS V HEAT SHOCK PROTEIN	29.921	1.99738	2.28726	14.2215	28.4058	12.2192	28.8138	9.95392	29.921	13.051	25.9548	15.3944	14.3024	13.2971	13.8924	34.2586	26.8029	25.473	27.0888	12.5474	9.27268	13.5954	13.4614	35.641	29.6539	22.6216	27.3385	10.7496	12.2292	8.72933	8.10751	29.116	35.1276	29.8015	25.6388	9.51914	16.1122	16.4096	10.1631	18.9146	21.9181	33.4136	29.5729
Bradi4g43050	Bradi4g43050.3	8.3391e-06			no	(M=62) PF13962 - Domain of unknown function (PGG)	2.54054	1.99148	2.43938	1.1026	2.1958	0.66765	2.54054	0.989876	1.64366	0.883169	2.50739	0.575907	2.34086	0.600365	0.893261	1.42608	3.26677	2.00849	2.08187	0.739303	0.455296	0.98896	0.487041	3.26165	2.04355	3.23966	1.61728	1.22392	0.873403	0.977548	0.884634	1.90616	1.01188	2.14319	1.51341	0.991449	0.902157	0.882989	0.756082	3.00975	2.49238	2.40247	2.12495
Bradi5g27220	Bradi5g27220.1	3.79553e-06			no	(M=144) 1.11.1.7 - Peroxidase / Lactoperoxidase	1099.51	1.9893	2.27066	522.744	1039.9	286.743	1099.51	377.815	1073.79	638.801	933.266	385.095	610.747	557.845	537.292	1165.85	1348.12	587.449	1058.17	262.41	282.312	356.802	245.448	1206.52	1181.22	1146.59	863.7	331.553	526.609	336.407	316.69	1100.52	808.622	1097.44	1288.57	1104.28	381.925	528.609	540.389	746.913	1470.79	586.718	928.646
Bradi2g33210	Bradi2g33210.3	0.0102616			no	xenobiotic-transporting ATPase activity, glutathione S-conjugate-exporting ATPase activity, lipid-transporting ATPase activity, bile acid-exporting ATPase activity (Blast2GO)	3.01304	1.98764	1.73283	1.29092	2.56587	2.01659	2.41876	1.94661	2.83739	0.998705	3.01304	1.41844	1.58405	1.43387	0.727298	2.98021	2.4521	2.94359	1.88759	1.42237	1.85764	1.13881	3.64755	2.32199	1.90652	3.00022	2.44632	1.14185	1.52103	0.897967	4.22561	2.82427	1.92238	2.82409	3.77883	1.09939	1.1602	0.922632	0.812601	4.51835	2.82369	2.64246	2.06764
Bradi4g15230	Bradi4g15230.1	0.00659633			no	0	10.3992	1.98756	3.73109	5.22384	10.3827	2.35142	7.31073	0.835096	10.3992	0.0809592	3.58926	6.2546	5.35216	4.46121	4.82739	10.3746	12.3775	8.90615	9.87259	3.3807	3.81697	1.29209	0.915902	6.02333	9.34479	12.3957	1.47911	0.699594	1.66413	0.687715	0.288948	1.29133	3.78584	27.7115	8.80798	0.323837	0	0	0	6.48828	6.42919	0	1.43956
Bradi4g24780	Bradi4g24780.1	2.48901e-05			no	naringenin-chalcone synthase activity, acyltransferase activity (Blast2GO)	108.535	1.98756	2.5326	54.6071	108.535	29.4946	90.9695	32.4012	95.8486	34.7006	87.5852	53.2906	19.3076	85.884	59.9463	138.476	101.043	41.7921	152.829	37.434	33.6415	30.5889	16.3138	128.692	67.6851	95.0233	72.478	38.3295	27.9152	51.6337	11.7266	119.663	76.2528	99.8154	87.6631	39.1355	24.7559	36.8701	38.0411	98.7668	61.2769	102.338	87.9588
Bradi4g03610	Bradi4g03610.1	2.16973e-06			no	neutral amino acid transmembrane transporter activity, L-amino acid transmembrane transporter activity (Blast2GO)	11.5591	1.98682	2.11804	5.79984	11.5232	4.24071	11.1647	4.15447	11.5591	5.94251	8.40487	4.79875	5.96258	6.10067	6.33737	11.2768	15.7822	9.00492	10.0291	2.404	6.90896	3.90491	3.74495	13.1555	8.38066	12.2544	10.8685	4.97479	4.49675	2.93419	4.21213	12.6261	8.82409	10.6939	14.0925	6.21754	3.83619	6.34062	7.37569	6.78088	6.85766	10.8959	9.08503
Bradi4g26782	Bradi4g26782.1	0.000449646			no	(M=2) PTHR21576:SF7 - MAJOR FACILITATOR PROTEIN-RELATED	1.54443	1.98326	1.98874	0.635517	1.2604	0.719035	1.54443	0.784813	0.9878	0.358245	1.17446	0.384037	1.04065	0.900779	0.216604	1.46967	1.12032	1.21758	1.23402	0.438218	0.506015	1.13053	0.801378	1.50576	1.19238	1.32265	2.15693	0.918175	0.291209	1.00287	0.926998	1.03571	1.10415	0.985627	0.82571	0.566688	0.370211	0.294405	0.201674	0.917492	1.10801	1.51774	1.15459
Bradi1g51030	Bradi1g51030.1	7.66821e-06			no	WRKY transcription factor	11.5481	1.98183	2.50669	2.96102	5.86824	3.11294	7.38653	3.97831	9.29687	3.5512	11.5481	2.34574	2.43202	3.61489	3.45142	7.43869	4.89264	4.91498	6.22666	3.49134	3.76272	2.50197	2.69575	10.3971	5.338	8.61752	5.19355	6.06892	3.60904	3.72867	2.5066	14.0028	4.30071	9.52784	9.35614	3.81256	1.96634	5.21236	3.21352	8.58899	8.42022	19.7056	9.47754
Bradi4g42523	Bradi4g42523.1	0.000647704			no	(M=4) KOG2816 - Predicted transporter ADD1 (major facilitator superfamily)	1.37469	1.98032	3.69289	0.28846	0.571242	0.146596	1.37469	0.368749	0.798572	0.121816	0.673716	0.39946	0	0.416425	0.337954	0.26977	0.25896	1.43535	0.320894	8.14444e-19	0.210535	0.0979945	0.277854	1.47923	0.974495	1.10062	1.94442	0.212233	0.302905	0.521574	0.438285	1.07731	1.1485	0.205042	0.763442	0.294724	0.19254	0	0	0.715755	0.620582	1.14017	0.218357
Bradi3g00460	Bradi3g00460.4	0.00410964	0.0398777		no	0	3.3551	1.9802	1.89125	1.69432	3.3551	1.05987	1.8047	0.72419	2.1075	0.940192	1.08933	1.71369	1.51976	1.78647	1.75737	4.20843	2.82785	4.21487	2.16925	1.42216	1.31374	1.07011	0.433454	1.90038	2.48763	1.43081	1.39999	1.1588	0.787555	0.813659	0.136746	2.13895	1.59259	3.35861	1.33985	1.53257	0.600726	0.31848	1.30899	1.95402	0.968111	1.09457	0.340639
Bradi2g47700	Bradi2g47700.1		0.0192319		no	(M=4) PTHR23241:SF44 - LATE EMBRYOGENESIS ABUNDANT DOMAIN-CONTAINING PROTEIN	33.0055	1.97546	2.00101	16.7078	33.0055	13.3196	14.1921	5.28859	18.4215	2.05045	9.15147	14.5025	21.0354	13.7441	17.5492	36.3272	28.7177	17.8347	49.1426	15.0442	10.562	16.3009	11.3715	9.4197	25.2627	16.952	5.13402	4.20284	10.1306	3.58061	3.24029	8.01634	9.09744	41.9579	14.6144	3.89093	0.76257	1.88665	1.66165	21.891	12.1723	1.38946	1.1531
Bradi1g47850	Bradi1g47850.1	1.02522e-05	0.0460286		no	iron ion binding (Blast2GO)	1.34049	1.97405	7.32611	0.0807259	0.159357	0.174118	0.878507	0.141173	0.802081	0.0381079	1.34049	0.154951	0.167953	0	0	0.139525	0	0	0.497901	0.176812	0	0.304098	0.21556	0.675051	0.824745	0.853862	1.16037	0	0.156663	0	0.408028	1.21568	0.594004	0.954434	0.44421	0.152432	0	0	0	1.85095	1.10045	1.22476	1.18581
Bradi3g47500	Bradi3g47500.1	0.000667299			no	(M=3) PF04588 - Hypoxia induced protein conserved region (HIG_1_N)	251.219	1.97276	1.64889	124.756	246.114	166.159	251.219	126.106	243.879	147.741	190.02	127.951	115.683	127.292	128.099	315.727	209.361	185.41	273.957	162.301	121.579	251.108	129.648	238.244	234.923	210.166	321.541	89.5508	118.48	145.218	151.174	162.28	351.366	261.128	200.744	72.6173	203.103	189.259	125.985	138.145	216.526	183.143	222.267
Bradi4g00486	Bradi4g00486.1	0.000176154			no	(M=2) PTHR12418:SF33 - 1,4-DIHYDROXY-2-NAPHTHOYL-COA THIOESTERASE 1	1.36427	1.97025	2.0732	0.649033	1.27876	0.598747	0.941283	0.433879	1.15304	0.603378	1.36427	0.503353	1.00025	0.524731	0.567801	1.05757	1.63156	1.34763	1.07828	0.574369	0.530583	0.823209	0.466826	1.24263	0.669789	0.847532	1.00518	0.267432	0.76337	0.262891	0.441821	1.23409	0.643201	1.29185	1.443	0.247585	1.13221	0.857499	0.176221	1.45308	1.11712	1.69458	1.19231
Bradi4g01240	Bradi4g01240.1	5.41505e-06			no	high affinity arginine transmembrane transporter activity (Blast2GO)	85.3659	1.9677	1.59943	43.3836	85.3659	45.8612	74.8411	41.9714	62.2247	48.4399	64.9156	43.0896	36.9399	44.1029	49.4021	90.5097	83.1922	88.2946	79.4671	38.8881	41.1263	52.9685	50.462	80.1401	59.9088	74.8315	84.4841	41.2084	45.7835	37.0888	43.8049	81.903	60.1669	44.3161	62.5128	44.624	56.2656	54.8545	38.0153	56.6863	63.2905	71.7641	67.9215
Bradi1g76170	Bradi1g76170.1	4.39074e-06			yes	4-coumarate-CoA ligase (4CL) [PMN]	41.0953	1.96512	2.02446	13.6731	26.8692	16.4312	40.1474	19.0942	35.0768	21.5309	41.0953	12.5727	13.4811	13.3885	15.25	31.0416	22.7865	24.6884	28.9602	11.107	18.8105	19.6334	16.174	48.8838	34.0594	38.3659	39.2807	21.117	24.193	16.9457	14.121	37.7853	18.1388	40.803	43.5803	14.2301	17.7239	28.3277	25.8418	36.7389	45.8454	29.9198	51.8771
Bradi3g08870	Bradi3g08870.1	0.000960498			no	(M=1) PTHR10015//PTHR10015:SF171 - HEAT SHOCK TRANSCRIPTION FACTOR	10.2269	1.96439	1.95073	5.20616	10.2269	4.45087	5.4065	3.75424	9.39301	3.59384	8.14599	3.91498	10.5402	2.2381	4.13132	9.66596	9.00573	10.4638	11.7722	4.035	2.66243	4.95697	6.14907	5.94201	6.49784	6.72724	2.45892	4.42845	4.08591	1.84684	4.65576	6.81182	14.6853	9.0754	6.99952	2.48472	4.01752	3.09807	4.77504	9.20232	10.7628	6.54384	6.07497
Bradi4g06055	Bradi4g06055.1	0.00360653			no	0	4.23947	1.96263	2.27399	2.01293	3.95063	0.9874	4.23947	1.75267	3.78125	2.16885	3.76888	0.763148	1.65436	4.77335	0.86086	4.12305	4.94729	3.87128	2.86091	0.870817	1.20665	1.87214	0	5.3195	6.76991	3.15401	1.71448	1.62184	1.92895	2.79004	0.669858	3.74207	3.9007	2.74206	4.74018	1.87685	3.67837	3.12019	0	1.82322	3.04866	6.03205	4.1716
Bradi4g09430	Bradi4g09430.1	0.00119706			no	Glycosyl hydrolase (GH), subfamily GH18	913.729	1.96082	2.12258	465.993	913.729	489.447	833.627	186.171	626.679	230.232	537.817	503.176	392.091	343.99	624.714	872.679	1188.63	652.068	941.536	232.021	349.973	665.04	710.756	791.808	521.747	882.492	1138.46	129.378	134.629	139.942	340.736	663.051	492.074	514.191	837.401	157.031	208.444	382.097	173.356	568.229	394.154	422.717	766.167
Bradi5g06277	Bradi5g06277.1	0.00273672			no	(M=14) PF05498 - Rapid ALkalinization Factor (RALF) (RALF)	6.7998	1.95928	1.7272	2.61069	5.11506	2.6117	3.16654	2.06311	6.7998	5.02908	6.18832	1.43649	3.11405	2.24625	3.64594	3.88047	3.25935	4.85801	8.46241	2.04895	3.78551	2.11438	2.49797	2.50326	3.18579	4.28774	2.68934	1.90803	3.26782	1.5005	1.57611	6.33942	9.17799	5.16146	6.52034	5.29927	5.53912	5.50614	3.77182	3.43189	5.73857	8.51571	7.06708
Bradi2g23740	Bradi2g23740.1	5.93313e-05			yes	hydroxycinnamoyl-coA shikimate transf. (HCT) [PMN]	2.50562	1.95814	2.05724	0.831298	1.62779	0.802963	2.15118	1.36432	2.50562	1.07537	2.0965	0.889471	0.525875	1.18013	0.729714	1.45622	2.0968	1.57239	1.38576	0.645885	0.767118	1.34889	0.449959	1.97274	1.43464	2.89631	2.30105	1.37477	1.71684	0.591248	1.77441	1.90319	2.89315	1.82626	3.39988	1.0341	1.16925	0.909167	1.18898	2.41479	1.65103	1.49132	2.82887
Bradi1g60950	Bradi1g60950.1	0.00946259			no	glucosyltransferase activity, phosphatase activity (Blast2GO)	2.9332	1.95732	1.94145	1.48709	2.91073	1.16847	2.9332	0.671081	1.55625	0.99008	0.980546	1.36473	1.47924	1.56495	1.53946	2.58062	4.0697	2.6538	2.3388	0.311454	1.58241	1.07133	1.70868	4.28075	3.02663	2.38144	2.04399	0.290032	0.551921	0.285107	1.55726	0.936864	1.22072	2.24164	1.82577	1.7453	0.789357	0.278989	1.14668	1.22266	0.605763	1.19856	0.895201
Bradi3g44210	Bradi3g44210.1	0.000755075			no	(M=61) PF02519 - Auxin responsive protein (Auxin_inducible)	9.11002	1.95679	2.29809	2.6918	5.26729	1.94667	7.70779	5.50609	9.11002	2.95277	8.01369	1.57786	2.66039	2.37592	4.15306	6.31457	4.09153	5.78074	4.88231	2.20057	2.40242	1.72034	1.46335	10.3874	4.35468	8.21177	7.87732	8.38316	9.03996	1.83129	2.76994	19.9442	2.91234	5.03945	8.54412	3.6218	2.36608	2.50879	3.3144	10.7853	7.31493	9.54618	4.40836
Bradi2g27770	Bradi2g27770.2	3.81823e-07			no	Glycosyl hydrolase (GH), subfamily GH1	77.8049	1.95585	2.02622	38.2776	74.8651	36.109	77.8049	27.8673	56.1357	26.6197	52.3201	38.7781	26.9834	42.7956	44.5532	82.0135	67.5025	68.303	81.6414	37.5572	32.6755	36.4076	37.7956	81.7579	68.2695	81.7817	79.4106	37.5175	23.9595	24.2536	25.7384	78.289	45.5755	51.7278	48.9506	18.8383	35.4207	34.621	17.5985	49.9677	45.3688	63.6983	50.2455
Bradi1g18660	Bradi1g18660.1	0.0334237			no	L-amino acid transmembrane transporter activity (Blast2GO)	2.64705	1.95096	1.6571	1.3568	2.64705	0.927434	1.84747	0.896056	1.40626	0.878524	0.825082	2.34343	0.808202	1.55461	0.720949	2.30197	1.7954	2.61169	3.87915	1.09393	0.785975	0.940721	0.889108	1.5778	1.88988	1.36962	2.5526	0.226376	0.753875	1.66899	0.934983	1.14909	1.49726	1.859	1.11968	0.419151	1.3349	1.08878	0.671256	0.954314	1.04018	0.374199	0.931631
Bradi5g17575	Bradi5g17575.1	0.00200898			no	0	51.8191	1.94434	2.88418	15.8015	30.7236	10.6237	51.8191	14.6291	48.1646	13.378	26.2855	14.7072	10.6274	10.2212	27.6504	48.5578	19.0685	29.0135	26.2545	5.59404	0	9.62112	27.2798	98.2442	39.1403	40.522	29.3697	10.4186	19.8261	15.3625	12.9093	24.0387	55.9988	70.4588	42.1621	19.2907	14.1777	20.0437	0	26.3524	30.4644	21.5273	26.7979
Bradi2g44810	Bradi2g44810.2	0.021153			no	0	0.570918	1.9424	1.88933	0.266452	0.517558	0.218181	0.321017	0.155942	0.425485	0.330658	0.570918	0.0889691	0.0964342	0.278243	0.602163	0.640896	0.576764	0.3761	0.476471	0.203043	0	0.174605	0.495077	0.620156	0.315699	0.081711	0.266503	0	0.359808	0.185867	0.0780931	0.610759	0.568438	0.182671	0.340073	0.262567	0.600363	0.272817	0.186886	0.637662	0.631854	0.62509	0.389066
Bradi3g26810	Bradi3g26810.1	0.000151173			no	Glycosyl hydrolase (GH), subfamily GH18	5.16887	1.94177	2.35782	2.66193	5.16887	2.34135	4.90566	1.08646	4.41429	1.78551	4.07961	2.81545	2.37353	2.2828	3.17594	5.9154	5.67835	2.38036	6.70136	2.49874	1.97851	1.84181	3.04633	5.99653	4.16266	4.30962	5.15384	0.664823	0.948851	1.63384	1.09835	4.90861	1.19922	7.06527	4.48404	1.23097	3.01566	2.23829	0.657117	2.98948	2.77711	4.39581	6.15605
Bradi5g02090	Bradi5g02090.2	1.17239e-05			no	hydroxypyruvate reductase activity, glyoxylate reductase activity, phosphoglycerate dehydrogenase activity, glycerate dehydrogenase activity, glyoxylate reductase (NADP) activity (Blast2GO)	8.85459	1.93894	1.83546	4.56672	8.85459	3.4582	7.39166	4.32107	7.37463	4.5206	7.33711	3.80931	5.7805	3.17687	5.50021	7.54618	10.8657	7.21419	9.79229	2.95578	4.65784	3.88747	2.33169	6.1071	10.9488	6.57726	5.93351	4.04777	3.85138	6.84395	2.54116	5.97721	7.98295	7.82125	7.7171	4.94652	4.25971	3.11492	5.76123	6.46151	9.06292	7.49388	6.33014
Bradi4g42530	Bradi4g42530.1	0.00279744			no	cation transmembrane transporter activity, sugar transmembrane transporter activity (Blast2GO)	11.0599	1.93844	1.3899	5.70559	11.0599	6.31606	8.81073	6.68646	8.44616	6.97872	7.38522	6.19452	5.0936	4.78753	6.7467	9.90549	8.72387	12.9125	12.6979	6.581	5.29125	8.48894	4.90306	9.77105	7.76904	7.94523	9.75759	8.96556	7.12681	6.24742	4.40607	10.055	6.82376	8.33285	8.57298	5.56848	9.67797	8.40587	4.26256	9.31328	6.6369	5.53407	8.05662
Bradi2g18130	Bradi2g18130.1	0.00198362			no	epoxide hydrolase activity (Blast2GO)	8.36414	1.93487	1.47235	4.32284	8.36414	4.47965	6.37673	5.71032	6.54239	3.32787	4.98449	2.88747	4.75722	4.69576	4.95091	8.94407	7.33775	8.88615	8.28858	3.82203	5.35687	4.08008	4.65961	6.94383	4.81559	7.00106	6.74645	6.50466	7.00649	4.46388	4.86623	7.25177	4.87041	8.41854	5.62886	4.65846	2.67218	3.06947	2.91136	5.72567	6.86974	4.56461	2.77795
Bradi4g14710	Bradi4g14710.1	0.00190607			no	D-glucose transmembrane transporter activity (Blast2GO)	1.7645	1.93189	1.83365	0.708057	1.36789	0.826079	1.44075	0.907213	1.7645	0.843947	1.45095	0.464393	1.00672	0.968231	0.392889	2.42186	0.752634	1.17788	1.11917	0.662389	0.856651	1.13924	0.646039	2.02315	1.02991	1.49278	1.21718	0.986928	0.939045	1.09144	0.611435	3.07413	0.593416	2.50291	0.88754	0.799473	0.895348	0.949352	0.731617	1.73355	1.95824	1.22354	0.888479
Bradi5g10408	Bradi5g10408.1	0.0472117			no	(M=2) PTHR33696:SF1 - T22J18.15	1.7917	1.92616	1.62267	0.930193	1.7917	0.967857	1.40441	0.552015	0.877026	0.684819	1.01373	0.793684	1.20439	0.827392	0.895305	0.285869	1.64648	2.68412	2.55033	1.08679	0.83662	0.623055	1.32496	0.829852	2.81632	1.02051	0.950978	0.506022	0.481471	0.663239	0.557329	1.0897	0.811356	1.30367	0.303375	0.936935	0.153022	0.649007	1.00031	1.32732	0.986423	1.39409	0.347082
Bradi4g37130	Bradi4g37130.1	4.29811e-05			no	YUCCA-like flavin monooxygenase	4.6671	1.92437	1.75788	2.25147	4.33267	2.53537	4.6671	2.48152	3.607	2.18503	4.01116	1.92988	2.35328	2.13758	2.58516	4.34439	3.90966	5.20085	3.87577	2.06452	2.66999	2.72224	2.68475	5.25475	3.638	5.98198	3.79369	1.92252	3.65849	2.01587	2.3292	3.90352	1.69542	4.33389	4.49518	2.01715	1.8604	2.83563	2.02692	3.53001	3.42647	3.81352	5.27465
Bradi1g45910	Bradi1g45910.1	0.00321839			no	(M=9) PF07816 - Protein of unknown function (DUF1645) (DUF1645)	1.89862	1.92351	2.0725	0.688506	1.32435	0.777559	1.89862	0.652944	1.34977	0.715867	1.30253	1.03764	0.421766	0.270428	1.02419	2.10227	1.34535	0.877288	0.972486	1.03603	0.546888	1.52731	1.31474e-18	2.59931	1.26568	1.78686	1.94263	0.27565	0.655691	0.541939	1.1385	1.90802	0.662967	1.46471	1.3634	0.765578	0.750215	0.53031	0.817365	0.929628	1.15145	2.27825	0.850811
Bradi2g33450	Bradi2g33450.1	0.000351446	0.0443148		no	malate dehydrogenase (oxaloacetate-decarboxylating) (NADP+) activity, malate dehydrogenase (oxaloacetate-decarboxylating) activity, malate dehydrogenase (decarboxylating) activity, ADP binding (Blast2GO)	1.07047	1.92153	2.19259	0.557093	1.07047	0.280122	0.927936	0.169262	0.466131	0.47926	0.793077	0.593225	0.605178	0.400154	0.629817	1.4454	0.995365	0.944094	0.897035	0.0796377	0.4414	0.308178	0.29127	0.820931	0.711988	1.18581	0.993018	0.185401	0.211687	0.218703	0.0612596	0.684438	0.178363	0.501533	0.50019	0.308954	0.639148	0.749035	0.219902	0.750314	0.557611	0.643581	1.2208
Bradi1g33827	Bradi1g33827.1	0.0443127			no	(M=1) PTHR31062:SF47 - XYLOGLUCAN ENDOTRANSGLUCOSYLASE/HYDROLASE PROTEIN 21-RELATED	2.33966	1.92146	1.5856	0.944145	1.81413	1.21899	1.78451	1.3314	2.10784	1.57997	2.33966	0.614159	0.443794	0.640243	2.07838	1.29038	3.18515	1.90391	0.877096	1.63522	0.863178	1.80797	0.569591	2.14049	1.08964	2.06821	1.83969	2.82796	1.03491	1.28305	0.179694	1.40537	1.56959	2.52198	2.93443	1.20835	2.3682	1.88328	0.860056	0.978182	3.08956	2.15752	3.13337
Bradi2g41093	Bradi2g41093.1	0.00177398			no	(M=2) PTHR11260//PTHR11260:SF275 - GLUTATHIONE S-TRANSFERASE, GST, SUPERFAMILY, GST DOMAIN CONTAINING	2.78567	1.92114	3.11063	1.04556	2.00867	0.555203	1.56984	0.697442	2.32821	0.49621	2.78567	1.00901	0.983189	1.05186	1.1382	2.42282	2.18038	1.99051	1.44099	0.383788	0.709061	0.660072	0.467893	2.63747	0.895092	1.23559	1.51122	1.42956	1.3602	0	0	4.28794	0.42978	1.38112	3.214	0.992601	0.648455	0.343783	0	6.02648	2.09006	2.65845	0.367703
Bradi1g26220	Bradi1g26220.1	6.72703e-05			no	0	5.4317	1.92082	2.07572	1.75744	3.37571	2.11058	3.53911	2.33907	5.4317	1.54613	3.74703	2.54564	1.76813	1.89553	0.82045	3.92951	3.30054	2.76716	3.50565	3.31976	2.68335	1.4274	1.01182	2.85176	2.90345	5.67791	2.72333	1.54571	3.6768	1.89933	2.23445	5.34962	6.04109	3.73335	6.60274	1.78875	1.75285	1.11515	1.5278	5.86451	2.90555	3.83259	2.38547
Bradi1g72080	Bradi1g72080.1	0.0102814			no	0	2.07273	1.92032	2.13743	0.506125	0.971923	0.765288	1.26922	0.517955	1.09494	0.741151	2.07273	0.425889	0.692436	0.665965	0.240209	0.958728	1.65656	0.360073	0.912334	1.21494	0	1.25374	0.592475	1.66986	0.566711	1.56458	1.27573	0.226275	0.430594	0.667299	0.747653	2.29717	0.816322	0.655825	0.610464	0.837929	1.02639	0.65298	0.447305	1.65341	0.756161	3.55331	2.32804
Bradi2g56330	Bradi2g56330.1	7.64699e-06			no	aspartate transaminase activity (Blast2GO)	127.854	1.9177	1.64314	66.6706	127.854	75.8996	115.686	76.3327	112.334	53.3516	91.4773	65.0723	62.1473	79.0628	60.4	144.193	81.2227	169.024	116.977	81.6956	75.6276	61.0255	85.2498	133.485	111.953	113.258	104.049	78.4943	80.5136	66.7043	79.6184	155.003	103.309	94.0537	96.97	55.3596	52.0554	44.4972	61.4941	116.325	79.0432	96.5806	73.9601
Bradi2g22050	Bradi2g22050.1	1.62978e-06			no	(M=1) PTHR24282//PTHR24282:SF39 - CYTOCHROME P450 FAMILY MEMBER	20.7826	1.9176	2.85168	4.79463	9.19417	5.02292	15.9526	3.76956	13.7498	7.34061	20.7826	4.14647	2.69664	5.47526	6.86016	8.04817	10.5133	10.5171	7.69819	3.78518	5.4392	8.0472	2.82009	17.6629	7.92888	17.5177	20.7009	3.13319	4.3786	4.33124	3.23519	15.1813	9.65504	15.9865	14.1764	4.62293	10.1262	10.5486	4.06465	14.3641	15.7056	32.2079	20.8526
Bradi1g53077	Bradi1g53077.1	0.0049328			no	0	21.6851	1.91733	1.42755	10.1401	19.442	8.71608	18.3619	15.612	21.6851	19.6901	17.8249	10.031	9.96661	9.87607	10.6867	27.0972	14.4507	14.1347	22.0852	9.22057	9.98622	9.84312	5.81442	17.2374	22.4935	15.3545	18.3623	15.9884	14.6493	21.538	10.2722	15.5758	26.348	24.3143	20.5024	24.9439	15.8478	13.386	24.5826	12.3153	20.5309	17.1298	21.3238
Bradi3g35940	Bradi3g35940.1	7.48766e-06			no	(M=3) PTHR10209//PTHR10209:SF163 - OXIDOREDUCTASE, 2OG-FE II OXYGENASE FAMILY PROTEIN	5.55251	1.91477	2.29442	1.41355	2.70663	1.45235	4.28101	1.83744	4.27651	2.62603	5.55251	0.994986	0.838812	2.07449	1.74593	2.6878	2.00674	3.6453	2.48669	0.883061	1.28188	1.9527	1.69177	5.68327	3.13833	4.16294	4.13949	2.46697	2.2355	1.38576	1.26151	4.11994	3.53174	5.33424	4.12014	2.39264	3.62352	1.46903	3.01894	6.00877	4.51461	8.54418	3.14248
Bradi3g47307	Bradi3g47307.1	0.00105559	0.0332443		no	(M=1) PF07172 - Glycine rich protein family (GRP)	70.5752	1.91466	1.98285	33.598	64.3287	28.6586	70.5752	20.8684	44.983	19.0888	22.7873	48.4627	37.1456	28.8691	19.9147	45.8201	79.4405	37.1687	94.8856	39.8951	17.5147	33.6282	23.5966	73.5939	71.0712	54.6827	82.9531	30.8979	20.9992	24.5879	6.98846	55.6746	48.6571	40.8675	34.733	34.3939	15.6839	9.55334	16.7242	31.0128	23.0478	18.5448	18.5438
Bradi1g46500	Bradi1g46500.2	0.0226298			no	protein kinase family protein, putative, expressed, subfamily RLCK-VIIa	7.92688	1.91426	1.44596	4.14096	7.92688	6.47559	7.87505	4.06054	5.59907	3.91091	5.4765	4.17856	2.3978	4.99662	4.99085	9.07446	9.87936	6.96173	5.79199	5.60953	5.31144	5.06508	9.9163	8.24538	5.66925	8.01398	9.57159	2.74244	4.10047	3.46613	5.93314	5.42368	4.71133	6.30839	5.95288	3.98972	4.73898	2.00992	4.905	5.57868	5.01873	5.39674	5.91187
Bradi5g20300	Bradi5g20300.7	0.00332802			no	ATP binding (Blast2GO)	1.81798	1.91372	1.77243	0.91502	1.75109	0.65897	1.27663	0.755168	1.81798	1.2131	1.4327	1.00587	1.45369	0.349529	0.850993	1.73599	1.84756	1.98432	1.43651	0.860836	0.0883569	0.987029	0.699656	1.75284	0.81795	1.15476	1.38097	1.15791	0.338993	0.788016	0.735756	1.80849	2.57066	1.29078	1.602	1.73165	1.13127	1.28518	0.704299	2.00258	1.48826	0.95701	1.28296
Bradi1g30870	Bradi1g30870.1	0.00471509			no	WRKY transcription factor	2.109	1.9101	1.90664	1.10413	2.109	1.19832	1.72673	0.402472	1.50902	0.782	1.30355	1.03166	1.25801	0.672174	1.45469	2.20628	2.3408	2.50767	1.38126	1.32437	1.35934	1.39197	0.717599	1.34835	1.25839	2.36875	1.93144	0.548124	0	0.269408	0.792355	1.39115	2.63659	0.529552	1.47877	0.507445	0.621577	1.18632	0.812655	1.77152	1.83171	0.906048	0.704924
Bradi2g48030	Bradi2g48030.1	7.55964e-05			no	(M=2) 2.1.1.163 - Demethylmenaquinone methyltransferase / Demethylmenaquinone C-methylase	6.1084	1.90965	1.59261	3.04433	5.81362	2.96816	5.0847	3.79833	6.1084	3.6146	4.37468	3.5451	2.71239	2.39131	3.52853	5.44548	6.48902	5.28925	6.03073	3.09343	2.63779	2.66018	3.48124	4.90585	5.36477	6.32025	3.74794	5.31815	3.37342	1.74262	4.75911	6.13527	5.32945	5.99428	6.97461	3.48745	3.81953	2.77099	4.38042	5.60482	4.62814	3.84602	3.41975
Bradi4g34637	Bradi4g34637.1	8.72051e-06			no	(M=2) PTHR22953:SF24 - INACTIVE PURPLE ACID PHOSPHATASE 24-RELATED	99.9233	1.90655	1.87771	47.8902	91.3049	50.9887	93.3011	56.8739	90.5295	43.9898	99.9233	30.3968	47.9613	60.4675	52.7353	116.672	72.586	81.9778	93.9837	56.8577	52.8274	55.5962	38.6734	120.943	82.858	93.9109	75.4928	77.1718	57.3805	48.5312	44.412	139.899	49.2901	88.0859	84.8429	44.2861	40.8937	45.72	45.0592	97.8421	82.5763	134.408	84.867
Bradi2g15650	Bradi2g15650.1	0.00338493			no	0	4.42465	1.90398	1.80054	2.09241	3.98391	2.58897	4.42465	1.57399	3.53004	1.74449	2.46542	1.39242	1.50925	3.54824	1.91974	4.04002	5.41601	3.66251	2.81711	2.47157	1.46774	3.18812	3.22843	5.52691	1.92145	4.68902	5.56123	1.15079	0.625688	1.93928	2.5802	2.42762	4.15164	4.28836	3.25254	2.13076	1.49143	2.05581	1.29994	2.58735	1.64815	2.58163	3.04455
Bradi5g18080	Bradi5g18080.3	1.05098e-07			no	cGMP-dependent protein kinase activity (Blast2GO)	16.0509	1.90259	1.67798	8.43638	16.0509	7.6756	13.5294	7.78499	13.0747	8.94981	12.4612	7.01261	8.78048	10.5875	7.36493	15.2419	12.3842	20.6489	15.9288	8.55384	7.39197	7.35583	7.40078	16.3288	13.9434	12.4369	11.4084	7.19465	7.70129	9.34579	6.89824	15.1773	15.2954	11.5434	10.2829	10.11	10.1402	7.16789	8.38113	14.3706	14.3828	11.5742	9.51717
Bradi1g46470	Bradi1g46470.1	0.0488922			no	(M=6) 5.5.1.6 - Chalcone isomerase / Chalcone--flavanone isomerase	3.15861	1.90136	1.24467	1.60767	3.05675	2.28773	3.07809	2.53665	2.48551	3.03149	3.15861	2.20888	1.48213	1.31582	1.42383	3.03083	3.00029	3.37933	2.81656	2.64054	3.21537	2.27072	1.02429	2.4745	3.26583	2.31849	4.25352	2.23539	2.65866	3.40602	1.84653	1.95992	2.55376	2.91552	2.51284	3.51813	3.14333	2.15028	3.31421	3.14118	3.45495	3.04845	2.98985
Bradi3g50660	Bradi3g50660.1	3.24195e-07			no	glutamate N-acetyltransferase activity (Blast2GO)	8.16592	1.90026	2.46436	4.29726	8.16592	3.24385	7.46156	1.98781	7.02244	2.6714	7.41605	2.62171	4.89403	4.25142	5.42188	8.39366	11.1418	5.17197	7.95628	3.1578	2.61001	4.57353	2.63408	7.36059	7.10639	7.08974	8.28951	2.01199	2.06164	1.06499	2.81261	7.14193	5.95575	7.47623	7.51586	2.86565	2.52733	2.23314	3.05949	4.61061	7.62873	8.82622	8.59865
Bradi1g56746	Bradi1g56746.1	0.049467			no	0	18.3814	1.89664	1.28341	8.88132	16.8447	14.7991	18.3814	12.974	17.1424	14.8798	13.7709	6.6342	11.6851	6.91595	10.29	17.9213	12.9023	16.1258	20.4293	16.0866	11.3638	17.9023	13.8437	22.0849	19.8626	12.9476	18.6304	14.099	15.9303	13.8596	8.00691	17.0785	12.7161	22.9859	15.7891	17.9474	14.1674	16.9528	10.4517	13.8684	12.5151	12.3811	16.3191
Bradi5g24227	Bradi5g24227.1	2.89756e-06			no	(M=2) 3.5.1.1 - Asparaginase / L-asparagine amidohydrolase	141.876	1.89342	1.87877	69.7219	132.013	78.7241	141.876	72.8033	136.457	62.2698	122.321	53.0897	86.6806	73.7342	65.3832	159.011	112.181	114.202	142.658	88.761	68.3583	72.7027	85.0742	154.436	109.833	145.967	157.266	80.3353	89.6868	55.4553	65.7358	158.006	101.115	122.629	164.077	42.4753	55.0654	71.7813	79.757	144.697	88.7417	130.581	125.266
Bradi2g11790	Bradi2g11790.1	2.75465e-09			no	nuclear hormone receptor binding (Blast2GO)	104.737	1.89297	1.69409	55.3297	104.737	52.7993	95.0496	50.952	78.418	52.741	80.6411	52.0452	54.9483	61.9444	52.381	100.743	98.1882	104.077	115.941	40.3032	64.3874	60.5505	45.9561	99.2936	92.9839	92.5457	95.3753	53.0956	57.7666	48.7216	44.224	90.8222	62.9209	79.0244	80.9046	50.0748	54.7944	57.8697	48.225	79.9151	81.0624	71.0712	90.5159
Bradi3g49350	Bradi3g49350.3		0.0330088		no	(M=17) PF04520 - Senescence regulator (Senescence_reg)	8.71823	1.88999	1.27477	4.61284	8.71823	7.63095	7.94508	3.42085	4.84755	4.33995	3.99037	5.63058	4.4247	4.1088	4.28727	5.32355	11.498	9.75892	8.29246	4.17624	4.15463	5.93951	16.2534	7.60426	5.61927	8.01543	10.5413	2.99153	2.56175	2.94074	5.18939	3.17508	7.91443	3.3237	4.977	3.4619	7.05624	3.8848	2.95686	3.69927	3.374	5.81038	3.07785
Bradi3g21610	Bradi3g21610.4	1.16426e-05			no	0	37.751	1.88985	1.50164	19.9757	37.751	19.6172	33.1366	20.2415	28.09	25.1681	28.6653	18.3548	22.4239	19.2965	19.8276	45.5209	39.9321	29.064	36.4871	20.2344	17.3802	25.4902	15.3639	36.458	36.0149	24.429	35.6445	19.3386	21.5457	20.1476	19.934	27.916	25.6408	33.5342	25.2691	27.5436	27.5907	25.28	20.258	26.7566	34.3839	24.0433	29.4775
Bradi3g41377	Bradi3g41377.1	0.0385084			no	(M=12) 2.7.7.59 - [Protein-PII] uridylyltransferase / Uridylyl removing enzyme	1.42676	1.88773	1.55404	0.755809	1.42676	0.556768	0.975821	1.00849	1.24322	0.574414	0.853891	0.4203	1.48059	0.766762	0.355585	1.70306	1.63482	1.24372	1.12545	0.839296	0.553796	0.103107	0.730874	1.00708	1.39818	0.868526	0.629494	0.558264	0.849885	1.42684	1.19899	1.03046	1.34268	1.29444	1.30531	1.03366	0.607753	0.214803	0.441434	0.878611	0.373118	1.01509	1.14874
Bradi2g43917	Bradi2g43917.3	1.94549e-08	0.0135092		no	(M=3) PTHR11654//PTHR11654:SF163 - OLIGOPEPTIDE TRANSPORTER-RELATED	8.00699	1.88693	2.21153	2.24617	4.23838	2.31193	5.20178	2.59392	6.30357	3.58747	8.00699	1.65918	2.06816	2.07558	3.18176	4.70613	3.5495	4.69931	3.99857	1.89327	2.44852	3.17481	1.73113	4.6984	4.56279	5.3334	6.21251	3.08534	2.09689	2.42636	2.76708	8.94933	5.19439	6.4726	4.59796	3.59086	3.19891	3.90063	3.6595	6.98641	7.88018	9.18012	7.98126
Bradi3g26850	Bradi3g26850.1	0.0138626	0.000219064		no	Glycosyl hydrolase (GH), subfamily GH18	95.8768	1.88651	1.56233	50.8222	95.8768	35.041	45.7783	23.4399	37.9835	26.3519	32.2993	32.4642	81.8803	40.3513	48.5931	112.807	95.5152	83.5735	91.6115	25.4087	34.0011	47.1717	33.5824	47.3253	36.7373	51.9866	47.0641	17.0271	27.142	19.9987	29.5917	41.4295	27.6559	36.5323	46.3165	33.7789	19.4594	34.2467	17.9226	27.0961	40.0892	31.0701	30.9416
Bradi4g09417	Bradi4g09417.1	4.18306e-05			no	(M=2) PTHR11177:SF214 - ACIDIC ENDOCHITINASE	3837.08	1.88563	2.13564	1819.11	3430.16	1794.45	3837.08	1080.93	2690.4	1163.13	2552.11	1870.03	1457.84	1526.08	2422.48	3756.02	4127.51	2949.36	2887.73	1172.17	1646.5	2370.46	1988.68	3786.81	2414.98	4196.54	4950.01	1042.55	918.761	753.793	1608.63	3554.59	1663.1	2055.56	3488.35	701.548	1190.5	1711.94	1048.52	2931.32	1992.99	2461.17	2822.98
Bradi1g46480	Bradi1g46480.1	3.7053e-05			no	(M=5) 1.14.11.24 - 2'-deoxymugineic-acid 2'-dioxygenase / IDS3	31.9873	1.88505	1.70678	16.1913	30.5213	14.4166	27.9348	20.5988	31.9873	19.0809	29.522	14.8326	15.0401	13.5008	21.3916	39.3575	30.4342	27.2756	25.0181	19.264	13.7732	14.9775	9.65164	27.505	30.4654	29.5232	24.2458	22.3624	21.5112	22.5866	15.9349	37.1949	20.9816	39.0546	30.7181	32.0779	13.7107	11.3464	19.1885	30.5259	33.3616	29.0439	25.1567
Bradi1g77800	Bradi1g77800.1	6.29703e-05			no	(M=3) PTHR22814//PTHR22814:SF52 - COPPER TRANSPORT PROTEIN ATOX1-RELATED	18.5554	1.87663	1.97836	8.82204	16.5557	9.19364	18.5554	6.55525	15.5304	8.91659	15.609	8.73813	8.44739	6.64728	11.4554	20.8402	17.1472	14.5758	13.6596	8.35404	8.21507	12.9776	7.22791	20.7831	13.1987	15.8337	24.4061	7.27755	5.49181	7.64735	5.80428	16.2124	14.7872	16.0015	15.1204	2.32326	15.0258	10.38	7.93731	12.4128	14.2565	20.5336	15.2332
Bradi3g58670	Bradi3g58670.1	2.0638e-05			no	(M=1) PTHR11926//PTHR11926:SF412 - GLUCOSYL/GLUCURONOSYL TRANSFERASES	47.2916	1.87468	2.69785	19.544	36.6388	15.3076	38.8449	8.79463	34.0364	14.4785	47.2916	14.4783	16.2048	22.6397	24.8531	39.2525	41.4203	21.6876	44.1947	17.0597	11.1143	19.9208	13.1357	44.564	26.3854	37.2898	47.1402	9.36456	8.11466	4.43839	13.2609	44.6026	15.8865	37.1584	38.4983	10.3725	11.378	25.2546	10.9089	25.6603	30.0369	81.6826	51.7868
Bradi3g05292	Bradi3g05292.1	0.00138948			no	(M=33) PF00560//PF08263//PF13855 - Leucine Rich Repeat (LRR_1) // Leucine rich repeat N-terminal domain (LRRNT_2) // Leucine rich repeat (LRR_8)	10.1549	1.87457	1.40181	5.41721	10.1549	5.26945	9.4507	7.1547	7.64576	7.86039	8.77762	5.23873	4.81519	5.9418	5.6731	11.3968	7.82469	13.004	8.3943	4.97356	7.42174	6.2921	2.39041	10.115	9.14586	9.31478	9.22711	8.10509	6.52541	7.66102	6.32729	10.6451	6.74777	6.18167	7.00852	7.46234	9.17103	7.32527	7.48293	9.88742	10.6127	5.26338	9.34695
Bradi3g13520	Bradi3g13520.1	0.000210832			no	glucosylceramidase activity, beta-glucosidase activity (Blast2GO)	1.87486	1.87397	2.34896	0.808542	1.51518	0.473393	1.87486	0.544024	1.45145	0.863785	1.47661	0.745579	0.870302	0.777244	0.841041	2.58214	0.966679	1.40619	1.10573	0.261775	0.604548	0.787892	0.239356	1.94889	1.52632	1.7909	2.23335	0.853196	0.579858	0.239631	0.503413	2.69976	1.0993	1.17755	0.8292	0.733456	0.66345	1.81729	0.240945	1.4387	1.47651	1.61181	1.37942
Bradi3g14140	Bradi3g14140.1	3.69491e-06			no	Aux/LAX- Like Auxin Importer	33.5835	1.87285	1.89058	16.7139	31.3026	15.9137	29.7097	15.9349	27.1972	15.8586	33.5835	14.297	15.9558	16.8914	19.7114	39.9561	23.3426	28.5625	33.3492	18.4893	13.8424	19.537	11.7862	36.1717	25.9295	30.2491	26.4886	21.944	14.7761	12.611	14.4084	36.9738	17.5925	25.2791	28.9434	13.7036	12.7614	22.7322	14.2373	30.1084	27.7345	40.8308	35.6603
Bradi4g32787	Bradi4g32787.1			0.0371697	no	0	0.580493	1.87217	1.25091	0.244579	0.457893	0.0486569	0.580493	0.411648	0.136766	0.511688	0.346673	0.369278	0	0.19248	0.416559	0.166258	0.957573	0.312211	0.395531	0	0.194627	0	0	0.321755	0.982762	1.01746	0	0.196198	0.933393	0.192866	0.324136	0.181074	0	0.18955	0.176439	0.181637	0.711967	0.377455	0.775694	0.330837	0.327824	0.324315	0.403717
Bradi5g02380	Bradi5g02380.1	9.70805e-07	0.00228835	0.00119204	no	(M=1) 3.5.1.60 - N-(long-chain-acyl)ethanolamine deacylase / N-acylethanolamine amidohydrolase	185.31	1.87133	1.37577	99.0258	185.31	83.2026	136.52	106.752	115.897	97.7823	94.37	104.193	93.727	102.524	95.6592	189.06	152.894	207.932	191.353	99.5183	101.516	70.4671	61.309	141.228	148.398	120.83	135.625	110.912	105.813	127.54	82.7417	117.574	131.481	110.242	104.289	102.864	111.89	81.4633	94.9124	100.744	107.868	83.7651	85.1026
Bradi1g15581	Bradi1g15581.2	6.99878e-05			no	0	3.42544	1.87069	1.7689	1.48424	2.77655	1.63689	3.42544	1.48537	2.90844	2.46053	3.39047	1.33874	1.22782	1.39559	1.9748	2.78184	4.13906	2.08957	2.09572	1.4101	2.06246	1.21261	1.86238	3.14045	2.37519	3.40483	4.7813	1.31312	1.87411	1.39839	1.35587	3.63569	1.57909	3.17156	3.24742	2.12741	2.58108	2.1052	3.02842	3.69039	2.65117	3.61763	3.60268
Bradi2g18090	Bradi2g18090.1		0.00285317		no	(M=4) PTHR23241:SF44 - LATE EMBRYOGENESIS ABUNDANT DOMAIN-CONTAINING PROTEIN	84.9741	1.86883	1.69869	45.4692	84.9741	42.0298	34.664	16.0984	42.9558	6.79843	24.9342	42.0673	42.7766	48.601	48.432	85.5217	84.3438	51.8829	118.148	53.1986	21.0287	41.705	52.1871	25.6953	43.0889	50.3855	19.4862	18.4333	18.8544	8.83366	18.2721	26.5819	19.6732	77.9091	47.6589	3.83969	1.04518	8.6441	13.6647	41.3146	23.6775	20.7579	13.9868
Bradi3g28920	Bradi3g28920.2	1.15495e-05			no	UDP-glucuronic acid transmembrane transporter activity, UDP-N-acetylglucosamine transmembrane transporter activity, GDP-mannose transmembrane transporter activity, UDP-glucose transmembrane transporter activity, UDP-xylose transmembrane transporter activi	14.712	1.86688	1.79889	7.88054	14.712	6.95406	13.1698	8.82628	14.0216	7.54859	14.239	7.42691	8.21436	8.53236	7.34854	14.3305	11.9876	15.2494	17.2807	8.41729	4.6333	9.07257	5.6931	17.6965	13.1768	11.1364	10.6695	9.01925	9.50112	10.1327	6.65205	20.1649	8.71561	14.3153	12.8906	7.15704	7.8901	10.6899	4.45735	12.2212	14.2628	15.89	14.5821
Bradi1g34670	Bradi1g34670.1	0.000201956			yes	BdGT61_12	2.64947	1.86515	1.7938	1.15014	2.14519	0.888336	2.14375	1.45028	2.64947	1.47103	1.95845	1.38038	1.4962	0.885539	0.838447	1.52979	3.02876	1.97502	2.04717	0.969309	1.45505	0.833552	0.295432	1.57281	2.54326	1.75537	2.70356	1.24113	2.03976	1.77463	0.74562	1.87439	2.71367	3.27021	2.73962	1.35793	1.22832	1.73654	1.56131	1.90259	1.88526	1.49206	2.55388
Bradi2g23170	Bradi2g23170.1	0.00574289			no	(M=2) PTHR11260//PTHR11260:SF211 - GLUTATHIONE S-TRANSFERASE, GST, SUPERFAMILY, GST DOMAIN CONTAINING	14.0406	1.8639	1.74892	7.49017	13.9609	9.86458	14.0406	3.85296	12.4529	8.6154	11.7038	7.13105	7.17729	5.30993	10.3424	11.6957	18.8217	13.7806	11.5456	6.97469	6.71144	11.246	14.5262	13.3143	6.10004	13.0986	23.6494	3.51811	3.34742	4.52248	4.02385	12.2384	13.0175	10.1967	14.3589	5.26133	7.85637	11.7144	9.62952	11.2563	4.74791	17.4463	13.3647
Bradi5g08650	Bradi5g08650.1	0.0160994			no	(M=15) PF06200//PF09425 - tify domain (tify) // Divergent CCT motif (CCT_2)	3.17454	1.86377	2.08436	1.34573	2.50812	1.06295	2.57888	0.723896	3.17454	2.28237	3.02513	2.16394	0.213228	1.23046	1.77528	1.94851	3.31577	2.66113	2.10707	0.224476	1.24418	2.50948	0.273669	2.57108	2.26866	2.52942	2.94635	1.88133	0.39779	0.616462	0	2.50801	3.51928	4.03908	2.6318	0.580569	5.49955	1.8097	1.23968	3.05489	3.14349	2.246	3.65616
Bradi1g25180	Bradi1g25180.1	4.58235e-09	0.0271599		no	protein kinase family protein, putative, expressed, subfamily SD-1a	17.6632	1.85603	1.63026	9.51664	17.6632	9.64241	16.0198	7.86811	12.6552	8.82143	12.1044	9.35128	9.47964	10.6601	8.57548	14.4781	18.4919	18.77	18.9126	9.13527	11.4173	9.96832	8.04875	15.944	15.3378	16.3736	16.4239	6.79126	8.70638	7.5895	8.3853	12.7836	12.0353	11.0504	14.7514	7.67706	9.85773	9.69588	8.05505	10.9294	14.2739	11.2259	11.9886
Bradi1g47220	Bradi1g47220.1	0.0103089			no	(M=2) 2.3.1.171 - Anthocyanin 6''-O-malonyltransferase / 3MaT	2.40355	1.85455	1.86172	1.2616	2.3397	0.718975	2.40355	1.08904	1.31992	0.870284	1.27182	0.331859	2.33807	0.691905	1.68457	2.39057	3.6573	2.24459	1.06635	0.757358	1.39924	0.488464	0.230832	3.03609	2.20794	2.1335	2.23665	1.58685	0.335525	1.55991	0.873872	0.813628	0.848119	1.87377	1.74417	1.30585	0.799778	0.678414	0.697092	0.991044	1.76763	1.60298	0.725616
Bradi2g46640	Bradi2g46640.2	0.00256715			no	0	1.38009	1.85446	1.88606	0.672182	1.24653	0.747081	1.25768	0.530088	1.38009	0.707224	1.12616	0.663837	0.822328	0.988614	0.213952	0.939322	1.72139	0.801784	1.52364	0.216427	0.599784	1.11669	1.05542	1.23944	1.00953	1.21936	1.56239	0.201541	0.575288	0.594356	0.749168	1.58105	0.605908	2.33655	0.996846	0.746335	1.00562	0.678536	0.39841	1.01954	1.17863	1.16602	1.14046
Bradi4g06970	Bradi4g06970.1	0.00999376			no	NBS LRR	1.63314	1.85281	1.37546	0.881438	1.63314	0.802117	1.59439	1.22574	1.27266	1.34505	1.3515	0.414082	0.897652	1.48001	0.734014	1.8643	0.920361	2.10054	1.64736	0.742505	1.30945	0.580466	0.576049	1.64934	1.46933	1.57553	1.68335	1.13144	1.13635	1.54476	1.09039	1.50832	1.4362	0.789463	1.35666	1.51301	1.5967	1.0279	1.24258	1.5899	1.41788	1.2988	1.09941
Bradi2g43062	Bradi2g43062.1	6.01278e-06			no	0	6.91153	1.85174	1.73756	3.73246	6.91153	3.25711	6.74732	3.74596	5.96847	3.89298	5.79055	2.99484	3.87441	4.02843	4.03216	8.0901	5.13552	4.90069	9.51979	3.19689	4.37886	3.03355	2.41912	8.67004	6.94178	5.58977	5.78768	4.20888	4.49305	3.2292	3.05273	5.58981	6.04898	6.04982	6.18528	5.22703	4.65649	3.45614	2.23224	5.13537	6.00341	6.10883	5.91458
Bradi5g21242	Bradi5g21242.1		0.0218089		no	0	1.99816	1.84893	1.05724	0.34072	0.629968	0.617479	0.830016	1.23357	1.35795	1.99816	1.61181	0.563736	0.407358	0.391785	0	0.67682	0.487274	0.953235	0.402542	1.28654	0	0.921962	0.261413	1.1461	0.166697	1.72582	0.281441	0.399351	2.46984	1.57028	0.494822	1.1057	0.960479	1.9291	1.43654	2.40313	0.905735	1.92073	2.76305	1.57128	1.50136	1.32025	2.05437
Bradi3g04217	Bradi3g04217.2	0.0146877			no	(M=6) PF00069//PF00560//PF13855 - Protein kinase domain (Pkinase) // Leucine Rich Repeat (LRR_1) // Leucine rich repeat (LRR_8)	0.650424	1.84854	1.65958	0.256109	0.473427	0.198823	0.650424	0.401077	0.606441	0.479141	0.485497	0.256507	0.27803	0.200551	0.289349	0.288714	0.415717	0.433734	0.755543	0.0731741	0.202787	0.251703	0.267629	0.614616	0.511983	0.706744	0.768355	0.272565	0.324176	0.669841	0.337726	0.880441	0.655546	0.460826	0.428953	0.31542	0.741818	0.58992	0.269405	0.497912	0.796994	0.506868	0.140215
Bradi1g03980	Bradi1g03980.1	3.92588e-07			no	hydrogen:amino acid symporter activity (Blast2GO)	28.9367	1.84819	1.81877	13.4374	24.8348	10.8119	26.2662	15.2952	28.9367	18.7191	25.9303	8.94043	15.0613	13.5872	16.1605	28.1279	25.9766	23.3139	21.921	12.1684	11.6949	10.9926	8.39154	24.6836	19.971	31.855	28.5553	16.2532	16.8804	17.5525	10.4949	32.2191	21.3347	30.078	32.115	23.6244	18.4832	13.7627	19.0063	22.6461	30.1216	25.1637	25.7898
Bradi4g14260	Bradi4g14260.3	0.00191322			no	0	13.6313	1.8458	1.48198	6.70171	12.37	6.72443	13.6313	8.56847	12.2962	12.3081	12.5385	6.45399	5.08766	7.54362	7.72158	12.3274	12.6787	11.9053	12.5688	11.6048	5.5662	5.37355	4.35319	14.3141	15.7881	13.2919	11.1309	9.76749	6.72302	12.4617	5.32169	11.6998	14.245	14.456	8.78385	13.6601	14.1401	12.3942	9.03804	14.251	8.3338	17.5197	10.0493
Bradi2g52210	Bradi2g52210.1	0.000402321			no	(M=1) PTHR11474//PTHR11474:SF33 - TYROSINASE	14.0316	1.84331	1.96619	7.49787	13.8209	5.79398	14.0316	7.39587	11.7489	5.51432	11.9169	4.19862	9.44313	8.53501	7.81472	20.5099	11.9762	10.2056	12.5919	5.98872	5.20025	5.56196	6.42499	15.4563	16.2951	14.9424	9.43257	6.02296	7.85324	10.0871	5.62017	9.98506	4.42623	18.642	13.9423	9.70632	2.63085	3.32598	6.39412	9.71735	13.0455	15.7243	9.18037
Bradi1g17820	Bradi1g17820.1	8.77335e-08			no	CAMK_KIN1/SNF1/Nim1_like.5 - CAMK includes calcium/calmodulin depedent protein kinases, expressed, subfamily KIN1/SNF1/Nim1_like(CAMK_2)	174.159	1.84209	1.56689	94.544	174.159	90.9376	159.432	111.359	139.377	102.905	153.391	82.5969	93.1169	102.148	100.314	197.162	149.523	186.125	163.825	92.4718	99.0777	104.18	68.0213	172.45	153.363	145.903	166.013	123.889	111.182	125.041	85.3242	174.9	117.12	124.291	141.197	86.0448	124.13	105.433	96.0114	143.46	153.567	161.761	154.774
Bradi3g27640	Bradi3g27640.1	7.64249e-07			no	protein kinase family protein, putative, expressed, subfamily RLCK-VIIa	21.7604	1.84122	1.80853	11.6639	21.4758	10.165	21.7604	10.1593	15.5616	8.4303	14.3004	10.1823	11.9742	11.8759	12.6232	27.7782	19.6067	18.3255	20.1926	10.0083	9.4579	11.3765	9.81738	24.244	17.7077	18.2403	26.8494	12.8551	12.2314	7.05556	8.49511	18.5872	12.3671	16.4559	14.836	10.2151	6.80297	8.65596	8.0472	16.5653	13.6036	12.4841	14.5486
Bradi3g16670	Bradi3g16670.1	0.00258978			no	(M=1) PTHR11654:SF78 - PROTEIN NRT1/ PTR FAMILY 6.3	4.65474	1.83911	1.72177	2.23426	4.10903	2.4579	4.65474	2.56698	4.06851	1.8041	2.7725	1.27026	1.67188	3.02675	2.96814	5.8007	3.52917	3.75884	3.34742	1.76007	2.1041	2.93809	3.02934	5.37581	2.9781	5.91648	4.34856	2.60314	4.49501	1.89551	1.27426	5.78375	1.62317	4.09842	4.76868	1.42812	1.74932	2.13306	1.9059	2.81797	3.30244	2.39055	2.57905
Bradi2g41087	Bradi2g41087.1	1.30527e-05			no	(M=1) PTHR31503:SF1 - VACUOLAR CATION/PROTON EXCHANGER 1-RELATED	23.0077	1.83846	1.6906	11.901	21.8795	10.9166	17.9785	9.84272	16.0834	14.0386	23.0077	13.7049	8.0138	10.5272	15.358	24.7623	23.2635	19.5149	19.9771	12.2433	11.8802	13.2713	6.27157	13.2767	14.7172	20.288	23.6322	11.3054	9.75411	11.5843	6.72706	14.9435	19.1256	15.2727	14.9918	12.7725	16.3406	15.2986	11.7425	17.8251	27.6947	20.1923	26.3189
Bradi2g55540	Bradi2g55540.1	0.000722138			no	zinc ion binding (Blast2GO)	3.02028	1.83771	1.68043	1.6435	3.02028	1.29915	2.74739	1.52468	2.67117	2.32952	2.98279	1.15965	1.75972	1.69245	1.96218	3.44586	3.00707	2.64718	2.98101	1.72023	0.488951	2.50343	0.483971	2.7281	2.36606	2.76911	3.1263	1.60191	1.75868	1.21132	1.52683	3.63922	2.07456	2.97622	1.99466	1.36895	2.3922	1.65945	3.89746	2.63196	3.91197	2.85165	2.53559
Bradi2g50515	Bradi2g50515.1	0.0313003			no	(M=4) PTHR12542//PTHR12542:SF40 - EXOCYST COMPLEX PROTEIN EXO70	3.84361	1.83623	0.274244	0.151909	0.278941	3.84361	0.648223	1.64501	0.240151	0.927938	0.634044	0.38851	0	0	0.219127	0.699667	0.251861	0.164235	0	0.664985	1.02382	1.52493	12.1607	0.846281	0.516973	0.356816	0.872823	0.206416	0	0.405822	5.9678	0.190505	0	0.398844	0.371257	0.382193	1.12357	1.3899	0.816093	1.0442	0.172449	0.682411	0.637115
Bradi4g31920	Bradi4g31920.1	4.10694e-06	0.00277973		no	phospholipase A2 inhibitor activity, phosphatidylinositol-4,5-bisphosphate binding (Blast2GO)	7.59318	1.83394	1.97451	3.30965	6.0697	3.81635	7.59318	2.29662	4.43165	1.78998	4.04486	3.18296	3.45003	2.84412	3.76147	7.23346	6.48507	4.22883	6.33146	2.42135	4.31376	4.31319	4.21711	6.86732	6.45397	7.51705	9.53441	2.25481	2.60514	1.26659	3.05994	4.90522	3.48625	5.13483	4.20032	1.49105	1.89947	1.85911	1.91029	4.34533	3.36387	4.659	3.81122
Bradi4g24852	Bradi4g24852.1	0.000119707			no	(M=3) PTHR23155//PTHR23155:SF595 - LEUCINE-RICH REPEAT-CONTAINING PROTEIN	4.66831	1.83296	1.66039	1.9218	3.52257	2.66639	4.66831	2.20205	2.9591	1.78027	3.08042	1.69269	1.22314	2.35277	2.41859	3.65802	3.51144	3.05302	3.86779	2.57533	2.73586	2.21464	3.13971	5.30947	4.90518	5.07836	3.38024	2.99775	1.25502	2.47535	2.08007	3.98401	2.73976	2.2011	2.91153	1.66517	2.28445	1.0381	2.13336	2.69597	2.50445	3.66691	3.45436
Bradi2g05590	Bradi2g05590.1	3.78905e-10			no	MYB-related transcription factor	120.042	1.82961	1.65468	65.6106	120.042	65.2518	114.318	80.052	115.349	71.1423	117.004	58.241	63.6024	72.4313	68.1679	141.557	101.251	120.572	116.79	75.6188	60.9301	74.9111	49.5472	106.579	109.806	122.396	118.492	76.4668	84.7108	80.4904	78.5398	131.554	116.203	110.14	103.498	78.6895	64.587	74.4506	66.842	123.711	125.046	118.58	100.678
Bradi3g13720	Bradi3g13720.1	0.0025522	0.00356048		no	(M=60) PF03330 - Rare lipoprotein A (RlpA)-like double-psi beta-barrel (DPBB_1)	5.33189	1.82715	2.25811	0.703107	1.28468	0.900504	2.32571	1.73322	4.53069	2.62965	5.33189	0.200043	1.08414	0.625617	0.902625	1.98141	0.778097	1.52216	0.85706	0.913065	1.26519	0.588889	0.834869	2.26589	1.95205	2.38841	2.69649	1.70053	2.02253	2.50748	0.702356	5.1007	2.55622	7.59846	2.8674	4.91976	0.385683	1.43131	3.78184	4.42075	5.86037	5.79764	5.24879
Bradi1g52320	Bradi1g52320.1	6.4409e-10			no	palmitoyl-CoA oxidase activity, pristanoyl-CoA oxidase activity (Blast2GO)	204.054	1.82528	1.61532	111.793	204.054	104.295	182.153	103.307	160.681	117.469	158.789	98.7377	117.635	105.59	125.21	214.861	205.469	201.115	194.77	93.5146	111.365	119.011	93.2895	194.143	159.634	193.555	181.279	102.733	116.716	103.137	90.6399	180.268	134.897	157.487	170.071	121.901	117.868	113.96	116.147	158.195	165.3	156.756	154.903
Bradi4g08830	Bradi4g08830.1	0.00042315			no	phosphoribosylanthranilate isomerase activity, indole-3-glycerol-phosphate synthase activity, anthranilate synthase activity (Blast2GO)	17.8197	1.82354	2.23164	7.80143	14.2262	8.47408	17.8197	5.24534	13.5836	6.58251	17.0871	5.59541	3.88775	9.42261	12.3	16.407	12.2772	12.9791	15.2415	4.58398	7.2592	10.2773	11.7759	19.7513	12.2183	13.3085	26.0007	5.18342	2.0308	4.19621	9.57093	18.0098	12.4666	11.9303	11.9278	2.39936	8.98995	10.1188	4.82196	16.0243	15.4113	20.2864	16.6263
Bradi3g52170	Bradi3g52170.1	0.000234476			no	(M=14) PF04640 - PLATZ transcription factor (PLATZ)	8.37506	1.82211	1.80506	4.59635	8.37506	3.46556	6.99442	3.23096	6.70144	3.39776	4.44655	2.55866	7.93485	3.48234	4.40957	8.63977	9.21506	6.12955	9.51584	3.00075	3.14658	4.2543	3.4606	8.05054	7.56597	5.54843	6.81275	4.30482	2.94622	3.48931	2.18349	5.31675	4.86824	10.0328	6.588	3.14632	2.67209	5.08533	2.68732	3.69317	4.79525	4.86875	4.42903
Bradi1g55440	Bradi1g55440.1	8.59946e-10			no	tryptophan synthase activity (Blast2GO)	110.549	1.81955	1.93474	60.7562	110.549	54.8345	108.357	52.9358	106.15	55.894	109.139	60.8553	45.8862	65.6464	70.6368	133.037	90.3369	113.938	104.883	66.4219	62.1021	51.061	39.7528	117.267	91.2666	106.273	118.62	57.355	51.1838	59.6976	43.507	131.124	98.4996	91.6284	103.349	48.5867	68.5269	49.4017	57.0607	119.576	91.4432	116.186	109.349
Bradi4g24445	Bradi4g24445.1	0.0221455			no	(M=13) PF00560//PF13855 - Leucine Rich Repeat (LRR_1) // Leucine rich repeat (LRR_8)	0.946271	1.81826	1.98859	0.270402	0.49166	0.512563	0.52245	0.189718	0.478361	0.253687	0.946271	0.336651	0.121633	0.116983	0.50634	0.404183	0.58198	0.379501	0.600975	0.512197	0.473151	0.440461	0.624443	0.977757	0.298644	0.309187	0.504212	0.119242	0.226913	0.117217	0.295498	0.660303	0.716973	1.67996e-22	0.536169	0.110393	0.324532	0.344106	0.23572	0.871309	0.69734	1.97107	0.245365
Bradi4g37450	Bradi4g37450.3	1.39719e-06			no	0	68.6414	1.81797	1.86426	30.8704	56.1214	33.7928	68.6414	25.3714	49.9604	27.9989	45.322	22.9066	32.0105	27.1358	41.4287	61.3673	56.6992	50.6575	55.7617	28.5146	30.2322	48.1132	28.3112	68.0412	63.6486	56.6807	86.195	29.2691	23.8296	31.936	16.4507	49.9415	50.8006	47.4516	51.6481	25.3277	22.082	37.3461	27.2398	45.3974	44.1157	41.482	50.2928
Bradi4g42970	Bradi4g42970.1	0.0356577			no	amino-acid N-acetyltransferase activity, glutamate N-acetyltransferase activity (Blast2GO)	44.0306	1.8176	1.32288	24.2245	44.0306	34.6418	41.613	27.6798	33.0129	26.1207	30.3878	26.1199	18.8399	26.7026	25.2357	47.3277	39.6911	51.6095	37.494	26.1919	31.5589	36.968	43.8482	42.8976	31.6128	43.6131	48.3285	25.0974	19.087	22.152	44.383	37.2725	40.3828	24.6739	29.7224	23.0389	34.1528	24.0568	23.2342	33.9258	27.2541	26.3669	34.0044
Bradi2g37150	Bradi2g37150.1	1.0828e-05			no	(M=63) PF01657 - Salt stress response/antifungal (Stress-antifung)	15.2335	1.81572	3.01437	8.3898	15.2335	3.57002	13.6008	2.46404	12.4416	3.03592	11.3544	6.5762	8.06588	9.74201	9.17514	16.3621	15.7065	11.9977	16.8679	2.17221	4.37807	3.39633	4.33348	20.2054	8.13656	16.2119	9.84934	2.57448	4.37424	1.08461	1.82283	15.6139	9.95124	7.99473	16.2065	2.21317	3.16972	5.3067	1.45408	8.1656	5.53071	21.1261	10.5951
Bradi3g47720	Bradi3g47720.1	0.00211044			no	(M=2) PF16974 - High-affinity nitrate transporter accessory (NAR2)	12.7994	1.8146	1.9583	5.05196	9.16728	6.14309	9.72202	6.96588	12.7994	4.1925	12.086	2.54998	4.77408	8.69982	4.18396	15.0292	7.21347	5.48778	8.93869	11.639	4.15407	5.23191	3.5474	13.5329	10.4879	10.0065	4.86077	10.3458	8.90634	6.78008	1.8313	17.9599	7.99801	12.6131	12.6267	5.24509	3.79901	2.3695	5.35641	13.7072	6.3796	18.1196	10.1374
Bradi1g51080	Bradi1g51080.1	7.78244e-06			no	(M=3) PF03386 - Early nodulin 93 ENOD93 protein (ENOD93)	3100.55	1.81411	1.84905	1709.13	3100.55	1207.64	3055.05	1435.73	2792.07	2090.09	2964.99	1616.34	1956.73	1471.86	1791.58	2494.98	4436.38	2434.09	3036.74	1162.7	1418.02	1606.32	643.534	2658.03	2857.56	3238.94	3465.67	1268.25	1846.92	1493.26	1134.47	2181.96	2338.72	2920.86	3726.76	2083.05	1720.22	2684.23	1872.88	2280.59	3038.46	2651.87	3889.03
Bradi2g20840	Bradi2g20840.1	0.000256472			no	(M=144) 1.11.1.7 - Peroxidase / Lactoperoxidase	4.06659	1.81149	2.45838	1.42615	2.58346	1.20298	4.06659	0.760918	2.03507	0.886385	1.82797	1.27694	0.865052	2.66234	0.900272	2.73082	4.13903	1.75436	1.70965	0.910685	0.336504	1.56628	1.99846	5.56304	3.39833	3.95809	3.34689	0.848048	0.968284	0.666919	0.56042	2.1915	1.83568	2.13022	1.98288	1.09916	0.461613	0.978911	1.00586	0.667342	2.83399	1.54201	2.26855
Bradi5g07160	Bradi5g07160.1	0.000150863			no	antiporter activity (Blast2GO)	19.4217	1.80762	1.58974	10.2666	18.5581	12.9002	19.4217	8.57999	13.4954	11.4	17.1171	14.111	8.1138	10.4945	8.34709	17.9746	20.5267	17.0225	18.7084	8.93455	13.9674	19.8413	8.85765	21.9661	19.4638	15.2515	21.0055	9.23432	7.4814	9.97629	7.62796	15.3574	12.644	12.8963	13.0837	7.44863	14.5983	14.3355	9.21765	15.9311	16.2697	21.6874	14.5804
Bradi3g39045	Bradi3g39045.1			0.0392541	no	0	2.50678	1.80691	1.18187	1.21745	2.19982	0.659768	1.81863	0.618111	1.31646	2.50678	0.576915	0.415412	0.450268	2.59832	1.4058	3.36651	2.15441	1.05364	2.22472	0.94804	0.875769	0.815262	0	2.53366	2.21108	1.90761	0.622173	0.441417	0	1.30177	0.72926	1.62956	1.59248	0.852921	1.19089	1.63463	3.20365	1.69844	3.4904	1.48867	3.17315e-20	0.364831	0.454154
Bradi1g71460	Bradi1g71460.1	0.00751355	0.0478955		no	F-Box	15.8262	1.80629	1.58825	8.7617	15.8262	7.46386	13.3169	5.17908	8.9288	6.7574	6.65653	8.88711	9.6328	9.84358	6.68333	16.0048	15.6035	11.2706	20.426	11.1973	5.93601	6.54049	6.18164	12.7444	11.9899	14.1136	14.4197	2.16412	5.6158	7.73592	5.20047	9.07867	7.33423	11.1637	8.1386	8.74261	3.03421	3.97421	11.2786	7.18791	6.4102	7.96762	5.06038
Bradi2g11220	Bradi2g11220.3	0.00191258			no	CAMK_KIN1/SNF1/Nim1_like.16 - CAMK includes calcium/calmodulin depedent protein kinases, expressed, subfamily KIN1/SNF1/Nim1_like(CAMK_2)	29.4335	1.80501	1.37558	16.3066	29.4335	19.7926	26.6589	21.5146	25.7056	18.4429	22.8238	18.4759	13.4959	19.8887	13.3658	32.8212	21.9733	38.2028	24.7368	16.3849	17.8878	22.2682	22.6296	27.0345	26.7229	26.5597	26.3184	23.0469	15.3298	25.3826	22.2989	27.1788	23.2242	33.7083	18.7109	21.534	20.1339	13.7532	18.3504	29.4469	23.3549	22.5757	15.9177
Bradi1g66710	Bradi1g66710.1	3.18484e-06			no	nucleotidase activity (Blast2GO)	204.246	1.80142	1.70406	111.568	200.981	106.802	204.246	95.09	155.679	100.737	144.911	118.72	95.1907	103.164	129.198	206.112	217.32	155.585	224.906	88.2748	100.608	137.692	100.632	205.132	204.543	171.318	235.993	106.935	80.4158	94.975	98.0339	138.432	153.416	200.78	130.089	84.174	109.926	137.095	71.7536	134.014	149.393	133.676	162.56
Bradi2g55567	Bradi2g55567.3	1.20166e-05			no	0	2.58091	1.80121	1.9672	1.24641	2.24505	0.959245	2.58091	0.833916	1.73706	1.10959	1.5992	1.15346	1.1721	1.2776	1.38247	2.92116	2.24328	2.19422	1.62155	1.39846	0.987887	0.848893	0.601739	2.07286	2.36624	3.50914	2.37541	0.766044	1.09332	0.527126	0.949179	1.69679	0.921207	1.85022	2.48004	0.992869	0.833953	1.40007	1.21146	2.06678	1.47197	1.20296	1.65511
Bradi4g38140	Bradi4g38140.4	0.0188034			no	0	5.59675	1.80091	1.32034	3.10773	5.59675	2.78325	3.45325	2.96816	3.75987	3.39263	3.36658	2.77334	3.71334	3.06119	2.88306	5.04346	4.08931	7.08024	6.17399	3.16462	2.86605	2.45459	2.64773	5.21192	3.52151	2.14755	2.93203	4.16041	3.07888	2.24676	2.38658	4.05303	4.65566	3.62866	2.70214	4.22611	3.77435	3.05708	2.513	4.67698	3.28269	3.24754	2.25913
Bradi5g15540	Bradi5g15540.1	0.000219695			no	Glycosyl hydrolase (GH), subfamily GH1	8.07857	1.79916	1.82935	2.98663	5.37343	2.75648	6.72205	5.06073	6.86014	3.97418	8.07857	2.06037	3.67828	2.65325	3.55461	7.96667	2.51423	5.43082	5.58202	2.35105	3.32162	3.32998	2.02325	7.07526	6.55842	6.90127	6.35325	5.28019	5.88177	5.57033	3.51061	11.8858	4.33638	6.46992	4.74845	6.43828	2.80403	3.34481	3.3096	9.62758	8.71501	7.87663	6.09505
Bradi1g35100	Bradi1g35100.1	8.7875e-07			no	(M=61) PF02519 - Auxin responsive protein (Auxin_inducible)	24.7478	1.79785	1.61125	13.7653	24.7478	12.8045	23.6748	13.1434	20.7987	14.609	18.3052	12.5758	13.8881	16.8202	11.777	24.3569	22.4579	24.4744	27.7021	11.3717	13.2561	15.3671	11.223	29.1507	19.1546	22.228	24.1657	12.1024	16.5531	8.92264	14.9956	23.7351	19.7081	20.7051	19.0463	14.9389	14.1816	12.3692	16.9463	17.4314	20.8536	17.2962	17.6397
Bradi3g02310	Bradi3g02310.1	0.000306195			no	(M=6) 2.3.1.64 - Agmatine N(4)-coumaroyltransferase / p-coumaroyl-CoA-agmatine N-p-coumaroyltransferase	99.8056	1.79755	1.60408	55.5232	99.8056	47.4551	75.9444	56.3526	75.039	43.4173	74.4361	34.3818	85.8582	51.42	50.4328	104.364	66.3152	135.893	92.6508	60.4431	40.4678	41.2484	47.6612	88.3894	95.8115	70.6297	48.9471	68.9372	60.0651	37.4366	58.9713	60.2873	74.2068	87.9289	77.7332	48.2841	38.0629	40.1103	47.2118	93.6781	83.1508	56.7632	64.1524
Bradi2g59620	Bradi2g59620.2	0.00239302	0.0107453		no	potassium ion transmembrane transporter activity (Blast2GO)	4.83097	1.796	1.81634	2.68985	4.83097	1.67638	3.85867	1.05966	2.16317	1.68015	2.05415	1.92597	1.39172	4.18285	3.25885	6.14209	2.9133	4.68147	5.58701	2.01456	1.77639	1.57492	1.33966	3.84568	4.05777	3.68511	3.84611	0.767453	1.70384	0.922071	0.845267	2.99058	1.33308	2.71865	1.61039	1.57888	2.08872	2.37875	0.674273	2.58823	1.78101	1.12764	2.71972
Bradi3g34060	Bradi3g34060.1	0.00391422			no	0	4.01684	1.79523	1.96797	2.23751	4.01684	1.48066	3.32971	1.32204	2.17447	1.02523	2.41556	2.47082	2.16802	2.4531	1.85812	5.72103	2.44079	4.37692	3.52864	2.01387	3.10057	0.80818	0	4.51072	2.50499	3.65984	2.64329	1.00019	1.90332	1.35191	1.03275	2.88466	1.20278	3.26126	1.3492	1.57627	0.453689	1.08237	0.988595	3.22099	1.6712	2.5833	2.18673
Bradi1g57070	Bradi1g57070.1	0.0180071			no	YABBY transcription factor	2.17658	1.79211	1.63173	0.962958	1.72573	0.777824	1.1358	0.954619	1.14843	1.09601	2.17658	0.861529	1.30734	0.808307	0.874654	1.78425	1.34042	1.74814	2.03011	1.08139	0.726509	1.18355	0.119851	1.20105	1.22282	1.34512	0.774201	0.549277	0.958151	2.1598	0.151243	1.35183	1.21098	0.796	1.23491	1.18653	1.32882	1.14479	0.723881	1.90389	2.37093	1.13494	3.29657
Bradi1g21330	Bradi1g21330.1	7.7084e-07			no	0	304.694	1.79206	1.68316	170.024	304.694	181.496	302.05	169.363	280.854	168.322	272.443	157.874	162.44	171.67	188.112	337.858	271.262	317.876	291.779	170.508	170.346	178.171	206.958	364.206	255.068	281.324	307.601	199.467	153.739	155.626	168.62	379.48	210.008	252.401	281.529	170.417	151.239	168.883	182.751	276.393	223.327	336.752	253.299
Bradi1g72660	Bradi1g72660.1		0.00443174		no	(M=17) PF07911 - Protein of unknown function (DUF1677) (DUF1677)	6.55294	1.79187	1.01584	1.98875	3.56357	2.86534	4.52118	6.10611	4.48548	6.55294	5.22034	1.32199	1.97026	2.23947	2.42329	4.31514	3.85655	3.07365	3.00894	0.942814	4.3547	3.40522	2.75862	4.8954	3.51822	5.46364	4.20745	7.02374	6.68296	5.35097	5.36677	4.69968	4.01204	5.59825	3.63193	10.5665	3.82319	5.57396	6.24809	4.24401	6.74813	6.09537	3.79386
Bradi1g42591	Bradi1g42591.1		0.0336946		no	0	2.11213	1.79108	0.95252	1.00485	1.79978	1.50938	1.28748	2.11213	1.32863	0.67765	0.63629	0.377994	1.63884	1.57619	0.426391	1.70182	1.96035	1.91748	1.61947	1.29397	1.99221	2.22548	0.525845	1.64675	1.6766	0.694314	1.13226	1.60663	2.29302	3.55353	0.995359	1.11209	0.483013	1.55219	2.16725	0.371848	0.364386	0.386364	1.588	1.12882	0.671123	0.331969	0.413246
Bradi3g51703	Bradi3g51703.2	0.00296011			no	(M=3) PF16594 - Putative AtpZ or ATP-synthase-associated (ATP-synt_Z)	15.7813	1.78932	1.49068	8.81973	15.7813	8.76474	14.1367	7.46671	10.977	8.64045	9.3285	7.88062	8.4435	7.33901	11.6158	19.7744	13.2148	13.592	16.5441	10.791	7.19934	10.9293	6.13934	19.8669	11.1855	10.2293	15.2652	5.91759	10.6236	10.0976	3.22805	12.5716	8.45889	12.8365	10.0409	7.64911	8.60983	8.37059	9.93227	8.47233	8.76828	9.50494	10.5684
Bradi3g33940	Bradi3g33940.1	0.000315062			no	(M=144) 1.11.1.7 - Peroxidase / Lactoperoxidase	8.51553	1.7871	6.72289	2.04479	3.65424	0.574041	3.07571	0.170375	8.51553	0.294824	5.48809	2.89838	2.44345	0.839298	1.99802	3.47979	4.59298	3.26729	3.2769	0.367478	0.848659	0.63202	0.448008	1.54329	3.85674	4.73232	2.17049	0.513304	0	0.168196	0	0.789561	1.02879	23.4732	8.77062	0	0	0.164587	1.01471	8.36704	6.57549	0.848491	6.16133
Bradi2g39150	Bradi2g39150.1	0.000105589			no	0	8.15402	1.78678	1.53185	4.56352	8.15402	4.01682	7.25473	4.58159	6.29445	4.42521	5.23773	5.67658	3.86753	4.2269	4.48307	8.32439	8.41139	7.54181	8.33849	4.62676	2.56443	4.13791	4.73818	5.65263	7.76938	6.85201	8.74488	4.48087	5.73929	4.40479	3.7014	6.04415	6.01022	5.99407	7.12934	3.82922	5.00317	5.80228	3.06618	5.23097	6.1912	5.98248	3.54628
Bradi1g47778	Bradi1g47778.1	2.58589e-07			no	iron ion binding (Blast2GO)	62.2752	1.78517	1.62735	33.1852	59.2411	36.6524	62.2752	33.7801	52.234	31.9323	46.8366	39.0343	29.891	33.6092	30.2064	53.5023	53.2008	66.9051	63.3562	37.5486	46.2014	30.9824	31.8772	64.4503	53.8912	67.9068	62.8524	35.4077	33.0002	37.7121	29.0004	56.1798	53.1138	39.9357	59.7069	25.2939	40.8397	29.4133	32.182	56.1763	33.8246	55.1078	42.2377
Bradi2g41696	Bradi2g41696.3	3.71579e-07			no	0	7.02277	1.78512	1.97348	3.70191	6.60834	3.28983	7.02277	2.84075	5.85563	2.71088	5.26733	4.06415	4.20492	3.27386	3.26473	6.04381	7.34518	5.98712	7.05727	2.95116	3.63492	3.74633	2.82692	8.10167	6.17274	6.89965	6.91703	3.66424	2.17904	3.08745	2.43227	6.82397	4.24906	4.99405	7.35543	1.39327	3.08678	3.77649	2.58698	4.63411	5.52121	5.19171	5.72227
Bradi1g77360	Bradi1g77360.2	0.0267655			no	(M=30) 2.4.1.207 - Xyloglucan:xyloglucosyl transferase / Xyloglucan endotransglycosylase	2.75266	1.78463	1.77462	1.01847	1.8176	1.45181	2.18419	1.14662	2.50079	1.59843	2.75266	0	1.53409	1.47544	1.06437	1.91165	2.44673	1.39605	1.51595	2.96086	0.994599	1.85177	0	2.87745	2.92961	1.51652	1.41319	0.751968	1.19247	0.985599	1.65642	1.85068	4.21997	1.45298	2.47955	0.464107	2.72876	0.723337	2.4775	3.60477	1.46586	2.07167	3.86832
Bradi1g71210	Bradi1g71210.1	5.78992e-06			no	(M=38) PF14009 - Domain of unknown function (DUF4228) (DUF4228)	22.1784	1.78272	1.99759	11.6601	20.7866	8.81026	22.1259	8.58507	22.1784	11.4089	15.74	8.74148	11.5385	12.5553	13.805	18.891	24.9343	18.7228	20.5985	11.0831	10.2382	7.43405	6.48571	22.0033	14.9708	28.5453	22.9843	8.46305	8.83805	9.53681	7.50238	26.4417	23.8296	16.3526	22.0898	17.9631	8.42678	4.96392	14.2816	22.6244	12.9337	13.307	14.0948
Bradi5g15580	Bradi5g15580.1	0.000626902			no	pyrophosphatase activity (Blast2GO)	12.1414	1.78224	1.60182	5.60153	9.98325	6.84061	12.1414	7.65239	10.9902	7.29983	10.7659	2.51022	8.16253	6.54207	5.1913	10.7365	10.3063	8.13546	10.7547	9.7866	7.49704	5.13167	4.94712	16.7683	11.1341	10.9508	9.71235	8.8912	5.92188	8.08471	7.71175	11.0779	10.6921	11.5964	10.5945	11.9354	4.23473	5.55924	7.46992	14.2431	9.84223	10.288	8.69036
Bradi2g18530	Bradi2g18530.1	1.17291e-06			no	WRKY transcription factor	5.43726	1.78094	2.30972	2.03068	3.61652	1.44469	5.43726	1.55194	4.7315	2.73341	4.1398	1.99785	1.65596	2.0827	2.38622	5.29106	3.65691	3.37822	2.13989	1.87742	1.23878	1.84511	0.817444	5.93901	5.21265	4.96494	5.63245	1.37366	1.42583	1.96412	1.44416	7.14561	2.85326	5.67038	3.25675	2.89025	3.05883	2.76283	2.22174	3.64996	2.92119	4.33488	5.65316
Bradi2g11170	Bradi2g11170.2	0.000920759			no	WRKY transcription factor	0.990952	1.78027	2.51817	0.320917	0.571319	0.397443	0.954882	0.33343	0.946111	0.323519	0.990952	0.0915575	0.19848	0.477229	0.516401	0.659542	0.593544	0.541859	0.490333	0.313425	0.482552	0.539056	0.25474	1.01592	1.05587	0.924971	0.822768	0	0.277707	0.573823	0.482191	1.43664	0.584975	0.187985	1.57485	0.540413	0.0882613	0.280755	0.384646	1.14837	0.568957	1.04532	1.20115
Bradi3g56380	Bradi3g56380.1	0.0392289			no	zf-Dof	2.94616	1.7784	1.6875	1.3359	2.37577	0.65647	2.5455	0.877885	2.90658	2.94616	1.98735	0.324941	1.40882	0.677482	2.93236	2.04814	4.21301	2.1978	1.04412	0.74157	0.342519	0.637709	0.904081	2.54811	1.72953	2.98432	2.92003	0.345282	1.97118	0.339419	0.855656	2.868	2.0761	2.33508	4.34715	3.83589	2.1927	1.66068	4.09536	1.94077	2.01925	2.56838	1.42098
Bradi3g06070	Bradi3g06070.1	0.000483084			no	WRKY transcription factor	278.383	1.77817	1.74947	146.07	259.738	172.515	278.383	111.922	200.648	120.422	225.064	128.973	159.02	129.863	166.425	265.199	337.291	239.821	196.64	133.989	132.326	211.423	212.32	297.36	180.4	287.541	348.234	122.29	93.975	90.3395	141.086	238.267	123.868	209.473	230.986	94.548	69.6495	171.18	146.309	214.423	176.624	250.206	259.002
Bradi4g23767	Bradi4g23767.1	0.0428517			no	(M=19) PTHR26379:SF144 - BTB/POZ DOMAIN-CONTAINING PROTEIN 19	8.55484	1.77642	1.32357	4.30157	7.64139	5.84154	4.67732	5.57793	8.55484	5.64823	7.41007	4.81097	3.91098	4.07492	4.4094	7.03955	6.62751	7.88077	9.01775	9.26392	7.28989	4.72086	2.09149	5.2398	3.73435	4.69465	5.04048	8.62674	3.34408	6.90984	3.43107	10.3208	9.22142	8.64313	6.03399	6.21173	6.37694	3.68813	6.31611	7.72238	9.07568	5.28148	7.56074
Bradi3g34200	Bradi3g34200.1	6.59587e-06			no	bHLH transcription factor	32.9155	1.7761	1.71585	18.5324	32.9155	15.7954	32.0318	14.6395	25.8025	17.7457	23.7196	16.0504	20.067	19.5483	18.464	26.8302	48.6256	27.6103	28.5957	11.6961	18.0913	19.0245	14.3698	32.3313	23.1902	40.3553	32.2505	16.2109	17.5131	12.6987	12.1355	30.3973	19.1898	26.5921	27.0307	15.9458	16.7747	19.7357	18.5265	22.7796	20.3854	27.5642	24.1492
Bradi3g52660	Bradi3g52660.1		0.0457403		no	(M=1) PTHR24286:SF10 - ABSCISIC ACID 8'-HYDROXYLASE 1-RELATED	45.021	1.77588	1.48032	25.3514	45.021	35.0096	44.0938	22.5666	29.3933	14.8329	26.2084	19.9846	30.3261	20.0582	31.0365	55.9942	41.8192	45.3449	36.9258	22.0617	21.9476	34.4777	61.5515	50.8615	26.469	42.9405	56.1042	23.1124	19.3596	13.6902	34.1042	42.6616	16.2724	24.6194	34.0196	11.0643	10.5734	20.9022	16.7917	24.9828	18.3189	32.1638	29.3684
Bradi2g56786	Bradi2g56786.1	0.000145241			no	(M=2) PF02900 - Catalytic LigB subunit of aromatic ring-opening dioxygenase (LigB)	23.9736	1.77528	1.59056	13.5041	23.9736	11.2183	21.5451	11.7679	17.5866	13.5153	16.4315	9.83365	15.4885	13.615	15.0792	23.2436	28.0894	22.3438	22.2175	11.2191	13.281	11.6095	8.76379	26.1061	16.9017	25.6831	17.4897	13.5514	12.4278	13.0003	8.09207	22.7533	11.584	17.5089	18.5003	22.824	9.92399	11.3078	10.0054	17.4365	16.5047	17.0027	14.7823
Bradi3g44880	Bradi3g44880.1	0.00131173			no	manganese ion binding (Blast2GO)	19.0991	1.77514	1.50842	9.5756	16.998	10.4236	19.0991	13.6372	18.5071	12.4409	14.8998	7.86232	12.4375	5.538	12.4645	20.4735	13.2245	12.2166	22.0774	11.3963	9.6316	12.0939	8.57276	18.7	16.2114	16.9789	24.506	11.2899	19.3358	11.986	11.9372	23.5484	11.9475	19.8514	18.6814	14.6328	12.2907	13.4664	9.37358	15.1031	16.7891	14.9297	12.7772
Bradi2g47110	Bradi2g47110.1	0.000537859			no	(M=1) PTHR11260//PTHR11260:SF318 - GLUTATHIONE S-TRANSFERASE, GST, SUPERFAMILY, GST DOMAIN CONTAINING	41.3204	1.77482	1.60994	22.9686	40.765	24.7577	41.3204	22.1872	34.1086	22.686	32.8854	27.2695	20.2329	17.4559	26.9159	51.0097	44.4058	29.9171	37.7273	17.5959	17.7944	33.6078	30.0327	52.7533	35.7104	38.1637	38.6544	29.6666	21.0063	16.2769	21.7989	35.558	27.7937	38.4929	34.5896	15.4889	26.2878	29.5325	19.4348	27.4363	26.2257	45.7601	32.1197
Bradi4g41040	Bradi4g41040.1	4.42609e-07			no	basic amino acid transmembrane transporter activity, neutral amino acid transmembrane transporter activity, L-amino acid transmembrane transporter activity (Blast2GO)	27.9759	1.77294	2.1445	12.5399	22.2324	9.62775	22.9297	10.6785	22.3542	11.6827	27.9759	8.5614	12.6308	13.1396	15.8277	26.9818	24.8214	17.8948	19.2316	9.09087	8.02182	12.1348	9.26347	31.289	21.0968	18.6745	20.6587	14.6569	11.3009	8.19764	8.55854	26.5877	13.3712	25.4824	23.9755	12.3993	10.3165	12.2757	11.7394	23.6498	23.4343	32.06	32.7595
Bradi5g08520	Bradi5g08520.2	0.000186081	0.0181846		no	potassium ion transmembrane transporter activity (Blast2GO)	74.4696	1.76883	1.61389	42.1011	74.4696	29.9154	56.2149	33.0512	43.27	25.9515	37.496	33.275	57.7959	38.029	39.3045	82.3966	67.7198	77.9415	69.8205	36.4135	35.8657	25.091	22.2915	61.4908	53.4112	64.0015	45.9561	35.6418	40.5365	22.1509	33.8757	53.0947	30.5829	34.93	54.4724	27.5019	18.0762	28.4361	29.7919	51.2329	31.7793	32.4571	34.5146
Bradi3g38487	Bradi3g38487.1	0.00400109			no	0	3.61515	1.7685	1.76946	1.41284	2.49861	1.31305	2.82246	1.63174	1.98963	1.81703	3.61515	2.38209	0.322745	0.931221	2.01532	2.68119	3.28153	2.26571	1.76603	1.69886	1.72628	0.584368	1.24269	1.94581	2.50937	2.59796	4.23667	1.89841	1.50525	1.55514	1.56817	2.77412	1.52195	1.52841	2.13404	1.02522	3.15746	1.52177	1.56367	2.22304	2.77552	5.23011	4.2319
Bradi1g22340	Bradi1g22340.1	0.00125446			no	(M=3) 1.14.13.68 - 4-hydroxyphenylacetaldehyde oxime monooxygenase / Cytochrome P450-II-dependent monooxygenase	5.29811	1.76796	1.95787	2.1657	3.82887	2.38283	5.06426	2.95643	5.29811	2.25497	4.9174	0.923462	2.37725	2.88804	2.47404	5.09312	3.59194	3.41579	3.21462	2.1075	2.92026	3.05831	1.44526	7.24158	3.78883	4.55868	4.66794	3.55711	5.48527	1.56749	1.21586	7.81108	3.09758	3.55509	6.7287	2.27112	1.33533	1.53385	3.87959	5.44661	3.79156	7.90746	2.52396
Bradi2g53440	Bradi2g53440.3	0.0356957			no	0	1.27794	1.7671	1.5037	0.581806	1.02811	0.674929	0.956507	0.725668	1.27794	0.846524	0.991296	0.523864	0.56782	0.546113	0.689428	1.2579	0.90562	1.10727	0.841661	0.597774	0.552204	0.942429	0.607311	1.52149	0.697082	0.561315	1.04614	0.742212	0.971027	0.729609	0.459825	1.54125	0.334705	2.15119	1.08463	1.37426	0.757507	1.07093	0.183402	0.990811	0.542566	1.76363	0.668174
Bradi1g25330	Bradi1g25330.2	0.00639755	0.0410413		no	0	10.9842	1.76654	1.6546	3.49465	6.17344	3.91259	6.92971	7.78142	10.9842	5.2505	9.73142	1.31033	3.19563	6.14692	3.32573	8.2592	2.54836	5.81614	8.07006	3.2026	4.48896	3.85737	4.10145	9.70448	4.0684	5.1146	8.83134	6.26562	10.2673	8.55449	6.0383	15.0991	8.37192	10.7615	9.70411	7.4119	4.73685	3.34837	5.50489	9.58711	9.30591	11.7956	8.23708
Bradi2g28254	Bradi2g28254.1	0.010733			no	(M=7) PF01439 - Metallothionein (Metallothio_2)	491.416	1.76548	1.46484	278.346	491.416	303.244	416.426	229.402	368.08	251.56	280.543	266.594	298.088	287.862	260.842	444.731	510.109	361.581	649.243	418.844	207.064	356.738	230.331	639.839	317.153	339.69	369.023	236.765	345.577	214.57	120.697	356.668	311.257	343.978	460.415	147.969	192.612	401.574	264.083	313.763	218.73	330.744	258.936
Bradi2g37770	Bradi2g37770.1	0.000164678			no	(M=20) PF06749 - Protein of unknown function (DUF1218) (DUF1218)	15.5752	1.76505	1.62694	8.03401	14.1804	8.04875	14.643	8.72896	15.5752	10.6928	13.3651	4.90829	10.4998	9.80709	6.92091	19.8884	13.258	9.33698	14.2383	7.00097	11.2099	9.43202	4.5521	17.6411	17.0538	10.7062	13.171	10.4311	9.51147	8.33136	6.64192	18.4518	13.8506	15.5364	14.4618	10.8641	11.4347	13.1695	7.30305	11.2377	15.4321	12.0339	14.7566
Bradi5g23580	Bradi5g23580.1	0.0031844			no	bHLH transcription factor	19.337	1.76393	1.47887	10.9625	19.337	9.13904	17.2641	8.99001	13.0081	10.0698	8.30522	16.2147	11.3225	9.1018	7.2108	17.1275	19.0017	17.0043	24.2142	11.3861	9.36766	7.34354	8.4589	16.3015	17.012	15.8943	19.8485	6.79251	11.9801	9.93432	7.25313	6.57472	15.9382	15.3655	14.1538	9.96941	7.51489	10.6773	12.1175	9.77766	8.71975	7.39405	7.3294
Bradi3g22660	Bradi3g22660.1	0.0103787			no	palmitoyl-CoA oxidase activity, pristanoyl-CoA oxidase activity (Blast2GO)	50.956	1.76263	1.28475	28.909	50.956	37.5034	40.9642	37.5912	43.5625	33.4434	41.1022	31.2711	21.5051	34.2163	28.6436	49.4786	36.6276	73.3789	44.3387	35.7761	39.5037	29.0029	45.731	41.6171	36.2874	41.3178	44.6344	33.7492	33.2675	37.6963	45.6517	49.5641	50.4967	35.9585	38.2307	32.0477	41.9515	27.8742	31.9002	51.1551	42.9819	35.638	34.6338
Bradi3g14800	Bradi3g14800.1	0.000108995			no	NADH dehydrogenase (ubiquinone) activity (Blast2GO)	27.3566	1.76211	1.46112	15.5249	27.3566	14.8097	26.0158	20.9156	21.5644	14.9626	21.8077	15.8189	13.5091	17.0904	15.6814	36.085	18.0239	26.6675	28.6499	16.1909	16.6746	14.77	11.6034	26.898	31.2978	22.8932	22.9744	20.6804	20.8402	28.3407	13.801	22.0009	18.1312	28.444	17.6816	18.674	15.4342	12.2494	13.4929	24.6796	20.5114	22.6494	19.3904
BRADI2G33980	BRADI2G33980.1	4.06731e-06			yes	BdBAHD04	40.6348	1.76189	1.76716	21.396	37.6974	21.0577	40.6348	19.9871	40.2523	26.1057	37.8917	20.6782	20.2515	21.447	23.2074	38.3734	37.0172	27.9544	47.4445	20.8407	20.1371	28.9428	14.3102	36.4	32.9627	44.4415	48.7349	24.4265	22.8168	17.8717	14.8336	51.0576	32.0566	31.7552	46.1399	20.0322	23.516	35.2983	25.5765	35.7348	35.782	38.1645	41.8854
Bradi5g13530	Bradi5g13530.1	0.0317051			no	(M=122) KOG0156 - Cytochrome P450 CYP2 subfamily	9.02718	1.76173	1.59647	4.5337	7.98715	7.04562	9.02718	3.87126	7.14077	4.39098	7.52132	3.63449	4.35412	3.88855	6.25765	7.32044	7.81248	8.00551	8.81019	4.80209	4.13356	9.66685	9.58	10.2503	6.10894	8.43281	11.3167	3.25222	2.12742	2.29784	7.80757	5.25267	6.72196	7.26593	9.32249	1.88179	5.62427	6.84336	3.21452	4.96991	4.33029	14.6158	6.16929
Bradi4g44145	Bradi4g44145.1	0.000947825			no	0	13.1051	1.7613	1.67199	5.28325	9.30538	6.47684	13.1051	4.54544	8.86115	7.43782	8.42691	5.95076	3.22503	6.20348	5.75372	8.03752	14.3287	5.74987	9.10545	5.33525	4.92853	12.0957	3.54788	10.3699	12.8203	15.2248	14.0055	4.06497	3.86775	5.77192	4.47712	10.4212	6.51777	9.16355	9.3421	6.69029	9.01454	8.68932	5.35713	9.39325	7.54678	9.33249	7.43512
Bradi2g50280	Bradi2g50280.1	2.044e-06			no	(M=1) PTHR10209:SF171 - GIBBERELLIN 2-BETA-DIOXYGENASE 2-RELATED	40.8211	1.76106	1.74246	19.991	35.2054	15.2715	36.8892	17.5374	34.1184	31.5832	40.8211	17.7492	23.9216	19.7203	18.5728	37.327	32.3995	33.0731	38.0222	16.5225	10.3394	18.7918	15.4324	38.2557	41.0209	32.6025	35.6778	13.6489	22.3136	20.2477	13.9395	35.5002	31.3349	42.0769	27.5617	36.2997	33.9954	27.094	28.9438	28.4555	49.9442	46.9693	37.9155
Bradi2g39930	Bradi2g39930.1	0.00127753			no	(M=10) PF11820 - Protein of unknown function (DUF3339) (DUF3339)	4.76287	1.75855	1.5538	2.59501	4.56345	2.1936	3.29307	2.72383	4.76287	3.26924	4.13314	3.08315	1.81017	2.00881	3.4779	5.78378	5.16337	3.04113	4.26552	3.07837	2.30204	2.14299	1.25099	3.24603	2.84903	3.42155	3.65569	4.0952	2.46779	2.4154	1.91693	5.79527	3.77559	3.95644	5.52418	3.53852	3.68855	3.15142	2.69848	3.14584	6.0443	2.70774	4.63469
Bradi2g31770	Bradi2g31770.1	0.0415812			no	(M=1) PTHR10174//PTHR10174:SF143 - RETINALDEHYDE BINDING PROTEIN-RELATED	2.38032	1.75808	1.44442	1.35393	2.38032	1.55104	2.2747	0.962154	1.84395	1.50931	1.26685	1.22816	0.998407	1.76044	1.4287	2.31546	2.48807	2.6623	2.05543	1.00728	1.37551	1.20515	2.61622	2.10677	1.49807	3.13716	2.35679	1.34583	0.465647	0.521171	1.51597	1.73139	1.91268	1.45783	2.27389	0.868386	1.73892	1.33381	2.09611	1.35247	1.1925	1.17974	1.3427
Bradi2g01827	Bradi2g01827.1	2.54883e-07			no	(M=1) PTHR19856 - WD-REPEATCONTAINING PROTEIN WDR1	40.1051	1.75758	1.49215	22.8183	40.1051	22.5989	39.2998	25.8858	32.0032	26.8544	35.0575	20.6335	23.9411	25.6791	21.0196	40.4938	35.3555	48.6457	35.9253	23.4408	30.2771	20.8714	15.8063	37.9362	32.8988	44.1615	42.2028	29.7487	24.7212	26.0154	23.0578	37.2611	28.573	29.9538	32.225	24.3218	32.3333	21.7407	29.022	35.9397	34.5365	36.9607	32.7932
Bradi1g13530	Bradi1g13530.1	5.64167e-08			no	microtubule plus-end binding (Blast2GO)	16.0093	1.75668	1.93654	7.3878	12.978	6.83596	15.6935	8.05018	15.3606	8.73046	16.0093	6.62256	5.46677	8.64533	8.81654	13.7531	16.09	10.6938	11.375	6.26339	7.29528	7.80919	5.97598	14.9716	15.0194	16.877	15.9058	9.76325	7.23862	8.60033	6.59853	16.6756	10.521	18.6811	15.5646	12.2081	7.87953	7.44003	7.39422	17.1759	16.684	13.4139	16.7633
Bradi3g50630	Bradi3g50630.1		0.0450542		no	(M=161) PF00847 - AP2 domain (AP2)	3.60087	1.75668	1.52576	0.881597	1.54868	0.559445	1.00871	2.3332	3.60087	1.59702	2.03698	0.200641	0.434952	0.627487	2.26331	1.98734	1.3007	1.18744	1.71924	0.915794	0.845981	0.196883	0.279122	1.92302	0.889946	0.921364	0.300505	2.77162	1.62286	3.3533	1.58502	6.09978	0.512771	4.53151	3.25943	4.14495	0.773671	0.205084	1.26438	4.43396	1.60306	1.23348	0.877412
Bradi2g59137	Bradi2g59137.1	2.00076e-05			no	0	10.3354	1.75536	1.47359	5.88795	10.3354	5.58989	9.86261	6.42608	8.3158	7.22221	8.51175	7.03	5.57882	5.56185	5.38114	7.79964	10.8237	11.3565	11.3619	4.5839	7.4103	6.95991	3.40545	9.07856	10.8579	11.2412	8.27279	6.00274	7.55188	7.08098	5.06872	8.2485	10.2665	7.02366	7.72458	7.28617	9.49977	5.77419	6.32871	8.51006	9.86274	6.89065	8.78357
Bradi1g60750	Bradi1g60750.1	3.39109e-10			no	(M=4) 2.5.1.54 - 3-deoxy-7-phosphoheptulonate synthase / Phospho-2-oxo-3-deoxyheptonate aldolase	76.3478	1.7552	1.75874	42.622	74.8101	34.3418	69.5535	47.9174	75.8771	43.7562	76.3478	41.1057	48.9993	40.5577	39.8252	83.6632	63.6693	66.2088	85.6993	38.574	36.3714	33.7603	28.6616	79.6486	66.808	62.553	69.2045	54.4127	47.1213	48.7876	41.348	90.9228	67.0954	69.5102	75.98	53.1293	42.1326	40.6869	39.076	74.3105	74.4032	77.2958	79.3817
Bradi2g60010	Bradi2g60010.1	0.00245566			no	(M=2) 3.1.1.78 - Polyneuridine-aldehyde esterase / Polyneuridine aldehyde esterase	4.81515	1.75342	1.65306	2.62819	4.60832	2.84152	4.04439	2.45043	4.81515	2.63349	3.97795	2.29682	1.77824	2.73642	3.70128	4.43178	6.80671	3.32892	3.86588	1.87205	3.80454	3.86365	1.82584	5.43193	5.98898	1.8081	2.94858	1.39463	3.64915	2.7419	2.01605	4.18316	5.03134	4.71581	5.33028	3.5506	2.21413	2.01229	2.75693	2.54766	4.66054	5.47514	3.22846
Bradi1g63480	Bradi1g63480.1	0.00157406			no	myosin heavy chain binding (Blast2GO)	90.1286	1.75205	1.63398	38.9574	68.2552	50.9887	90.1286	42.0885	74.7032	54.414	71.5667	39.9083	38.5164	29.9201	47.4848	85.9003	72.2986	52.4603	62.3616	46.1626	34.5758	76.4441	46.7724	103.365	67.6533	77.322	112.174	37.7593	63.8402	39.4024	27.352	70.7698	33.5317	134.695	59.8162	55.1245	45.5862	51.4091	65.5362	66.447	79.5925	75.3795	64.8477
Bradi4g00460	Bradi4g00460.1	0.0118836			no	ATPase activity (Blast2GO)	1.13525	1.75035	1.6455	0.648587	1.13525	0.471361	0.84758	0.329516	0.95077	0.937462	0.994093	1.03232	0.419604	0.269042	0.873376	1.16194	1.17115	1.20009	1.00782	0.441739	0.272043	0.633118	0.538544	0.899473	0.457889	1.06662	0.966338	0.274237	0.391398	0.539162	0.113266	0.885844	1.15424	0.529891	1.2331	1.52331	0.621975	0.791388	0.813176	1.15608	1.60377	0.7933	0.423225
Bradi1g21890	Bradi1g21890.1	0.0135013			no	(M=1) PTHR23024//PTHR23024:SF155 - MEMBER OF 'GDXG' FAMILY OF LIPOLYTIC ENZYMES	3.33844	1.74773	1.75172	1.91015	3.33844	1.83584	3.33496	1.48841	2.9259	1.46388	2.1342	1.68075	2.08203	2.25274	1.6251	3.24306	5.9149	1.62401	2.57177	1.6439	1.77167	2.59171	1.3361	2.51049	1.917	6.39506	2.5173	3.06166	0.242759	0.752418	1.8968	2.59018	2.14771	1.97195	4.99376	0.472406	1.38878	1.47254	2.52181	1.7209	2.34469	2.10872	2.3625
Bradi4g43860	Bradi4g43860.1	0.000865705			no	iron ion binding (Blast2GO)	14.8454	1.74395	1.60211	7.73516	13.4897	6.05306	14.8454	8.22479	13.6664	13.4107	14.7511	7.78784	7.4673	8.27472	7.41078	13.0811	17.2819	10.7628	12.8331	3.93061	7.4198	9.11159	3.75025	10.3089	15.0198	16.7809	17.2718	7.32052	10.1452	9.38637	6.04708	14.3937	11.0998	14.145	15.0271	21.363	12.8493	8.41954	11.0108	13.3282	21.4056	9.20715	15.0635
Bradi2g45800	Bradi2g45800.1	7.46945e-07			no	(M=1) PTHR13683//PTHR13683:SF312 - ASPARTYL PROTEASES	19.9534	1.74314	1.81448	9.06786	15.8066	8.39397	16.337	8.88681	19.9534	10.1543	14.137	12.0777	7.22268	8.82792	8.14314	12.0004	18.5392	15.1408	17.5459	10.6135	10.0971	8.03721	4.82813	15.7246	16.8717	14.6624	18.0891	9.29343	6.87753	11.4558	7.92049	17.4264	26.6091	20.5224	15.2558	10.2425	15.1224	7.37871	7.87346	13.9298	14.0494	15.9716	12.597
Bradi2g15360	Bradi2g15360.1	2.80297e-05			no	WRKY transcription factor	7.70631	1.74219	1.96396	2.95958	5.15614	2.62998	7.1042	3.15023	7.70631	4.99211	7.00227	1.98039	2.75987	2.94929	4.14878	7.38771	4.21833	3.1095	5.90902	3.06687	2.38575	3.8866	1.18072	7.7649	6.19319	8.31467	6.14404	3.60749	4.71964	2.65968	1.61414	6.79755	6.68804	10.3105	7.02909	6.40121	4.90911	3.9039	4.75423	6.75901	8.66483	6.70857	5.87667
Bradi1g49935	Bradi1g49935.1	0.00759947			no	(M=3) PTHR23023//PTHR23023:SF102 - DIMETHYLANILINE MONOOXYGENASE	2.98889	1.74193	1.81418	1.11212	1.93724	1.61217	2.40468	1.05739	2.98889	1.8292	2.84839	0.622383	1.12434	1.29763	1.40414	2.80212	3.2278	1.0524	0.66663	0.946923	1.53079	2.23933	1.73165	1.80763	1.10424	2.66751	4.03936	0.661345	1.67802	0.43341	1.4568	2.84838	3.1812	2.55575	3.37022	2.65314	0.799969	2.12055	1.74314	2.35429	3.13093	2.73301	3.17533
Bradi5g08460	Bradi5g08460.1	0.000233663			no	diphosphoinositol-polyphosphate diphosphatase activity, nucleotide diphosphatase activity (Blast2GO)	34.2891	1.739	1.96401	18.0186	31.3343	15.6919	34.2891	11.2415	22.2832	10.9972	21.9781	14.3885	14.3263	21.2784	22.0813	41.8812	26.0307	25.8858	31.5396	18.3276	12.3451	15.104	16.9907	41.4005	23.1534	29.5025	43.0999	7.82238	11.5026	6.9905	18.6506	29.5339	12.6137	22.8438	24.1415	7.57101	10.4835	15.3911	10.5432	17.7871	15.2982	33.0607	21.7664
Bradi4g03210	Bradi4g03210.1	0.00660036	0.0351491		no	(M=5) 3.1.2.14 - Oleoyl-[acyl-carrier-protein] hydrolase / S-acyl fatty acid synthase thioesterase	0.889257	1.73551	3.80553	0	0.0867757	0	0.472199	0.197051	0.547388	0.327349	0.889257	0	0	0	0	0.142262	0.204841	0	0	0	0	0	0	0.275315	0.140153	0.290202	1.18313	0	0.31947	0.330059	0.138676	0.774697	0	0.810959	0.603895	0	0.152302	0.161488	0.995605	0.660536	1.82331	0.555011	0.518172
Bradi2g49420	Bradi2g49420.1	4.86863e-08			no	AUX/IAA	81.1051	1.73551	1.66108	38.2439	66.3728	40.8298	81.1051	40.1565	62.6404	41.8982	57.5296	41.8563	42.2344	38.7539	30.131	66.2045	71.7633	64.2571	63.2663	36.6068	34.8321	50.1245	41.7559	73.0595	78.5367	84.9764	87.8476	42.8673	34.384	39.263	44.1118	61.7074	66.153	63.889	58.8122	36.706	40.615	51.2272	39.0444	51.2325	64.5371	60.4604	53.8883
Bradi4g14920	Bradi4g14920.1	0.00489887			no	chitinase activity (Blast2GO)	164.655	1.73468	1.70023	94.9193	164.655	112.613	140.43	69.0241	152.395	52.4618	101.927	92.0996	83.877	105.533	98.1677	219.321	106.911	170.964	161.423	133.176	110.187	75.4366	131.654	173.095	77.6504	143.773	167.2	59.8514	81.317	51.4145	83.5134	222.942	145.57	92.205	148.865	28.4535	45.0034	50.0519	86.3382	161.539	54.7325	117.652	73.7831
Bradi3g42790	Bradi3g42790.3	0.00674993			no	ribosylpyrimidine nucleosidase activity (Blast2GO)	23.5815	1.7319	1.23634	13.616	23.5815	14.4226	19.6821	17.6028	17.511	17.6352	17.4567	13.4511	12.0282	16.5931	12.3915	25.637	17.5853	28.0518	23.0517	16.6279	14.1787	14.409	12.4749	20.6077	17.9981	18.6335	21.4891	16.7944	17.5662	18.7339	17.3166	23.3047	17.1882	15.3048	14.2462	16.9815	22.908	15.5821	15.0693	15.6661	18.7077	20.8701	14.583
Bradi3g18810	Bradi3g18810.1	0.00483458			no	0	2.56148	1.73058	1.31844	1.48013	2.56148	1.48088	1.91079	1.66015	1.63469	1.53915	2.01502	1.49714	1.62276	1.41884	1.38177	2.45109	2.29405	2.87676	2.62404	1.70836	1.7216	1.73621	0.757362	2.13459	2.5355	1.75001	1.22308	1.15699	1.51368	2.41686	1.55306	1.33476	2.08701	1.81641	1.3006	1.20502	1.57445	1.94764	1.42948	2.27613	2.29568	1.55391	1.93436
Bradi4g31727	Bradi4g31727.1	3.59717e-06			no	0	25.2701	1.73016	1.70198	14.6057	25.2701	15.6911	24.9554	13.3418	21.2663	12.128	23.422	14.8253	16.073	11.8286	15.6958	25.3564	25.7721	26.7097	23.2423	14.1762	15.0808	19.9115	13.5958	27.5424	23.4377	22.6677	26.1737	13.4652	13.5655	11.5063	14.8304	21.5243	17.9917	19.4709	26.0784	7.33285	15.8085	13.7144	11.6563	17.1157	22.1312	27.2769	27.1641
Bradi4g13670	Bradi4g13670.1	0.000595526			no	(M=16) KOG0513 - Ca2+-independent phospholipase A2	194.601	1.7284	1.59894	108.849	188.135	101.272	194.601	143.79	190.896	122.437	188.02	54.9569	136.156	123.866	120.418	256.503	175.477	120.37	200.188	139.862	94.9853	95.0918	75.1491	238.911	200.519	194.361	144.614	173.698	165.507	134.028	101.929	224.662	111.103	224.471	203.347	145.936	81.1055	127.08	135.624	159.291	209.298	214.776	168.717
Bradi1g49060	Bradi1g49060.1	0.0400063			no	(M=1) PTHR31147:SF10 - N-HYDROXYCINNAMOYL/BENZOYLTRANSFERASE, PUTATIVE-RELATED	0.499468	1.72662	2.34229	0.138755	0.239577	0.168695	0.208977	0.155558	0.499468	0.102371	0.376262	0.20617	0	0	0.348851	0.278468	0.133655	0.435773	0.110414	0	0	0.101154	0.573627	0.179638	0.182894	0.473377	0	0.219077	0.312671	0	0.0904835	0.707664	0.790352	0.105827	0.394029	0	0.198748	0.210735	0	0.369417	0.457566	0.452667	0.225398
Bradi3g03645	Bradi3g03645.1	0.000165734			no	0	159.961	1.72575	2.03636	92.2576	159.213	82.177	151.523	68.9516	159.961	51.1985	129.184	57.6381	102.675	81.508	127.209	236.484	117.62	123.31	159.44	114.955	75.549	99.3464	38.858	217.04	100.265	143.157	145.629	62.3115	97.2936	66.4888	49.7123	228.559	106.955	99.8192	204.509	45.8538	41.0684	58.9144	58.9572	116.448	77.4192	212.604	110.263
Bradi5g09260	Bradi5g09260.1		0.016138		no	0	8.30262	1.72409	1.25	4.81566	8.30262	4.275	6.29227	4.73836	4.0723	3.30812	2.75422	4.91827	5.10883	5.76805	3.4675	7.93466	10.628	4.33147	10.3164	4.67681	5.40035	5.02724	1.9956	5.89233	8.90782	5.45809	4.91082	2.39533	5.80137	4.28119	6.47556	1.80874	6.02286	3.36606	5.09152	3.42713	2.56816	2.93252	4.30466	2.44794	3.0927	2.33969	3.13656
Bradi1g20160	Bradi1g20160.1	0.0133123			no	0	2.78652	1.72199	1.43573	1.61819	2.78652	1.58196	2.51352	1.48949	2.18539	1.53697	1.45431	1.52929	2.24961	1.70811	0.985769	3.14753	1.9828	3.32474	2.69102	1.6204	1.26659	0.857511	2.58335	3.52156	2.03495	2.20712	2.29046	1.62502	1.21486	0.912818	2.20528	2.14252	2.37293	2.24281	1.9833	1.18205	1.68484	1.67481	1.60619	1.3701	1.55156	1.34308	1.55249
Bradi2g34495	Bradi2g34495.1	4.85316e-08			no	(M=2) PTHR11926//PTHR11926:SF321 - GLUCOSYL/GLUCURONOSYL TRANSFERASES	7.46081	1.72139	1.93777	3.92135	6.75018	3.30626	7.35855	3.58053	7.46081	3.62234	6.39339	4.53108	3.73256	3.40093	4.02083	5.3312	7.91135	6.64015	7.11804	2.75752	3.82096	4.46137	2.18518	7.68537	6.64562	8.04544	7.05777	4.81473	3.11517	4.16502	2.22722	7.87998	7.41114	7.56659	6.98551	2.61501	3.61084	4.07564	4.18785	6.85589	4.98782	7.58734	6.14253
Bradi4g29770	Bradi4g29770.1		0.0329349		yes	Cinnamyl alcohol dehydrogenase (CAD) [PMN]	151.302	1.72002	1.32161	87.9652	151.302	135.392	149.162	75.2376	80.28	46.0991	74.8063	74.6974	94.245	81.7152	101.203	155.756	151.337	110.714	187.4	61.2429	66.6568	101.739	311.929	202.86	100.39	151.727	141.671	41.1567	49.9488	37.4304	172.415	90.9554	58.4152	93.3194	78.4302	49.7662	39.4966	52.5169	42.6168	43.4342	59.6459	141.27	54.8746
Bradi1g13090	Bradi1g13090.1	1.58415e-05			no	GTPase activity (Blast2GO)	25.9666	1.71908	2.103	6.79831	11.6868	8.69652	17.856	11.1015	23.4222	10.9365	25.9666	6.50922	6.54226	5.67528	8.46647	15.772	11.2015	9.1257	10.6481	8.1028	8.60787	8.36155	9.71385	25.0579	17.323	15.2172	13.8259	15.7198	13.0426	7.54099	8.10278	39.9261	11.796	21.3835	20.5831	9.89613	9.01301	14.3954	10.4412	31.9503	27.947	19.6445	24.3247
Bradi3g39710	Bradi3g39710.2	0.013113			no	WAK receptor-like protein kinase, expressed, subfamily WAKb	1.847	1.71827	1.30056	1.07492	1.847	1.01776	1.34348	1.05613	1.11849	1.09649	1.21231	1.35578	1.08618	0.860304	0.997413	1.16773	1.60498	2.34235	2.27295	1.47979	0.869899	0.983326	0.738034	1.38674	1.41188	1.51586	1.05943	1.37801	0.774774	0.985174	1.08656	1.27179	1.28051	0.90772	1.01392	1.04379	1.07967	1.02429	1.23822	1.26746	1.20358	1.60485	0.773331
Bradi1g08310	Bradi1g08310.5	6.07796e-05			no	0	18.6907	1.71612	1.48485	10.8913	18.6907	10.0311	18.0339	15.4884	18.6378	13.3884	18.582	8.00898	11.4773	10.9181	13.1607	24.1314	13.7788	16.3975	20.4551	11.16	10.0252	11.4935	7.44564	19.0879	20.802	16.444	15.8015	17.4298	15.7667	16.6915	12.0658	22.6945	16.2368	18.6576	16.9624	16.4393	13.3255	12.8698	10.919	18.0072	24.8505	14.1691	17.3013
Bradi1g31600	Bradi1g31600.1	0.00169912			no	leucine-rich repeat protein kinase, putative, expressed, subfamily LRR-V	40.0941	1.71408	1.34225	23.391	40.0941	26.4899	37.6822	26.7842	28.8723	24.8456	29.6038	26.759	16.1767	27.3485	23.28	39.4235	32.6535	51.4579	36.8414	24.148	25.8714	27.2303	28.71	35.0492	31.044	37.7475	46.8882	26.5138	23.9896	23.6277	33.0058	34.4753	33.1506	23.964	23.8994	20.5889	31.5842	24.4317	22.7776	32.4521	31.8805	26.9312	27.1513
Bradi3g13027	Bradi3g13027.1	0.0126534			no	(M=62) PF03168 - Late embryogenesis abundant protein (LEA_2)	2.94336	1.71232	1.82796	1.32627	2.27099	0.719903	2.03724	1.39474	2.94336	1.74994	2.23708	1.05374	1.52287	0.549245	2.1792	2.53023	3.41556	1.63331	1.50487	0.801604	0.555371	1.034	0.488636	1.53022	1.24636	2.74203	2.63035	1.49294	2.48588	0.366897	1.23323	4.8225	2.693	0.901471	3.35648	2.76428	1.86231	0.89756	1.47563	1.46852	3.89771	2.62207	0.960009
Bradi1g20520	Bradi1g20520.1	0.0140689			no	ribonuclease T2 activity (Blast2GO)	47.8917	1.71109	1.52245	22.9759	39.3138	28.7636	39.3182	22.1565	43.0859	37.5101	47.8917	22.0496	21.696	17.4329	30.7251	42.0936	54.8614	28.8194	31.4809	16.769	16.0248	31.3271	50.9334	37.3095	35.9629	36.1854	47.815	18.0388	22.1589	19.8498	28.5784	39.2601	33.0244	62.1669	37.892	57.0791	30.5315	32.891	29.5387	32.3851	60.9562	53.628	44.5976
Bradi1g30640	Bradi1g30640.1	0.000179228			no	0	19.9496	1.71038	1.96137	9.54068	16.3182	8.95018	19.9496	10.2417	17.9628	7.55468	16.9421	7.89658	9.61262	8.83063	11.8229	19.1336	12.6583	19.1791	14.3017	9.99366	7.56706	8.4531	9.78692	23.7685	15.0291	24.6581	16.3427	14.3408	15.5321	5.54895	5.54502	32.8069	9.17318	11.3493	18.5218	8.19191	6.08984	7.19092	8.74604	23.0674	13.2555	20.3009	11.1445
Bradi1g04953	Bradi1g04953.2	0.0464271			no	(M=77) PF07762 - Protein of unknown function (DUF1618) (DUF1618)	1.97456	1.70978	1.65311	1.15486	1.97456	1.04384	1.48027	0.822966	1.34421	0.947627	1.76263	1.55549	1.01161	0.648622	1.40372	1.26058	3.22684	1.57813	1.83269	0	1.14775	2.59481	0.432785	2.03297	1.24189	1.71432	0.931882	1.48758	1.25814	0	0.546138	1.06782	1.1926	2.07593	1.04049	0.612081	0.749748	0.794969	1.63371	1.30067	1.93323	1.77593	2.04067
Bradi1g68340	Bradi1g68340.1	1.97043e-07			no	(M=34) PF00314 - Thaumatin family (Thaumatin)	14.8929	1.709	2.07599	8.12926	13.8929	6.05614	14.8929	6.06743	14.1126	5.78184	11.1493	9.65599	8.08149	4.71449	10.065	14.6379	18.7	9.40384	12.8299	5.43942	5.31721	6.83649	6.63144	15.5487	12.144	16.5017	15.3773	6.88361	6.1789	4.34091	6.86631	13.5451	15.7748	12.2969	14.8336	6.49298	6.0092	5.74697	4.87821	10.1474	13.0208	11.808	9.62113
Bradi4g36507	Bradi4g36507.1	2.4219e-05			no	(M=2) 4.2.3.4 - 3-dehydroquinate synthase / Dehydroquinate synthase	75.0013	1.70695	1.53782	42.5607	72.6489	39.5595	74.3263	50.1735	66.2654	55.1418	75.0013	40.6455	39.0527	40.9014	49.6433	89.0155	64.8345	66.0183	70.7273	31.1638	43.2497	57.247	26.5774	77.1974	77.2318	74.8948	67.9812	63.3543	54.1876	50.6264	32.5255	61.6143	55.2149	82.9265	65.3059	51.0844	62.914	61.8595	44.7093	64.7878	86.849	69.0282	79.3402
Bradi3g28290	Bradi3g28290.1		0.00657904		no	(M=38) PF06203 - CCT motif (CCT)	3.77572	1.70675	1.28225	1.46787	2.50528	2.22397	3.04742	3.37044	3.77572	2.14245	2.47438	2.23686	1.57596	1.04934	1.00931	1.91347	2.9002	2.93133	2.2761	2.16959	1.8863	2.19497	2.64504	4.19035	2.77806	2.87613	2.34515	3.32765	3.1662	2.57019	4.4177	3.50988	3.43	3.67417	4.48881	2.31052	1.61725	2.05776	2.58428	3.40682	1.48932	3.04498	1.95638
Bradi2g55430	Bradi2g55430.1	6.1062e-08			no	Aux/LAX- Like Auxin Importer, syntenic to Sb03g040380, Os01g63854,	34.9179	1.70538	1.93681	16.6937	28.4691	16.1201	34.9179	16.5593	34.2717	17.2318	31.3421	15.5997	15.4213	17.9938	17.7599	27.1829	30.8068	27.1106	28.7761	17.6646	16.5197	13.8193	16.477	34.6095	29.7912	36.5472	38.7237	18.5715	15.0418	13.3527	19.2712	41.5042	26.2092	33.1413	36.2321	12.7173	14.0634	23.0318	19.1148	33.1278	25.2607	36.6608	30.3191
Bradi5g12165	Bradi5g12165.1	0.0339508			no	0	5.24857	1.7048	1.75258	2.68961	4.58525	2.43117	3.82609	1.14823	5.24857	2.98087	2.55121	1.32565	2.87375	2.07292	4.48614	2.98419	5.15629	1.68118	8.51935	0.756338	3.4934	4.55286	0.922085	5.77523	4.11594	2.435	2.97818	0.704317	1.34029	1.38471	1.16359	2.6001	8.46977	6.12407	3.80033	1.95614	4.47273	2.71	2.78461	1.58353	4.11892	2.32847	2.17392
Bradi3g23240	Bradi3g23240.1	0.000530037			no	myosin heavy chain binding, actin filament binding (Blast2GO)	15.1258	1.70479	1.65236	6.34185	10.8115	7.1377	15.1258	9.19555	14.4257	9.12722	12.1858	7.2996	5.14286	3.04385	9.88107	12.1599	8.04465	10.8002	12.2413	5.41416	6.92504	8.59546	7.61613	12.7204	11.0084	17.0955	19.6791	10.4714	11.4394	6.86238	8.00909	11.4539	10.7268	22.1066	13.4156	8.97615	6.33313	9.69961	11.5	14.6054	11.9883	10.5778	11.5715
Bradi3g47827	Bradi3g47827.1	0.00339586			no	0	1.23245	1.70478	1.71579	0.59866	1.02058	0.526325	0.995305	0.668998	0.85854	0.599596	1.23245	0.827666	0.489334	0.313752	0.763886	1.28729	0.780443	1.20868	0.805916	0.257574	0.555189	0.664498	0.62804	0.91783	1.4017	0.760146	0.90154	0.479716	0.988956	0.943141	0.264178	1.77095	0.480735	0.463462	0.71901	0.814209	0.652802	0.615268	0.316104	1.16844	1.40271	1.45378	0.904855
Bradi1g53310	Bradi1g53310.1	3.89455e-08			no	carboxypeptidase activity (Blast2GO)	13.5574	1.70333	1.88693	6.96748	11.8679	5.04756	12.3864	6.70134	13.5574	7.54716	11.7457	6.13492	7.01911	6.5139	8.20198	12.9921	13.1097	12.4868	8.88312	4.79662	4.79022	6.02001	4.58339	13.8585	9.57442	14.7121	11.4005	7.00186	7.8108	6.40828	5.58441	16.3782	9.58149	13.1793	15.0905	8.38218	7.44733	7.19977	7.15935	10.6533	10.5899	13.0707	12.6689
Bradi4g31310	Bradi4g31310.1	1.19627e-06			no	aldehyde dehydrogenase [NAD(P)+] activity, 3-chloroallyl aldehyde dehydrogenase activity, aldehyde dehydrogenase (NAD) activity, glycolaldehyde dehydrogenase activity, succinate-semialdehyde dehydrogenase [NAD(P)+] activity, lactaldehyde dehydrogenase act	254.244	1.70258	1.44037	149.329	254.244	172.261	241.673	164.504	219.212	158.907	213.911	155.182	127.221	153.089	161.823	278.578	210.01	271.203	257.186	169.197	171.663	166.148	182.035	253.998	203.674	242.167	266.854	170.719	169.084	154.999	163.214	257.834	229.105	183.498	206.413	133.468	193.121	155.033	154.007	224.251	193.995	228.684	208.713
Bradi5g16672	Bradi5g16672.1	0.00468047	0.0403484		no	(M=2) PTHR10641//PTHR10641:SF629 - MYB-LIKE DNA-BINDING PROTEIN MYB	11.708	1.70256	1.55455	4.78687	8.14992	6.97362	11.708	5.01487	7.1469	4.56069	6.16308	6.28926	4.41098	3.85668	4.59057	10.3269	8.39416	5.16094	8.71767	5.48797	5.65456	6.716	10.0359	14.5056	8.86111	11.5524	11.913	2.75181	7.66788	4.44407	5.1957	8.1633	8.03661	5.31715	7.07054	4.18532	4.45797	4.15963	5.43983	5.4136	4.92639	8.44767	5.86465
Bradi3g03538	Bradi3g03538.2	0.000359302			no	0	19.0827	1.7002	1.63894	10.4694	17.8	12.3987	19.0827	9.99174	14.8014	7.27038	14.0869	11.4582	6.38392	13.2844	10.7509	18.0316	16.3834	19.4655	17.3196	10.9975	10.8364	12.7147	15.0462	19.4074	16.2444	16.6212	24.0578	10.2411	7.36229	7.60632	14.7573	17.8531	16.01	11.3232	14.0193	4.42448	8.25847	8.9755	7.42307	13.6873	12.3584	17.7749	12.5268
Bradi2g55690	Bradi2g55690.1	2.4116e-05			no	Glycosyl hydrolase (GH), subfamily GH17	124.479	1.69898	1.62281	63.3352	107.606	65.4859	124.479	74.1569	102.711	76.0765	118.057	46.9863	58.6606	61.106	86.588	126.088	117.432	102.525	84.3762	60.8703	58.8453	85.0607	57.1674	132.952	95.3472	119.348	150.268	87.4971	71.3364	65.9259	71.8681	128.2	63.8055	118.517	100.321	87.258	67.2695	79.0936	70.6847	118.181	121.832	120.663	111.552
Bradi5g21710	Bradi5g21710.1	2.73129e-06			no	4-aminobutyrate transaminase activity (Blast2GO)	63.1031	1.69698	1.54564	37.1856	63.1031	36.5237	62.5523	38.6137	53.6429	34.4005	47.4841	32.2944	30.4951	45.0781	40.8749	73.7335	49.2519	64.233	65.1939	37.3503	37.0416	36.5235	35.1795	66.1013	54.0921	65.2516	64.7641	39.4344	39.292	35.563	40.1656	78.0499	46.3027	44.5041	45.715	34.677	34.9309	36.0307	31.9637	50.8037	46.5509	51.0519	41.5296
Bradi5g08380	Bradi5g08380.1	0.00520919			no	Puttive AP2/ERF domain-containing transcription factor	31.9374	1.69377	1.5091	18.0521	30.576	22.8847	31.9374	16.5047	21.7921	16.2536	26.908	19.2837	14.5129	18.0545	20.3573	27.6513	32.3614	30.0233	32.268	18.766	17.949	19.4937	35.3299	36.0768	20.657	38.4285	32.5872	12.4492	15.1559	12.1618	26.2518	25.2627	16.1796	18.676	27.0499	13.6728	15.6432	19.19	16.5084	27.8594	21.7702	28.567	29.4354
Bradi5g12280	Bradi5g12280.1	0.00202262			no	UDP-glucose 4-epimerase activity (Blast2GO)	22.9084	1.69339	1.69102	10.5351	17.8399	8.64502	17.0393	12.3209	22.9084	13.0249	17.5064	9.94545	13.7199	6.03219	12.4427	20.1903	17.5837	17.1228	16.463	5.57113	6.29008	13.6628	9.05602	18.5915	16.6828	15.2789	17.6039	9.03087	12.0664	15.4885	12.6977	31.9203	7.62516	28.5879	23.5003	21.3463	12.8994	6.83872	11.0153	15.8961	22.6344	15.0868	16.4083
Bradi5g17510	Bradi5g17510.1	2.52313e-06			no	(M=10) PF05903 - PPPDE putative peptidase domain (Peptidase_C97)	19.6882	1.69273	1.55982	11.631	19.6882	11.2254	18.0342	10.8816	17.6312	12.2436	16.3694	11.1672	9.95918	16.9465	8.45119	22.9113	17.5946	20.0781	18.1688	12.4202	11.6223	12.2065	8.65256	20.6919	15.7931	17.6563	17.9958	10.8149	15.1494	9.7453	7.81687	18.1603	20.7726	15.3824	16.2096	11.5419	13.218	10.2586	13.9558	18.8275	14.6822	17.1321	14.8359
Bradi4g39197	Bradi4g39197.1	0.000281378			no	(M=4) 2.5.1.84 - All-trans-nonaprenyl-diphosphate synthase (geranyl-diphosphate specific) / Solanesyl-diphosphate synthase	6.05619	1.6908	1.61632	3.58185	6.05619	2.70666	5.67297	3.40405	4.8388	3.44693	4.66972	3.21943	2.90797	4.81049	3.38953	5.02481	4.59156	9.43594	5.17246	3.7961	2.14927	1.89548	2.9858	6.82578	5.90232	5.14196	4.82182	3.64903	2.49549	3.13869	4.333	5.68309	4.52528	4.73725	4.40959	1.90025	4.86219	2.74226	4.283	4.87126	4.13879	6.03185	3.637
Bradi1g21640	Bradi1g21640.1	0.000563322			no	(M=1) PTHR10992//PTHR10992:SF799 - ALPHA/BETA HYDROLASE FOLD-CONTAINING PROTEIN	4.22103	1.68876	1.61573	2.26553	3.82594	2.36079	3.7563	2.26799	4.22103	3.00633	4.1935	1.86389	2.5975	2.4982	2.10254	3.59643	2.58924	4.8401	4.27799	2.27877	2.6664	2.09026	2.40773	4.06005	2.7164	5.25777	2.99099	2.40498	2.96132	1.2516	2.45406	5.35314	3.23235	4.10028	4.19834	1.3097	2.56684	3.67424	4.47454	3.41924	3.31859	5.37852	4.65764
Bradi1g21880	Bradi1g21880.1	2.25527e-09			no	(M=1) PTHR22814//PTHR22814:SF128 - COPPER TRANSPORT PROTEIN ATOX1-RELATED	78.6843	1.68658	1.90652	39.6564	66.8836	36.1922	78.6843	38.6509	75.4629	36.4466	66.7506	37.9263	42.6746	38.9095	39.1153	68.8435	77.4285	50.5919	70.6705	36.133	41.6279	40.8785	26.1293	81.1976	65.9006	89.0159	78.623	37.8698	48.0838	36.7337	31.9162	71.9086	56.9254	86.1516	86.866	37.9019	32.652	37.0432	38.1895	71.8399	60.9246	64.079	70.1587
Bradi3g04440	Bradi3g04440.2	2.47743e-09			no	arabinose-5-phosphate isomerase activity (Blast2GO)	16.9589	1.68598	1.74504	7.30369	12.3139	7.21694	11.6073	8.71485	14.2034	8.33025	16.9589	8.17287	6.94795	6.68233	7.4116	13.2755	10.8043	11.7874	13.3883	7.49733	8.44608	8.01979	4.90457	12.1477	11.7993	11.9215	10.5606	11.4091	8.91124	7.36529	7.17378	16.3445	11.2627	12.6676	16.5387	8.35528	8.34209	7.53484	9.08877	19.717	17.7829	14.9184	15.4174
Bradi3g17842	Bradi3g17842.1		0.00241825		no	(M=19) PF00304 - Gamma-thionin family (Gamma-thionin)	23.4469	1.68172	2.06928	13.9422	23.4469	6.06722	7.42263	2.3601	12.1941	1.04539	5.38826	17.0333	12.5545	8.76	17.4209	17.3827	19.14	17.8573	39.4077	6.47884	2.87277	8.9143	6.00297	3.95768	12.0883	11.2635	2.38106	4.58525	1.83696	1.42339	1.59479	4.2318	8.41609	26.5793	9.54914	0.893675	0.218935	1.1607	1.90825	11.6656	6.85497	0.797833	2.23463
Bradi3g40941	Bradi3g40941.1	6.85289e-05			no	(M=4) PTHR23041//PTHR23041:SF62 - RING FINGER DOMAIN-CONTAINING	7.60538	1.68138	1.4371	4.49841	7.56356	4.19671	7.60538	4.66044	6.87412	6.35597	6.28437	5.66081	3.57921	3.56532	5.18831	8.38925	8.56277	6.48104	6.82117	4.17174	4.72391	4.28181	3.60939	6.98744	6.69563	7.90682	8.83162	5.38861	5.00793	4.3116	3.93364	6.01415	6.32937	7.26422	7.88875	8.12112	5.34333	6.50943	5.45001	6.4803	5.86291	7.25018	5.54409
Bradi1g73817	Bradi1g73817.1	0.00215003			no	(M=4) PF09366 - Protein of unknown function (DUF1997) (DUF1997)	12.2909	1.67967	1.49085	7.31741	12.2909	6.98543	11.8498	6.10798	9.17778	8.01717	9.06335	9.66547	5.31415	6.86334	7.42669	13.6225	12.5318	11.6063	11.4029	4.63543	7.67818	10.1717	5.45639	9.88623	8.57427	12.9938	15.9448	4.31661	6.65646	4.97492	8.48392	11.4021	5.90693	11.5044	7.89766	8.95711	7.29196	7.87496	7.94465	7.36252	9.69965	11.6872	7.50402
Bradi3g31737	Bradi3g31737.1	0.038327	0.0321976		no	(M=1) PF02798//PF14497 - Glutathione S-transferase, N-terminal domain (GST_N) // Glutathione S-transferase, C-terminal domain (GST_C_3)	21.4915	1.67879	1.89568	11.0956	18.6271	10.747	21.4915	3.67705	8.43753	5.59158	10.4206	7.70674	11.1379	12.4974	13.0403	27.3726	16.9312	11.4026	18.8022	7.57266	6.99537	16.8053	11.6147	28.352	12.9137	18.0883	26.6121	3.41217	1.73153	2.23615	7.32836	8.18778	6.83884	7.47218	11.2513	1.68476	5.98471	13.3478	1.34905	6.13733	6.84161	13.7248	14.9786
Bradi2g49690	Bradi2g49690.1			0.0229191	no	(M=9) PF04720 - PDDEXK-like family of unknown function (PDDEXK_6)	13.0235	1.67836	0.960684	4.91528	8.24962	5.51059	8.14905	7.13054	7.40679	13.0235	5.57214	4.25841	4.61572	5.98335	4.80364	7.1688	12.7228	6.10489	7.00195	5.28174	5.65976	6.72217	4.37866	7.25945	9.0335	10.2026	6.10063	3.5413	9.35967	9.28311	6.33808	8.53395	8.28059	8.74334	4.0693	16.9388	6.24689	9.4624	19.4458	6.52441	5.75274	2.92688	7.08453
Bradi5g05110	Bradi5g05110.1	0.0386639			no	bHLH transcription factor	1.08234	1.67652	2.24707	0.645585	1.08234	0.20775	0.88473	0.128456	0.764212	0.561392	0.736357	0.743362	0.805735	1.03324	0	0.446239	1.92761	0.628484	1.32702	0	0	0.486292	0.344709	0.863596	0.879251	0.682719	1.11335	0.263299	0.250524	0	0	0.486006	0.31663	1.78065	0.473567	0.487517	0.477733	0.759822	0.520494	1.62795	1.09986	0.217617	0
Bradi1g43260	Bradi1g43260.1	0.018379			no	(M=62) PF13962 - Domain of unknown function (PGG)	1.34533	1.67651	1.47415	0.802459	1.34533	0.577782	1.11618	0.780102	0.730408	0.663278	0.970511	0.987745	0.823556	0.712865	0.68567	1.50516	1.67471	0.899339	1.30211	0.953701	0.400453	0.745572	0.2114	0.926833	1.41545	1.32586	0.796585	0.645895	0.537738	1.26985	0.666922	0.596107	0.679631	0.702011	0.943881	0.74745	0.87894	0.388314	0.638408	0.589949	1.07922	0.800748	1.41213
Bradi5g20758	Bradi5g20758.1	1.1238e-07			no	0	10.5134	1.67642	1.67054	6.0557	10.1519	6.18237	10.5134	5.07555	8.48007	5.92217	9.67111	5.65091	5.22431	6.41068	6.93689	10.3744	9.0506	10.6794	10.5031	5.31025	5.60621	7.33906	6.47397	13.3229	8.69891	10.0745	9.95707	5.47484	5.04117	5.55548	4.23069	9.77965	7.43329	7.33682	9.37052	6.21303	6.14174	6.79534	4.53857	9.13265	9.88557	10.2176	9.44858
Bradi3g32462	Bradi3g32462.1	4.10841e-05			no	0	1295.94	1.67606	2.28935	471.817	790.794	480.834	1023.31	243.879	1247.17	706.726	1295.94	313.368	540.686	420.013	613.199	1186.27	878.928	286.569	811.408	394.068	566.264	633.824	329.18	1170.17	879.355	875.158	1168.56	271.825	336.228	227.128	140.337	1248.09	1193.12	958.544	1588.93	572.507	764.464	1019.75	470.18	771.579	1146.83	1552.41	1712.97
Bradi5g26240	Bradi5g26240.1	1.42656e-05			no	zf-Dof	115.066	1.67531	1.61744	62.8142	105.233	57.2796	102.073	60.2681	115.066	84.5652	106.131	55.4916	66.5332	54.8449	74.387	103.699	116.299	79.2109	121.723	56.1645	55.4887	77.0163	40.4491	98.6875	94.6631	97.3912	117.551	71.8893	50.1482	71.6612	47.3736	106.231	110.492	131.494	112.047	67.4888	86.4695	113.246	71.056	86.8311	92.1137	121.337	124.242
Bradi2g47980	Bradi2g47980.4	3.60946e-06			no	hydrogen-exporting ATPase activity, phosphorylative mechanism, hydrogen ion transporting ATPase activity, rotational mechanism (Blast2GO)	84.4218	1.67449	1.43413	50.4164	84.4218	49.0946	79.7073	63.4907	73.4997	56.7657	77.5462	43.5797	42.0625	64.1461	51.8771	101.547	65.6033	90.6078	79.9287	59.8166	50.2847	47.6521	38.625	82.1024	77.8848	82.8989	75.9432	69.4857	66.3312	65.1704	52.9757	98.1917	68.2178	65.9207	61.6686	62.1142	57.5608	54.0199	53.3679	86.6289	81.7084	71.6461	70.2014
Bradi1g22671	Bradi1g22671.2	2.99583e-06			no	(M=2) PTHR11673 - TRANSLATION INITIATION FACTOR 5A-RELATED	46.972	1.67275	1.92908	18.9645	31.7228	22.4088	40.107	21.7261	46.972	19.8069	41.1309	13.7909	24.8074	19.8825	17.3771	35.1403	30.0546	26.1723	35.5239	39.0067	15.3102	20.011	15.3073	47.5532	42.168	32.4731	38.2337	16.6809	26.8482	27.2783	16.0971	42.7321	37.4946	52.5642	55.0972	22.8035	16.123	19.3449	20.9561	36.7154	44.2824	44.7103	38.8154
Bradi1g60720	Bradi1g60720.1	0.000527523			no	CAMK_CAMK_like.16 - CAMK includes calcium/calmodulin depedent protein kinases, expressed, subfamily CAMK_like(CAMK_1)	62.4121	1.67225	1.45208	37.3223	62.4121	45.5629	62.2259	40.8621	54.0825	35.3728	52.3342	42.2906	29.6403	40.7719	36.5861	76.1611	49.4724	62.3699	61.6451	37.735	33.5176	42.4346	68.5643	71.0644	58.8129	55.9246	63.1017	44.6002	42.7578	32.55	43.5403	60.9639	48.3519	57.9417	49.0725	34.8777	38.7757	28.7639	39.0738	56.1203	50.1047	51.6628	51.4492
Bradi3g12957	Bradi3g12957.6	0.0179525			no	0	0.555981	1.67212	1.81938	0.196465	0.328512	0.156037	0.555981	0.287387	0.305645	0.254091	0.436351	0.186593	0.202249	0.291776	0.105242	0.420042	0.241926	0.552149	0.099929	0.212918	0.0983433	0.183098	0.129789	0.243869	0.74487	0.257056	0.978127	0.29741	0.282981	0.487267	0.0818914	0.274485	0.119217	0.383111	0.445766	0.275338	0.449688	0.0953622	0.195975	0.612953	0.662586	0.163873	0.305992
Bradi4g15047	Bradi4g15047.4	2.58752e-05			no	0	24.2969	1.66943	1.46963	14.3982	24.0367	12.1045	24.2969	17.0271	19.7116	18.5507	23.1904	12.8934	14.073	17.2007	13.4255	29.9583	16.717	25.4609	24.0108	13.1692	13.8761	13.0943	8.27847	25.2965	23.8354	22.9379	25.1176	17.4371	19.4171	17.8003	13.4541	25.7311	14.8627	21.567	16.6857	18.4364	23.1202	14.6535	17.9926	23.8565	27.0543	18.2919	23.5589
Bradi1g12580	Bradi1g12580.1	0.00445159			no	(M=37) PF05678 - VQ motif (VQ)	1.82174	1.66713	2.77072	0.515187	0.858882	0.726347	1.64562	0.335001	1.82174	0.557365	1.58621	0.275966	0.299122	0.86306	0.622601	1.49096	0	0.466638	1.47793	0.314901	0.581791	1.62478	0.38391	1.44271	0.979242	1.26727	2.89326	0	0.279015	0.576526	0.484462	0.270638	1.05792	2.26645	3.69196	0.271479	0.532063	0.846232	0.579686	0.988957	2.69486	1.45419	1.20681
Bradi5g18170	Bradi5g18170.1	0.0125483			no	nitrate transmembrane transporter activity, cation channel activity (Blast2GO)	4.76651	1.65981	1.37655	2.6334	4.37094	2.94712	4.60278	3.41484	4.76651	3.65956	3.6799	2.2778	3.95027	2.10316	2.20238	2.57845	5.48465	4.40181	5.01888	2.67342	4.04743	3.25691	1.81072	3.17546	4.09901	5.67822	5.45843	3.11193	4.54012	4.3507	1.6566	3.76558	4.0749	6.7479	4.47767	4.48152	3.88969	3.25953	3.00751	3.10962	4.73749	3.31503	3.55747
Bradi3g56660	Bradi3g56660.1	2.45736e-05			no	aspartic-type endopeptidase activity (Blast2GO)	34.0014	1.65923	1.69733	16.39	27.1948	13.9429	27.9121	21.6882	34.0014	17.0775	28.175	11.7725	17.9113	17.1139	18.7624	29.2731	27.0265	25.294	27.1856	18.7329	15.5971	11.9759	9.4658	31.1489	22.9947	33.7259	23.779	24.2157	23.3684	18.5021	20.6668	53.3835	22.772	21.0667	38.7834	19.9748	14.6804	17.7738	15.881	28.835	31.6406	25.4209	26.8036
Bradi1g47232	Bradi1g47232.1	0.0449103			yes	hydroxycinnamoyl-coA shikimate transf. (HCT) [PMN]	1.87369	1.65861	1.67337	1.12968	1.87369	0.693718	1.54086	0.659581	1.44304	1.05813	1.06798	0.559928	2.42764	0.583708	0.94743	0.882325	1.99643	2.36699	2.24901	0.638926	0.590218	0.961521	0.584207	1.58558	1.98685	1.54275	1.04827	0.29749	0.84917	0.877316	0.61435	0.549117	0.178873	3.30522	1.73895	1.51476	0.404828	1.43082	0.882125	1.08689	1.98829	0.737626	0.459111
Bradi2g23050	Bradi2g23050.2	0.00800682			no	0	7.29106	1.65834	1.4256	4.27092	7.08262	4.45769	7.29106	4.1037	4.81262	3.69902	4.38073	4.7515	4.99411	3.6024	3.73567	7.51975	6.53391	4.86935	9.40749	4.60037	3.64257	4.37993	5.20791	8.15458	7.66376	6.8764	6.4695	4.89595	4.80399	4.06081	2.65405	5.22458	3.67977	6.35602	3.99013	4.5326	3.88643	4.56236	1.8147	3.6979	3.19554	4.80522	5.82428
Bradi2g00560	Bradi2g00560.1	1.15903e-06			no	ribokinase activity (Blast2GO)	19.1788	1.65648	1.58845	11.2074	18.5648	10.3753	16.9808	12.6654	18.2896	11.7174	19.1788	8.32501	13.3742	12.3979	10.7325	16.7811	18.6964	19.3558	19.426	12.553	10.1857	11.5242	7.23832	15.9321	20.9685	17.8858	13.1365	14.8489	12.1745	13.1992	10.439	17.6407	14.4372	20.9082	20.1724	13.1535	10.3182	12.1562	11.2418	18.7348	25.3388	17.3645	15.2774
Bradi3g49180	Bradi3g49180.1	0.021746			no	MYB transcrition factor	1.06833	1.6564	2.30775	0.248441	0.411517	0.283138	0.346755	0.0934907	1.06833	0.452045	0.659102	0	0.195472	0.188	0.610293	0.487162	0.467641	0.304942	0.386323	0.411568	0.190097	0.530888	0	0.785661	0	0.331257	0.270101	0.19163	0.182333	0	0	0.707435	1.38267	1.66623	0.516996	0.354817	0.521544	0.553002	0.378818	0.646271	1.12067	0.475147	0.394319
Bradi1g43630	Bradi1g43630.2	0.000184364			no	L-glutamate transmembrane transporter activity, hydrogen:amino acid symporter activity, L-histidine transmembrane transporter activity, L-glutamine transmembrane transporter activity, L-aspartate transmembrane transporter activity, L-asparagine transmembr	7.5501	1.65591	1.42483	4.55948	7.5501	4.89939	7.35792	5.18746	6.15199	5.24476	7.28149	4.17416	3.78787	6.88133	3.39458	6.29349	7.04818	9.68448	7.17425	4.31999	6.34414	4.47699	4.45643	7.27395	6.1141	7.75641	8.2872	5.98272	5.69245	5.06994	4.00472	6.37835	6.69835	5.78001	5.75128	4.12265	7.48629	4.27234	5.09773	6.02981	8.10057	7.67284	7.32273
Bradi3g34590	Bradi3g34590.1	7.72048e-06			no	symporter activity (Blast2GO)	66.4022	1.65371	1.46424	40.1534	66.4022	39.51	58.8082	38.0215	50.1747	38.7329	53.6489	33.6548	38.8671	41.7668	46.3249	68.726	66.1019	58.686	72.0948	34.8598	39.4875	48.1606	35.5321	64.3201	53.9349	55.471	61.5069	39.1675	35.1405	35.0497	42.7285	55.1065	41.2133	49.1514	55.2275	33.8958	39.2022	46.2762	35.5575	46.962	54.4185	54.8915	58.3237
Bradi1g74877	Bradi1g74877.1	2.34206e-07			no	0	3.95126	1.65311	2.94079	1.70438	2.81752	1.44905	3.75941	0.800221	3.95126	0.858164	3.62237	1.09083	2.36472	1.51622	1.84575	1.96448	3.30008	2.30565	3.69989	2.28201	1.14985	1.6056	0.758756	3.48499	3.54817	5.00922	2.99525	0.772748	0.551442	0.759626	1.11707	3.9225	3.48475	3.35954	5.03823	1.4308	0.701042	1.30082	0	3.69195	3.55073	2.87404	4.37274
Bradi2g34610	Bradi2g34610.1	4.38146e-06			no	acyl-CoA oxidase activity, FAD binding, short-branched-chain-acyl-CoA dehydrogenase activity, glutaryl-CoA dehydrogenase activity, butyryl-CoA dehydrogenase activity (Blast2GO)	106.655	1.65191	1.34431	64.5645	106.655	72.0421	99.1844	74.8629	89.0149	72.3747	86.7205	60.6729	65.5233	67.8748	64.1872	115.258	90.4579	116.472	104.43	77.9661	67.8134	72.4886	69.9003	98.1912	84.9164	99.8332	113.797	68.5963	74.9126	75.426	80.5168	107.799	86.0339	79.4459	82.781	75.8355	75.8106	62.1297	75.7229	96.988	80.4483	86.0164	83.4295
Bradi3g09190	Bradi3g09190.1	6.78364e-06			no	glucuronosyltransferase activity (Blast2GO)	24.8945	1.65177	1.77622	14.6072	24.1278	11.7892	22.6542	12.6223	24.8945	14.0399	22.5672	10.0214	15.8106	14.5097	18.0872	26.7704	25.6976	20.4286	23.6144	14.8658	9.97664	13.3301	8.98434	21.7322	21.7311	22.8051	24.3484	14.1983	14.5226	10.2353	11.5329	24.2421	15.9359	32.6927	26.7074	21.2504	11.4854	11.4952	11.9287	18.1559	23.5261	27.2836	21.3033
Bradi1g73840	Bradi1g73840.1	0.0363475			no	(M=1) PTHR23241//PTHR23241:SF63 - LATE EMBRYOGENESIS ABUNDANT PLANTS LEA-RELATED	47.3222	1.65111	1.81453	28.6609	47.3222	30.9296	36.7706	12.5314	33.9051	8.92887	29.0709	32.9913	21.662	21.1645	38.8257	51.4158	58.8153	18.2376	60.8199	26.6055	15.0473	41.2449	40.8207	29.1602	34.6134	51.7137	31.5951	16.18	12.348	4.47334	17.1244	23.488	20.6733	60.0844	31.3746	3.27669	8.10379	17.6715	6.6635	32.8727	23.9371	32.596	26.8776
Bradi3g05060	Bradi3g05060.1	0.0100591			no	4-hydroxyphenylpyruvate dioxygenase activity (Blast2GO)	246.52	1.65104	1.49147	142.852	235.854	178.082	246.52	140.561	196.378	137.238	214.24	138.407	118.829	138.724	175.446	221.955	290.107	234.273	197.083	123.336	119.113	213.088	256.791	253.345	173.587	267.124	292.022	148.712	94.2368	93.6946	225.602	237.727	135.426	192.237	220.121	115.305	121.787	201.877	109.983	196.856	166.1	290.819	203.186
Bradi1g11920	Bradi1g11920.1	0.0202966	0.000123066		no	manganese ion binding (Blast2GO)	1766.84	1.64927	1.42385	1071.28	1766.84	783.175	1140.23	671.365	887.697	566.859	608.758	771.002	1641.37	760.314	1112.44	2078.08	1362.83	1769.29	1857.16	874.466	719.453	982.375	556.404	1061.27	1002.46	1185.72	1311.48	562.758	831.553	530.931	760.216	624.889	751.904	1165.63	1008.37	600.553	466.596	615.48	584.806	624.582	594.816	618.151	597.483
Bradi4g30930	Bradi4g30930.1	1.80022e-05			no	ATPase activity (Blast2GO)	36.5838	1.64717	1.76341	20.1055	33.1172	17.848	35.1211	16.1915	30.8783	22.8083	36.5838	18.2575	20.0045	19.5501	22.6099	31.897	44.6418	28.7747	27.1551	18.5689	20.7095	22.5891	9.52457	33.372	21.8297	44.5629	40.7199	18.4515	17.2553	16.1689	12.8902	37.7561	20.0334	33.106	32.6178	21.377	20.5654	22.8201	26.4706	35.0844	26.6022	50.3691	34.2795
Bradi5g25000	Bradi5g25000.1	0.000186078			no	(M=61) PF02519 - Auxin responsive protein (Auxin_inducible)	37.3601	1.64585	1.82794	18.1434	29.8613	17.0468	37.3601	17.3464	32.8446	20.8431	34.0676	11.7134	20.2338	20.9572	19.6692	32.5099	33.2462	23.5872	30.1017	18.9604	17.9474	15.2984	15.981	51.8338	21.8373	40.1296	35.6397	17.6563	19.7033	20.1421	11.884	43.0517	14.6793	30.3254	43.322	14.1261	13.8869	23.9034	31.456	30.1508	24.7668	40.5358	40.8168
Bradi1g59830	Bradi1g59830.2	0.000104514			no	L-amino acid transmembrane transporter activity (Blast2GO)	13.8881	1.64525	1.39148	8.44134	13.8881	7.82725	12.2718	10.7378	13.5923	10.1493	11.9493	8.75318	9.60194	7.9156	7.49466	15.2888	11.8959	13.9093	14.4586	7.34067	10.2272	8.89969	4.84145	13.4067	14.2202	9.29824	12.1622	10.5338	14.7142	10.5753	7.12775	13.2383	12.8022	14.724	13.6049	10.3745	12.4029	8.51582	9.30409	13.1015	13.7623	10.0955	10.8378
Bradi3g44820	Bradi3g44820.2	0.00508501			no	copper ion transmembrane transporter activity (Blast2GO)	23.0257	1.64466	1.62167	10.9814	18.0606	7.4149	15.7663	14.8103	23.0257	15.2523	21.7318	7.6834	15.2682	8.4547	12.5192	23.8304	11.6222	18.0445	18.7453	12.664	4.94942	6.70177	5.34437	21.1996	13.2533	16.4654	12.147	15.4216	16.8313	16.4974	10.4909	35.1636	13.6362	24.5397	18.7634	29.3941	9.87572	8.28984	13.4496	23.9651	21.9784	25.1171	15.8666
Bradi2g21180	Bradi2g21180.1	0.0120827			no	Autoinhibited Calcium P-type ATPase subfamily P2B Cluster 2 from PMID: 12805592. Similar to AtACA4 Vacuolar Ca transporter PMID: 10748247	0.411304	1.64386	1.61112	0.239783	0.394169	0.251617	0.389236	0.162748	0.345612	0.301907	0.411304	0.224949	0.0975294	0.281403	0.355251	0.44562	0.174994	0.570557	0.385506	0.205348	0.142271	0.220735	0.438112	0.431199	0.199553	0.454514	0.471676	0.0956123	0.0909735	0.187978	0.27643	0.39709	0.344936	0.323304	0.317118	0.265549	0.433701	0.413874	0.0945041	0.483678	0.63903	0.276583	0.245928
Bradi1g14971	Bradi1g14971.1			0.0140059	no	(M=21) 2.7.10.2//2.7.11.1 - Non-specific protein-tyrosine kinase / Cytoplasmic protein tyrosine kinase // Non-specific serine/threonine protein kinase / Threonine-specific protein kinase	1.66327	1.6437	0.91657	0.552151	0.907569	1.2719	0.789009	0.300915	0.975368	1.66327	0.800231	0.410334	0.444764	0.427761	0.925745	0.73897	0.532018	1.04077	1.31852	1.87291	0.865065	1.20795	1.14167	1.07258	1.09203	0.37686	0.614569	0	0.414867	0.428618	0.360173	0.804824	1.04868	1.26374	0.784225	0.807325	1.58225	1.67768	2.58581	0.49016	1.09282	0.720744	0.897205
Bradi4g43370	Bradi4g43370.2	0.0155508			no	(M=1) PTHR23029//PTHR23029:SF30 - PHOSPHOGLYCERATE MUTASE	8.89475	1.64354	1.72218	3.11242	5.11539	3.62343	8.89475	2.60866	6.01334	6.53085	7.31679	3.38059	2.80207	2.90225	3.36479	4.47654	7.47705	4.03505	4.47291	3.1768	2.51539	7.69497	1.10657	11.6089	6.52708	10.5929	6.85021	5.49398	1.60844	2.28491	1.04729	4.87547	4.06572	6.94101	8.17117	3.71687	5.17588	11.3826	5.84802	5.70105	6.00219	9.95477	7.60914
Bradi1g68680	Bradi1g68680.3	0.000366891	0.000262472		no	inositol-4,5-bisphosphate 5-phosphatase activity, phosphatidylinositol-4,5-bisphosphate 5-phosphatase activity (Blast2GO)	7.06365	1.64301	1.53116	2.35677	3.87221	2.73533	4.86353	4.63765	6.76133	5.00467	7.06365	2.72316	2.57079	1.55677	2.57637	3.08485	3.6446	4.90173	3.85765	2.50593	4.07422	3.01695	1.34424	5.05158	4.75351	4.51794	5.13108	5.69392	3.81901	5.41372	3.62395	7.7533	7.29622	5.9519	6.04388	3.80228	6.3511	3.59156	6.27375	9.02422	5.77072	8.17768	5.28199
Bradi2g59802	Bradi2g59802.1	0.000186342			no	(M=14) PF05498 - Rapid ALkalinization Factor (RALF) (RALF)	5.76606	1.64214	1.62185	2.95007	4.84444	2.91458	4.73917	4.13287	5.6737	2.96505	5.76606	1.82927	3.22198	2.62206	4.12696	4.94148	4.74347	4.05976	5.63303	4.1747	1.92823	2.69251	2.86288	6.57465	4.25971	5.04011	3.08221	4.85945	3.0054	5.25464	3.41201	4.48487	5.55155	6.10324	6.55512	1.79952	2.94609	3.2721	3.8425	5.05311	5.68372	6.82777	5.49963
Bradi1g56612	Bradi1g56612.1			0.0481937	no	0	15.8233	1.64163	1.074	9.63879	15.8233	9.38478	13.5206	14.0693	10.129	12.3154	9.29542	13.4747	6.08557	12.4082	6.58667	9.70664	15.1412	24.4936	13.9516	9.2255	12.0731	7.49267	8.74784	12.719	16.3364	12.5817	12.4452	14.3451	14.0777	16.421	11.4333	9.69069	8.03528	9.91375	12.8764	15.4649	15.1546	8.26387	10.3784	14.3523	8.17411	5.32533	9.3299
Bradi3g60160	Bradi3g60160.1	0.000830081			no	saccharopine dehydrogenase activity (Blast2GO)	119.235	1.64159	1.41258	69.5749	114.213	91.2712	119.235	76.7631	104.377	75.0988	103.9	81.2488	50.6034	72.3702	74.0771	113.092	101.758	139.543	102.459	74.8732	82.9537	89.0506	118.207	122.544	96.3214	122.528	135.546	80.5718	67.0396	70.2614	89.1797	130.21	101.784	86.685	98.8302	54.558	95.1367	80.2216	70.479	119.032	93.5273	109.092	93.9487
Bradi2g57900	Bradi2g57900.3	0.0489118	0.0268689		no	xenobiotic-transporting ATPase activity, glutathione S-conjugate-exporting ATPase activity, lipid-transporting ATPase activity, bile acid-exporting ATPase activity (Blast2GO)	2.31475	1.64132	1.56721	1.4103	2.31475	1.05482	1.95208	0.763849	1.03649	0.791119	0.997009	1.62805	1.37335	0.979986	1.65979	1.72976	1.85475	3.17915	2.49534	1.21261	1.76642	0.842241	0.398016	1.60255	1.70412	2.66519	1.83646	1.21606	0.413237	1.06734	0.358758	1.00208	1.61906	0.587431	0.937373	0.281454	1.18202	0.584882	1.11611	1.09853	0.580545	0.789704	1.51926
Bradi2g55550	Bradi2g55550.1	0.0252325			no	bZIP transcription factor	1.40779	1.64102	1.5731	0.857878	1.40779	0.763725	1.14001	0.569828	1.10825	0.756679	0.98161	1.20835	0.78584	0.755798	0.681529	1.19686	2.19335	0.817288	1.42368	0.965177	0.636856	0.94857	0.504296	0.736988	1.3935	1.88661	0.542931	0.128399	0.610846	1.00975	0.530316	0.474006	0.926437	2.10882	0.923748	0.832088	0.698906	0.988081	0.507642	1.29907	0.64362	0.530608	1.45314
Bradi2g43150	Bradi2g43150.1	8.34932e-05			no	ATPase activity, coupled to transmembrane movement of substances (Blast2GO)	8.6751	1.63941	1.53157	5.26663	8.63418	4.87996	8.6751	5.6956	8.05782	5.70627	7.63582	5.54132	4.4592	5.95171	5.1143	8.84533	6.47702	11.5705	7.64391	5.79619	6.77035	4.32531	2.628	9.91244	6.51705	9.90864	8.36226	7.00341	5.13566	5.96363	4.67969	10.6628	8.15373	6.03348	7.38125	4.66657	7.08197	6.05021	5.02633	10.8567	6.44723	7.37365	5.86571
Bradi2g41100	Bradi2g41100.2	2.4177e-05			no	(M=2) PTHR11260//PTHR11260:SF275 - GLUTATHIONE S-TRANSFERASE, GST, SUPERFAMILY, GST DOMAIN CONTAINING	112.601	1.63837	1.82957	64.8388	106.23	56.2784	112.601	51.6356	98.5932	58.1156	104.965	38.6727	86.5749	47.4295	86.6782	115.393	116.668	92.96	99.9002	64.3185	46.0935	73.9125	40.7891	127.516	101.575	116.071	105.242	68.4894	53.411	39.6038	45.0384	115.513	83.6539	73.9534	121.252	61.6659	37.0368	78.5413	55.2183	95.1094	96.2626	123.202	105.284
Bradi2g45140	Bradi2g45140.1	1.13147e-06			no	ATP:ADP antiporter activity (Blast2GO)	62.8585	1.63726	1.4625	38.3924	62.8585	32.5138	51.4027	37.8273	52.1055	41.1939	52.9025	38.3477	34.0791	45.242	35.901	68.8745	57.0706	65.976	59.513	37.7589	38.5749	30.3463	23.3753	51.9153	48.0495	52.0715	53.5745	45.2393	36.791	38.3335	30.9454	58.5339	49.6605	43.389	56.8387	40.0565	48.097	36.5626	40.0594	52.1494	48.502	69.7107	41.2478
Bradi1g21097	Bradi1g21097.1	0.0320508			no	(M=9) PF07816 - Protein of unknown function (DUF1645) (DUF1645)	1.66202	1.6362	1.60056	0.799175	1.30761	1.051	1.66202	0.761713	1.24473	0.801881	1.24958	1.00635	0.908994	0.524547	0.756803	1.35925	2.17464	1.27625	0.420289	0.956946	0.530397	1.31667	1.39999	2.04597	0.743949	1.84851	2.00966	0.534676	0.339157	0.700797	1.47222	1.15141	1.50028	1.20531	1.12194	0.494995	1.13181	0.17144	1.40928	0.801418	0.595589	1.76764	1.83368
Bradi2g57340	Bradi2g57340.1	0.0115389			no	0	191.093	1.63618	1.61998	110.232	180.359	120.583	191.093	62.7417	123.263	96.2474	136.76	98.382	99.7219	105.711	137.113	183.223	268.61	105.605	163.999	102.684	87.423	178.252	113.975	167.054	123.019	199.215	275.086	49.5945	79.4393	38.2303	83.7028	145.547	104.855	79.9717	162.678	72.0087	72.1821	156.161	84.6382	85.8345	88.2323	197.872	175.102
Bradi2g15940	Bradi2g15940.1	0.00024576			no	bZIP transcription factor	5.14906	1.63531	1.48203	2.99353	4.89534	2.5773	4.41593	3.1058	5.14906	3.72077	3.91294	2.86089	3.52379	3.38908	2.20036	4.56669	3.20347	5.7171	6.09409	1.92903	3.8381	2.55209	1.98996	4.75882	4.03757	4.77727	4.09006	3.03998	3.15544	3.26003	2.96773	5.48377	5.31743	5.07297	4.72209	4.09363	3.88612	2.25964	4.6437	3.96112	5.4258	2.28413	3.98071
Bradi3g05560	Bradi3g05560.1	0.00457595			no	(M=1) PTHR33059:SF6 - EXPRESSED PROTEIN	158.013	1.63482	1.60152	67.0591	109.63	64.3283	136.865	102.739	151.921	113.311	158.013	47.5736	75.4975	61.4586	83.7068	179.139	65.2229	111.62	82.5372	72.9867	73.4212	76.3895	34.5159	136.03	87.4342	157.628	166.369	72.8042	173.065	84.1696	80.9185	201.577	114.019	179.232	112.857	125.173	91.6176	63.5176	172.935	144.382	209.079	138.737	139.856
Bradi1g07780	Bradi1g07780.1	2.13004e-06			no	(M=144) 1.11.1.7 - Peroxidase / Lactoperoxidase	182.75	1.63454	1.57872	108.808	177.852	96.0508	169.86	99.2463	182.75	125.794	148.23	100.796	136.273	90.2269	107.938	184.729	211.186	137.712	177.78	99.1155	94.8238	111.214	79.0497	189.409	158.504	154.43	177.096	99.5374	128.208	105.772	63.4675	162.927	178.262	192.402	197.41	127.944	130.899	115.214	129.118	131.964	160.818	127.141	172.996
Bradi2g46180	Bradi2g46180.1	0.018255			no	protein kinase family protein, putative, expressed, subfamily SD-2a	1.57122	1.6342	1.47794	0.739885	1.20912	0.786598	1.57122	0.827131	1.00478	1.14037	1.37878	0.991803	0.684105	0.469966	0.813666	1.29901	1.63663	0.838532	1.06231	1.23462	0.665291	0.619326	0.627157	1.09985	1.11979	1.90459	2.16066	0.670658	1.00276	1.31854	0.316568	1.50319	0.345643	1.48099	0.689279	1.15307	0.782262	0.921605	1.70456	1.18475	1.76093	1.58371	0.985727
Bradi1g47789	Bradi1g47789.1	2.37822e-05			no	iron ion binding (Blast2GO)	19.7157	1.63401	1.4716	11.0919	18.1242	12.6421	19.7157	12.9591	16.6637	12.5361	17.9421	13.4883	9.80027	10.0437	11.0353	21.6217	18.4491	18.2963	14.1297	12.516	14.3742	14.3993	9.27902	23.3758	18.277	14.566	22.6438	15.2777	13.937	11.3024	11.319	20.9321	14.7735	15.3687	15.5805	11.0818	16.1462	10.1509	12.7655	22.4864	17.9107	15.4909	15.8806
Bradi2g06370	Bradi2g06370.1	3.43489e-05			no	zinc ion binding (Blast2GO)	3.96395	1.63398	1.6666	2.42594	3.96395	2.01074	3.39986	1.86835	3.93215	2.3707	3.16301	1.98236	2.62617	1.4925	3.60272	3.57002	4.99765	3.63135	3.65677	2.63904	2.20568	1.51295	1.68529	5.08577	2.63783	3.23669	2.63914	1.52133	1.89291	2.4158	1.64336	3.99617	3.79968	3.61792	4.31485	2.92518	2.22949	2.01477	2.31338	3.48622	3.42188	3.09508	2.64884
Bradi4g28270	Bradi4g28270.1		0.0357978		no	ATPase activity, coupled to transmembrane movement of substances (Blast2GO)	50.8092	1.63337	1.09619	31.1069	50.8092	47.5969	45.9973	39.5118	27.6904	17.8553	24.6624	41.9498	18.3823	26.9425	37.1532	53.1311	43.9218	57.0288	49.1551	27.9313	35.3483	44.8002	82.3079	51.0674	38.3885	41.9409	52.5924	23.2412	17.3626	21.731	95.7124	31.9651	30.1322	22.4976	26.1667	12.3971	24.0496	21.9633	13.0114	24.9532	22.2989	23.936	27.4614
Bradi1g11930	Bradi1g11930.1	0.000559197			no	manganese ion binding (Blast2GO)	583.666	1.63275	1.6269	357.474	583.666	311.021	511.632	280.658	468.516	289.521	451.386	230.69	366.072	382.558	450.575	744.55	501.821	504.673	583.622	394.714	281.927	342.35	225.095	606.677	349.266	559.147	531.441	328.334	338.208	192.051	264.041	583.694	354.626	383.602	552.141	174.043	282.579	478.688	222.772	378.721	407.145	569.72	449.959
Bradi2g44550	Bradi2g44550.1	0.00181025			no	4-nitrophenylphosphatase activity (Blast2GO)	52.7835	1.63143	1.74781	26.7463	43.6347	17.4076	39.4881	33.5234	52.7835	27.9281	48.6722	23.3313	30.6317	24.6648	28.3574	62.4341	42.1798	40.0071	29.9176	18.9361	23.0347	15.3166	12.3429	38.5101	42.8521	36.9708	39.6195	39.1083	38.5398	34.6685	21.7772	68.8037	24.1447	76.5785	41.6073	58.188	10.4537	15.1149	27.9559	65.3574	48.134	44.7327	36.4645
Bradi1g38025	Bradi1g38025.1	0.000194135			no	0	5.09149	1.63055	1.69921	2.38901	3.8954	1.86355	3.52809	2.98757	4.70201	2.89222	5.09149	1.70023	1.6286	2.92659	3.30062	5.66103	2.35823	4.51302	3.0493	1.71452	1.95893	2.40558	1.37516	4.20312	3.61286	3.63146	2.66493	3.82342	3.35807	2.47813	2.29064	7.48394	3.03155	4.62748	3.66508	2.72282	2.97311	2.38454	3.4884	5.24279	5.68647	5.2436	4.1931
Bradi4g08620	Bradi4g08620.1	0.00562777			no	0	4.47875	1.62923	1.76883	2.73851	4.46167	2.73231	4.2142	1.46927	4.47875	2.10951	2.85253	3.34104	1.08641	3.13464	3.39194	4.51265	1.73273	4.80203	6.79927	5.71862	1.05653	2.29492	1.85915	4.94883	2.07469	5.83011	4.00317	1.7751	1.35118	0.697982	2.05283	3.60419	4.69621	5.14485	4.46974	1.97203	1.93246	1.02451	3.50904	2.59415	2.37279	3.52108	2.9221
Bradi3g52102	Bradi3g52102.1	0.00724428			no	(M=1) PTHR35282:SF2 - F5D14.24 PROTEIN	15.3751	1.62867	1.61097	9.44026	15.3751	8.98475	12.3109	5.27018	12.8869	7.02477	8.91604	4.80498	10.0443	8.58694	14.3248	14.5251	20.4697	8.12486	18.3807	9.79088	11.577	7.40926	7.1619	20.6341	7.61163	10.7173	10.2808	4.01168	7.28709	4.66058	5.12137	10.4342	14.4728	10.5702	16.0706	5.73975	9.59486	7.71788	5.0466	5.32975	8.2265	10.8512	11.2567
Bradi1g55770	Bradi1g55770.1	0.0212664			no	(M=72) PF14368 - Probable lipid transfer (LTP_2)	47.9763	1.62823	1.45348	23.8341	38.8074	37.8915	41.3625	24.5247	45.0797	32.9297	47.9763	28.6644	15.9703	22.9	27.8016	52.104	41.3327	26.4995	35.2932	33.6255	26.2616	29.4418	62.237	51.5849	30.8941	40.8421	42.1289	17.649	30.6061	17.6292	32.2146	51.2302	47.2401	28.6017	53.2469	21.6099	35.3798	34.7756	39.9534	41.6008	42.3317	47.0545	60.918
Bradi2g10340	Bradi2g10340.1	0.000287442			no	MYB transcrition factor	10.1595	1.6272	1.63615	6.24354	10.1595	4.65412	9.10676	4.5009	7.91917	4.49158	5.3578	5.93561	7.11808	7.50423	4.41624	6.93675	15.3916	8.43507	9.87456	4.17911	5.19174	5.20481	4.04081	9.79331	8.40239	12.1786	6.05271	3.62328	4.46896	5.14476	4.76661	7.55493	9.84399	7.51962	6.75815	5.34215	2.5566	5.29253	4.77504	5.43088	6.95099	4.76924	4.28009
Bradi2g42360	Bradi2g42360.1	2.24039e-07			no	aldehyde dehydrogenase [NAD(P)+] activity, 3-chloroallyl aldehyde dehydrogenase activity, retinal dehydrogenase activity, formyltetrahydrofolate dehydrogenase activity, aldehyde dehydrogenase (NAD) activity (Blast2GO)	76.0548	1.62709	1.67366	40.8532	66.4719	42.5567	76.0548	42.0252	61.7487	40.7011	73.7808	39.2579	43.0585	34.8351	46.2614	73.6452	60.292	66.5797	65.3708	40.2636	39.0416	46.5481	44.3735	87.8558	64.3655	73.0763	78.9218	52.7651	38.8647	43.4481	33.0231	66.1145	51.8073	69.2092	59.8639	36.7805	39.1962	50.995	35.8325	72.7152	61.8189	86.5025	74.0866
Bradi3g43910	Bradi3g43910.1	3.86727e-06	0.00154815		no	(M=12) PF05627 - Cleavage site for pathogenic type III effector avirulence factor Avr (AvrRpt-cleavage)	8.05601	1.62565	1.82546	4.95556	8.05601	2.95729	7.23964	3.5754	6.60136	2.57295	3.77116	5.45439	6.04954	4.76041	3.55789	10.2797	6.24957	6.8636	8.83118	4.7765	2.67417	2.61388	1.76462	8.39969	6.86407	7.80538	5.88942	3.63925	2.94969	4.37245	3.3402	8.08582	6.80771	5.20881	6.30309	2.87003	2.81243	1.94483	2.6645	4.62144	3.04039	4.23326	3.18955
Bradi1g36536	Bradi1g36536.2		0.00235036		no	0	5.83128	1.62505	0.993669	1.95119	3.17079	2.80917	3.76285	5.83128	4.36484	5.40725	4.59911	2.38526	1.88029	1.58236	1.95685	2.92882	3.6549	2.38331	3.71613	4.2064	1.37143	2.34058	3.31825	3.58979	3.65486	3.58474	4.22201	4.37791	8.98873	6.34211	3.61635	4.25311	4.4334	4.00697	4.76589	4.69296	4.38974	7.53588	5.01041	4.14442	4.0425	3.80878	6.40075
Bradi3g58980	Bradi3g58980.1	0.000106337			no	(M=161) PF00847 - AP2 domain (AP2)	27.7784	1.62425	1.46546	14.7113	23.8948	14.9417	22.0645	19.3447	26.1026	19.1313	27.7784	14.3449	12.9471	11.9382	19.615	26.1593	19.8492	24.7657	24.8053	15.8185	14.6126	15.0814	14.2542	23.002	16.4681	23.6922	25.0956	20.4946	22.6691	18.132	16.083	31.9188	20.6409	27.3491	24.5017	20.5152	13.7122	17.9893	24.3085	28.4392	35.4524	22.9733	24.2489
Bradi1g18640	Bradi1g18640.1		0.0302969		no	0	16.3988	1.62339	1.26106	10.1016	16.3988	14.3062	15.6968	6.74397	8.57771	6.31217	6.57095	11.2434	6.56214	9.91772	12.683	16.3544	17.9417	14.6244	16.6746	9.86901	5.47	17.8223	24.0635	7.53576	6.13789	30.9786	18.1349	4.59511	5.2466	2.71025	14.4239	8.48181	7.73619	10.6546	7.43825	5.95572	5.00246	8.84031	5.45022	10.3313	3.07116	5.317	7.56431
Bradi3g16060	Bradi3g16060.1	1.66636e-07			no	(M=62) PF13962 - Domain of unknown function (PGG)	17.6775	1.62292	1.61049	10.8924	17.6775	9.62302	17.1339	9.17803	15.7392	10.1328	13.589	9.93263	11.2315	9.83019	12.5754	16.2272	23.2024	15.8386	15.4419	8.75155	9.93983	11.6383	8.16239	16.5784	16.1726	20.0922	15.6924	10.7771	8.81354	9.54344	7.57804	15.0428	15.5306	16.1238	16.2598	12.2036	8.72662	10.7095	8.89148	12.0902	14.8077	14.1707	13.2873
Bradi1g42650	Bradi1g42650.1	0.000595065			no	acylglycerol O-acyltransferase activity (Blast2GO)	12.4104	1.62218	1.46353	7.65047	12.4104	7.05515	9.86969	5.5933	9.73008	7.54101	8.73432	7.08777	10.9091	8.12766	4.47735	12.5091	10.1086	13.6628	13.3613	7.60248	8.96543	7.51141	4.14126	8.64588	8.80261	9.50394	12.5263	5.87455	7.45271	4.44215	4.60378	11.3995	10.6872	6.40313	10.4304	8.22758	9.42899	5.36109	7.1464	8.9746	8.72178	9.33714	7.90376
Bradi3g60344	Bradi3g60344.1	0.0241752			no	0	7.54433	1.62128	1.50702	4.59056	7.4426	2.81422	5.58406	5.17341	5.64461	4.81742	7.54433	2.92514	5.94484	4.95523	4.53705	7.90182	3.79259	7.11015	10.9658	2.92061	4.23965	3.58794	0.508663	7.96469	4.86544	4.02977	5.47633	5.82799	5.54523	6.11096	3.20945	8.606	2.80338	4.87978	6.2893	3.95667	7.04959	6.72731	1.53612	5.89645	6.16734	10.9182	7.19538
Bradi3g59270	Bradi3g59270.1	4.35418e-05			no	F-Box	66.7545	1.62098	1.50102	41.1816	66.7545	46.2067	66.5881	38.4186	57.4307	41.7928	60.7974	36.2374	35.7485	47.776	44.9643	78.6173	67.6841	60.9008	59.8156	40.2895	40.844	56.6856	47.0076	69.7263	49.5406	68.2932	78.7924	40.0985	42.0399	34.2394	37.2968	75.1065	50.2888	46.3216	58.0059	37.7197	41.5465	45.1899	42.7151	50.6364	56.941	72.2357	63.3763
Bradi1g35612	Bradi1g35612.1	0.000992758			no	0	10.4006	1.6202	1.71893	5.53632	8.96993	3.1902	7.35362	6.11256	10.4006	5.21009	7.73894	7.86719	3.88658	4.68646	5.70503	6.325	7.65015	11.8775	10.027	1.92367	3.85022	3.85992	3.12698	3.18256	9.72076	8.51564	7.99554	5.07552	5.96557	6.75029	6.65885	8.81748	16.1565	7.49955	9.12879	3.31683	7.04225	5.16947	5.31179	10.4046	7.98177	8.88336	3.6861
Bradi1g27800	Bradi1g27800.1	0.000191122			no	Rho guanyl-nucleotide exchange factor activity (Blast2GO)	9.06435	1.61946	1.60428	4.01162	6.49667	3.26064	9.06435	6.12476	7.85776	6.40929	8.35612	4.48767	2.91853	5.74758	2.89272	6.81182	5.65224	7.4799	6.04272	2.77987	4.05466	4.78107	1.42697	11.6187	10.0094	6.94778	7.68149	5.44983	8.16704	6.83055	4.05162	7.04164	8.02828	8.02939	8.33171	6.68512	6.48102	6.81503	5.65599	6.35625	10.2443	7.43207	9.39186
Bradi3g47298	Bradi3g47298.1		0.000288952		no	0	17.8081	1.61904	1.72086	10.9992	17.8081	6.1614	6.6355	2.39931	8.50463	0.542583	1.64531	12.547	26.0338	2.98967	2.4263	10.6523	10.6902	36.0671	13.8229	6.54498	2.64514	5.98009	9.4754	6.55936	10.1764	6.58479	3.22147	1.5237	5.43667	0.748916	1.88797	4.21876	6.87124	9.5685	13.36	0.705311	0.345579	0.366422	0.753021	3.42579	1.27297	0.314835	1.56767
Bradi1g23480	Bradi1g23480.1	0.000324285	0.0206141		no	0	68.1793	1.61885	1.33426	42.116	68.1793	43.175	58.4612	42.7819	49.6971	35.3398	41.6966	50.4639	34.8502	42.0319	41.118	61.2319	65.3174	77.8441	68.324	35.6096	47.3941	48.6751	41.0213	62.5461	48.8848	54.5584	67.8556	41.3819	40.4172	43.3733	45.955	47.6347	56.6715	38.1264	56.3558	30.6148	42.4316	34.1825	34.1304	47.9578	36.4328	38.1282	44.2677
Bradi1g50397	Bradi1g50397.1	0.00279891			no	(M=3) PTHR21562//PTHR21562:SF19 - NOTUM-RELATED	3.75099	1.61564	1.56009	2.32167	3.75099	1.65664	2.9157	1.84966	2.58003	1.74405	2.56632	3.22961	1.10545	2.74657	2.20504	3.59685	3.96695	3.16164	4.2785	1.84263	1.52298	1.25097	2.00996	2.88803	3.46815	2.88808	2.41853	1.8062	0.687428	2.21942	2.6856	1.66697	3.69248	2.443	2.51768	1.58855	2.04825	1.91117	1.42821	2.89342	2.48982	3.20957	1.67248
Bradi1g65431	Bradi1g65431.1	0.0100607			no	0	14.3425	1.61505	1.53159	7.69477	12.4274	7.07586	9.85172	6.98571	14.3425	9.41278	11.1167	9.42286	5.49958	6.04495	9.81169	9.79015	15.9763	9.19231	14.7509	4.13549	9.16856	9.95762	5.04176	13.2627	9.64504	9.98555	6.51363	5.39147	5.86274	12.8712	3.81737	6.39757	25.0079	14.8823	11.0823	11.4088	11.1799	5.92708	9.1354	8.22551	14.1563	13.3682	8.71677
Bradi3g40950	Bradi3g40950.1	2.46787e-05			no	(M=2) PTHR33159:SF6 - RPM1-INTERACTING PROTEIN 4	2.83515	1.61369	2.93487	1.55952	2.51658	0.863393	2.6893	0.715812	2.428	0.428403	2.83515	1.18335	1.14013	1.09654	2.81805	3.78861	2.7276	2.00096	1.54914	0.600136	0.831578	1.29021	0.731652	3.43688	1.98287	2.77741	2.56004	0.419144	0.531744	0.412027	1.50033	3.86835	1.00808	2.69961	2.13596	0.258691	0.63375	0.26879	0.55238	4.16214	2.4512	3.00232	1.72495
Bradi3g37640	Bradi3g37640.1	0.0482061			no	0	11.7915	1.61256	1.37104	7.31229	11.7915	5.70271	7.12713	4.81505	5.92564	6.19358	8.09316	4.2684	11.1258	8.58153	5.27348	13.9097	10.2778	7.30347	15.6749	6.26222	5.89196	6.98076	3.67589	9.20919	10.0072	4.57355	4.71857	5.50753	5.95958	4.67091	3.12218	6.47832	5.4543	4.48627	7.28367	8.19805	6.17211	5.92111	4.48304	5.70577	8.0296	9.1932	9.44407
Bradi3g02170	Bradi3g02170.5	0.000550424			no	(M=1) PTHR11206:SF116 - ENHANCED DISEASE SUSCEPTIBILITY 5-RELATED	9.60159	1.61211	1.4242	5.95591	9.60159	6.01289	8.14692	5.97284	8.75601	5.86566	7.40176	7.41439	3.93454	8.29287	4.18185	8.55397	8.41147	12.3413	9.09963	6.60972	8.05972	4.5472	4.83493	8.07527	7.81057	7.44792	9.25394	6.64752	5.54413	6.61531	5.08439	10.6796	9.96779	6.18442	8.19218	4.25474	5.95622	4.81555	8.43615	9.17967	6.85633	6.64727	6.92376
Bradi2g17077	Bradi2g17077.1		0.0324162		no	(M=4) 2.3.1.20//2.3.1.75 - Diacylglycerol O-acyltransferase / Diglyceride acyltransferase // Long-chain-alcohol O-fatty-acyltransferase / Wax synthase	9.61915	1.61156	1.25985	4.79789	7.73209	7.37434	9.61915	4.79921	6.30009	5.97663	5.25971	5.40286	4.57515	4.92828	4.28528	7.8296	8.53743	7.77973	6.7816	5.7798	6.14007	6.773	10.8045	9.85644	7.63867	10.2343	10.7472	4.93375	3.84085	3.08634	7.33588	6.70597	6.58032	7.79985	4.11421	5.39806	6.18492	6.47167	5.85187	5.14297	4.49658	6.96923	4.43005
Bradi4g34800	Bradi4g34800.1	0.000505328			no	NAC transcrition factor	72.3884	1.61152	1.75461	27.8146	44.8238	31.0849	57.4507	38.3815	68.9569	41.5644	72.3884	29.9002	24.591	25.7016	31.0657	40.2672	57.9805	47.8979	33.1496	32.4726	34.5588	27.0238	30.2845	71.5294	36.8784	60.7031	60.6918	47.7973	45.4783	32.7393	27.5113	106.404	41.5589	60.319	67.546	46.4432	20.2272	34.8517	64.7357	110.362	47.7321	80.2758	51.1836
Bradi2g34501	Bradi2g34501.2	0.000329951			no	0	4.59989	1.61029	1.56098	2.85656	4.59989	2.74672	4.32206	2.97344	4.58629	2.54903	3.85885	3.98375	1.8774	3.61125	1.95384	3.74313	5.16513	4.24675	5.24457	3.1623	2.73865	3.39925	1.68669	3.62199	4.1486	5.88583	3.63183	3.49694	2.80192	3.61849	1.97643	3.73698	3.76259	6.04566	4.79993	2.72625	3.33942	1.94746	2.183	4.86219	2.48947	4.10716	3.97656
Bradi3g57140	Bradi3g57140.1	0.0024654			no	serine-type endopeptidase activity (Blast2GO)	16.6107	1.60968	1.4307	10.0809	16.227	9.17126	16.1159	13.4579	16.6107	10.8186	13.3229	7.26636	15.122	8.18096	9.7541	15.2451	16.8639	16.2187	16.5802	11.8569	12.0253	7.34417	5.45863	21.1463	14.9547	14.2147	14.1479	16.6007	15.0606	10.6262	11.5443	19.5254	10.678	17.9777	18.2619	14.082	7.355	10.6952	11.1424	14.8861	15.8686	13.4014	9.13563
Bradi3g01320	Bradi3g01320.1	0.00188248			no	serine-type carboxypeptidase activity (Blast2GO)	17.7884	1.60962	1.40687	11.0513	17.7884	12.1086	15.1459	8.70177	14.2484	12.6536	15.4445	12.7568	8.59842	11.8458	11.0042	18.7264	13.2041	20.3926	18.8307	13.7003	12.6559	14.6217	7.45656	15.1315	8.77395	18.2141	18.464	10.8215	7.26175	7.50244	9.22136	20.5004	10.2738	11.7755	14.444	12.1276	13.7443	13.2584	11.4842	14.9824	14.4653	18.7353	13.5949
Bradi1g10640	Bradi1g10640.1	8.17887e-05			no	(M=6) PF05542 - Protein of unknown function (DUF760) (DUF760)	34.0512	1.60878	1.37026	20.5228	33.0167	27.1833	34.0512	25.744	32.1555	23.4528	33.5588	21.2824	20.897	19.5761	20.3356	32.8038	28.7299	35.6694	34.8636	26.1421	26.7885	27.7631	28.0396	34.7964	30.2075	34.2633	36.9378	23.2799	24.6819	20.4	34.6143	32.6578	35.3539	28.7886	31.8219	20.8132	29.9295	21.2418	21.8266	30.2081	32.619	37.602	33.8059
Bradi4g09900	Bradi4g09900.1			0.0492559	no	MYB transcrition factor	4.52022	1.60855	1.04664	2.81011	4.52022	3.53075	4.20304	3.34533	3.17461	4.20894	2.64528	2.34775	2.20544	4.56858	2.11868	3.52337	5.27621	5.42548	3.85581	2.50038	3.13469	5.22189	3.26606	4.63672	4.16538	4.02494	3.98512	2.49472	4.43087	3.4333	3.02243	2.45591	3.60003	3.05291	3.58958	3.84929	4.52645	3.19964	5.26038	2.24358	2.91788	3.0241	2.39559
Bradi2g35057	Bradi2g35057.1	0.0396008			no	(M=1) PTHR10071:SF203 - GATA TRANSCRIPTION FACTOR 15-RELATED	15.2982	1.60647	1.33953	7.74496	12.442	10.8132	14.078	11.9013	13.1574	10.5818	15.2982	7.39055	6.86629	11.0063	5.71668	13.6899	16.1529	8.39075	11.5347	11.5656	10.9065	9.32416	11.4564	15.8226	8.80401	17.4539	14.2316	9.64823	8.96663	8.60213	20.388	20.7082	10.5232	8.88777	12.5105	12.4635	10.5849	8.63337	10.6453	14.6297	11.4347	20.5847	14.5436
Bradi1g54410	Bradi1g54410.1	0.00115578			no	phosphatase activity (Blast2GO)	126.838	1.60546	1.30727	79.0042	126.838	85.4767	105.431	94.6447	105.35	80.0645	105.794	109.149	63.4568	80.0842	63.3267	118.628	96.4481	169.428	122.849	78.537	84.0919	78.4526	100.826	98.2828	101.915	106.47	115.058	95.8515	76.6158	101.304	104.807	105.508	125.038	101.168	89.6865	74.7176	96.8424	75.6802	73.0177	120.21	101.217	99.5226	102.227
Bradi1g73140	Bradi1g73140.1		0.0112071		no	(M=1) PTHR12565//PTHR12565:SF79 - STEROL REGULATORY ELEMENT-BINDING PROTEIN	6.46568	1.60418	1.28565	4.03053	6.46568	2.49176	3.4118	1.82137	1.30102	1.37287	1.31359	3.02177	5.18593	3.93764	3.97679	8.84309	4.57086	4.89669	7.55207	4.02279	1.06175	1.72969	3.1528	3.07171	6.92495	1.38763	2.2629	1.60547	1.01839	2.89339	1.76825	0.246953	0.321777	4.39471	0.240632	1.73404	2.18474	0.514781	1.05791	1.80481	2.23547	0.663461	0.550598
Bradi2g00240	Bradi2g00240.1	0.000119648			no	serine-type carboxypeptidase activity (Blast2GO)	39.5884	1.60411	1.43232	24.6794	39.5884	22.4306	35.7192	26.3198	31.9697	25.0328	33.7526	25.1016	24.9294	22.8818	25.8049	45.3168	36.5536	42.445	34.0382	26.6677	24.2437	20.7487	18.0621	44.9277	36.0891	31.117	30.7431	31.2719	25.1289	26.7368	22.1417	45.4748	22.2792	30.4662	29.6587	33.5734	21.2179	18.3268	27.0132	42.614	34.9077	28.0181	29.4704
Bradi4g35020	Bradi4g35020.2	2.04788e-05			no	(M=1) PTHR14233//PTHR14233:SF14 - DUF914-RELATED	5.79649	1.60055	1.5059	3.62156	5.79649	3.16951	4.85065	3.40258	5.27617	3.70969	5.01375	4.00493	3.57492	3.27452	3.63189	5.72754	5.90529	6.50646	5.04665	4.30114	3.55938	2.85112	1.96639	5.06324	4.04042	4.18306	6.1159	3.25432	4.36675	2.54284	3.44642	5.62187	6.22143	3.70837	5.55302	4.09431	4.31495	3.13041	3.29907	5.29997	4.53133	5.93111	4.29258
Bradi2g38510	Bradi2g38510.2	8.51922e-06			no	protein kinase family protein, putative, expressed, subfamily RLCK-OS2	15.2368	1.59821	1.43768	9.03103	14.4334	10.1415	15.2368	9.64641	13.9702	9.43256	11.3529	10.004	8.2009	9.28959	8.62963	14.1556	12.7527	16.4185	14.407	8.82537	10.368	10.5591	10.8138	14.2102	13.6475	15.2102	17.8792	9.64764	9.17956	9.13257	10.6258	14.1804	17.7249	10.6153	13.3602	7.77384	11.5888	9.5381	8.82946	11.7493	13.8066	9.74573	10.1098
Bradi4g40473	Bradi4g40473.1	0.0463004			no	0	1.18129	1.59806	1.62359	0.7392	1.18129	0.612751	1.17601	0.862225	1.12372	0.496443	0.91991	1.12545	0.609944	0.586626	0.634777	0.76006	0.729603	1.42729	1.8082	0.32106	1.18634	0.552187	0.391419	1.22577	1.24799	1.80887	0.421406	1.49489	0.284472	1.1756	0.493937	1.65559	0.359535	0.866541	1.61321	1.10715	0	0.287594	0.591024	0.840249	0.499557	0.494209	1.84562
Bradi4g37520	Bradi4g37520.1	0.00126439	0.0174949		no	(M=4) 2.5.1.32 - 15-cis-phytoene synthase / PSase	3.84917	1.5977	1.66579	1.27953	2.0443	1.43707	2.17721	2.54394	3.84917	1.63478	3.41549	0.783773	1.45635	1.86756	1.01043	1.61314	2.17757	1.98795	2.39855	1.53317	1.8884	0.769093	1.55764	2.92675	2.38384	2.05667	1.34157	3.80726	2.37729	2.22218	1.76904	5.38048	3.29074	2.87364	3.85183	1.98265	1.29524	1.14447	2.11676	4.68123	3.77714	3.24503	1.95856
Bradi4g01950	Bradi4g01950.1	0.00330114			no	WRKY transcription factor	123.973	1.59661	1.62249	66.3997	106.015	87.1341	123.973	51.7528	93.5592	57.2342	102.39	77.3967	55.2193	58.8276	74.1552	100.127	140.742	101.55	81.6399	51.6482	61.6525	103.442	131.794	122.922	76.7415	131.008	165.221	52.9888	37.7391	36.7386	79.5446	102.42	81.3734	95.0446	95.3986	52.8149	52.5106	74.5041	49.1072	101.055	81.6773	112.973	113.855
Bradi1g46170	Bradi1g46170.1	0.000213946			no	WAK receptor-like protein kinase, expressed, subfamily WAKb	3.25547	1.59579	1.62811	1.37625	2.19621	1.67951	3.25547	1.60068	2.62592	2.12796	2.96814	1.02117	1.10685	2.12907	1.24791	1.91564	2.86865	2.08645	1.91409	2.33048	1.34551	1.50306	1.53898	2.52096	3.69901	3.36067	3.44122	2.07977	2.0649	1.51111	0.746947	2.9209	2.60976	2.53346	2.43955	2.10327	2.54305	2.43549	1.43002	2.28717	2.94624	3.66206	2.97708
Bradi4g30785	Bradi4g30785.1	0.0203713			no	0	3.76857	1.59516	1.39823	2.36249	3.76857	2.44929	2.52944	2.41507	3.49226	2.19571	3.38467	3.28791	0.971942	2.49276	2.69737	3.49888	3.10031	3.03251	5.44256	2.72857	2.52056	2.05312	2.49489	3.12522	1.59093	1.37258	4.02904	2.85851	2.41762	2.80997	1.57417	2.34504	4.58334	3.89875	3.1419	2.35233	1.15256	2.13864	3.13931	3.21343	3.18417	4.2001	2.94099
Bradi5g27069	Bradi5g27069.1	0.000801093			no	(M=16) PTHR23155//PTHR23155:SF541 - LEUCINE-RICH REPEAT-CONTAINING PROTEIN	3.59751	1.59457	1.38636	2.2561	3.59751	2.34356	3.51553	2.7066	3.596	2.66962	3.12111	2.93418	2.15445	1.48006	2.4557	2.98299	3.72249	4.508	3.17657	2.55611	2.39451	2.22907	2.19456	2.91394	4.3102	2.86867	3.96931	3.48664	2.29671	2.96605	2.07701	3.52729	3.06401	3.6924	4.10029	2.73128	2.40274	3.22489	2.31957	3.5992	4.06124	2.13357	2.69043
Bradi3g60337	Bradi3g60337.1	0.00397719			no	(M=2) PTHR23155//PTHR23155:SF538 - LEUCINE-RICH REPEAT-CONTAINING PROTEIN	2.19017	1.59336	1.44269	1.24255	1.97983	1.3073	1.73578	1.7829	2.17004	1.26499	2.19017	1.16606	0.968993	1.78286	1.05229	2.02996	1.66304	2.72755	1.49876	1.41928	1.67983	1.37307	0.757012	2.37067	1.48267	1.28512	1.80466	2.14771	1.68982	1.82703	1.46704	3.20194	1.83771	1.30051	2.33999	1.83537	1.53625	0.953508	0.734819	2.4608	2.4844	1.94576	1.86973
Bradi5g12340	Bradi5g12340.1	2.36042e-07			no	Ran GTPase binding (Blast2GO)	40.5669	1.59192	1.57333	21.3109	33.9254	25.7403	39.0826	25.2414	40.5669	21.6911	34.2926	21.1246	21.9529	22.0218	20.1444	30.1993	37.5542	29.4599	38.4883	31.3117	26.3995	22.2249	23.0253	40.9867	35.5475	40.0027	39.7933	18.513	30.6058	31.3927	20.4538	41.6471	42.856	41.1373	36.6271	21.6381	20.1542	19.8116	25.1604	36.5506	28.2266	37.87	34.5231
Bradi1g19052	Bradi1g19052.1	0.0414271			no	0	1.00412	1.59097	2.15743	0.578871	0.920965	0.512146	0.900519	0.31187	0.782881	0.269697	1.00412	0.214304	0.929142	0.446811	0.725229	0.385939	0.833567	1.08712	1.37724	0.733617	0	0.42058	0.894386	0.186725	0.950548	1.18093	1.28388	0.683159	0	0	0.56432	1.05083	0.821533	0.440008	0.819149	0.421639	0	0.657148	0	0.255994	0.380494	1.50568	1.87432
Bradi3g42207	Bradi3g42207.1	0.0035911			no	(M=1) PTHR23024:SF113 - CARBOXYLESTERASE 8-RELATED	15.5593	1.59095	1.52664	9.7799	15.5593	8.27025	14.2837	8.93346	13.0439	10.2563	13.9647	8.37479	14.9656	6.8428	8.93643	13.6554	17.9016	15.118	15.5624	10.5895	8.82784	7.99582	5.66785	19.7217	5.22059	18.2935	13.8992	8.89907	11.9	10.1666	4.76823	13.7625	7.80926	10.9212	19.6828	12.2466	7.2005	10.6425	10.9355	14.3301	12.4581	16.698	12.3727
Bradi3g34550	Bradi3g34550.1	0.0121055			no	glucose transmembrane transporter activity, galactose transmembrane transporter activity, sugar:hydrogen symporter activity, fructose transmembrane transporter activity, mannose transmembrane transporter activity (Blast2GO)	135.432	1.59054	1.33336	85.1486	135.432	95.6684	130.54	81.9712	89.9804	88.9893	113.094	65.2103	99.2687	94.1645	81.9509	144.839	113.357	117.453	166.079	72.7569	75.3571	130.537	104.022	105.219	174.144	115.611	127.184	86.7439	84.8795	71.7488	84.5124	89.3422	81.7229	103.74	85.1168	81.5417	91.7329	116.324	66.3585	78.3	149.742	107.413	116.919
Bradi2g54047	Bradi2g54047.1	0.0025928			no	(M=3) KOG4453 - Predicted ER membrane protein	3.91508	1.59011	1.45725	2.46215	3.91508	2.2935	3.4804	2.37028	3.65581	2.76276	3.35898	1.45801	2.4313	2.92294	3.03635	3.73661	4.79866	2.56021	4.56487	3.19945	2.83732	2.20108	0.936142	3.61569	3.48224	3.29616	3.52752	2.86022	2.72145	2.22589	1.67355	4.83953	3.58287	2.87844	3.3224	3.08927	3.67598	2.63668	1.64912	2.9474	4.83604	2.95496	2.69751
Bradi1g52750	Bradi1g52750.1	0.000598896			no	(M=4) PF06522 - NADH-ubiquinone reductase complex 1 MLRQ subunit (B12D)	389.83	1.59002	1.55389	242.396	385.415	259.623	384.83	226.653	389.83	259.759	375.834	169.755	295.875	232.676	271.278	521.785	309.425	241.86	468.589	284.579	181.976	343.434	228.501	486.867	376.708	318.309	357.437	228.818	296.38	199.758	181.656	401.55	270.479	533.568	353.723	236.061	222.857	325.339	254.78	294.937	421.167	437.824	349.407
Bradi3g44010	Bradi3g44010.1	0.000240241			no	(M=1) PTHR34687:SF1 - CHAPERONE PROTEIN DNAJ-LIKE PROTEIN	86.4531	1.58995	1.64247	48.3577	76.8864	54.6868	80.8316	36.8898	78.2117	56.3449	86.4531	39.1825	43.43	52.3852	58.4331	91.2942	57.4034	88.9011	69.9469	60.6245	49.0026	57.9988	51.1212	84.6751	49.2909	88.2369	101.123	34.1081	30.6627	40.2347	42.5537	110.936	73.5472	63.6323	64.7311	32.8834	59.3254	69.4655	63.7055	85.0159	60.9212	121.704	78.171
Bradi3g55830	Bradi3g55830.1	6.95779e-06			no	0	32.2673	1.58845	1.35179	20.3137	32.2673	18.1247	27.9327	22.4359	27.6437	24.5331	27.6095	16.5023	22.3316	23.3545	19.0665	28.8183	29.0467	32.6393	38.5647	17.0045	19.0818	22.0816	14.3308	24.6614	33.7145	27.7401	25.6147	26.7812	22.145	21.4164	19.4011	30.6018	27.3494	27.1059	25.5178	23.3179	27.8634	23.0014	23.9498	26.2237	28.5005	30.1278	25.5858
Bradi3g28900	Bradi3g28900.1	1.72551e-05			no	0	17.4011	1.5862	2.0807	10.9703	17.4011	6.69311	15.1388	6.98138	15.6686	6.36614	16.3161	10.0464	12.0555	13.1357	8.6436	14.566	15.8957	15.98	23.1627	9.71508	6.8206	6.68354	3.55323	12.3143	20.3923	18.9228	8.92605	5.97094	8.26363	7.11461	6.57635	15.1961	18.0597	13.6349	15.7835	6.53286	6.40177	6.0917	6.43825	9.55996	12.1203	32.6008	10.9833
Bradi5g07190	Bradi5g07190.1		0.0216255		no	(M=2) 2.2.1.1 - Transketolase / Glycoaldehyde transferase	2.43764	1.58588	1.70448	1.53709	2.43764	0.826399	1.14281	0.724186	1.5348	0.375373	0.787463	1.40305	1.42573	1.73689	1.5827	1.34234	1.81913	3.11385	3.47523	1.00063	0.554608	0.774435	0.975927	0.916869	2.02256	1.36913	0.262674	1.02498	0.354638	0.824384	0.69274	0.687982	1.34465	2.43063	1.67593	0.431325	0.253602	0.448163	0.368401	1.257	0.934164	0	0.95869
Bradi1g14270	Bradi1g14270.1	0.00191741			no	RING, subfamily zinc finger (C3HC4-type RING finger) family protein	14.4362	1.5855	1.32212	9.10518	14.4362	8.14263	14.33	10.4468	10.2544	10.4419	11.4003	6.59563	8.05687	9.60422	12.164	15.1775	12.6237	14.6933	15.2504	6.57047	9.71134	8.424	7.86472	14.0478	10.4018	16.2496	16.6209	9.45595	10.7966	9.40475	12.1301	12.1152	8.42811	11.0701	9.40408	11.02	11.0007	9.63097	10.116	12.0682	10.6881	10.9415	11.9035
Bradi2g00210	Bradi2g00210.1	0.00168085			no	(M=1) PTHR22952//PTHR22952:SF130 - CAMP-RESPONSE ELEMENT BINDING PROTEIN-RELATED	26.7635	1.58479	1.69703	14.9257	23.6541	14.045	23.6507	9.45394	26.7635	18.1862	22.0019	17.4257	18.0953	8.51123	15.6705	15.5812	35.5488	29.2595	14.2268	9.31637	16.3132	18.1755	12.3751	20.4095	13.6207	29.546	31.0267	9.06405	10.1027	8.2737	10.3753	22.3475	44.3785	14.0111	26.3169	10.5491	20.7924	20.9255	20.4777	22.2713	20.4458	24.5077	20.7827
Bradi5g18890	Bradi5g18890.1		0.00834046		no	FAD binding (Blast2GO)	0.810464	1.58396	1.29209	0.112018	0.177431	0.110507	0.348333	0.139053	0.319424	0.810464	0.6692	0.217174	0.117698	0.113199	0	0.195554	0.422365	0.0918063	0	0	0.228923	0.213107	0	0.283839	0.385312	0.398915	0.325268	0	0.32936	0.226851	0	0.319472	0.416268	0.334426	0.20753	1.92279	0.314034	0.776941	0.228095	0.713413	1.06037	0.190731	0.712284
Bradi4g32634	Bradi4g32634.1	0.0387261			no	(M=173) PTHR14155 - RING FINGER DOMAIN-CONTAINING	8.97019	1.58322	1.654	3.51846	5.57049	5.48452	8.97019	2.58564	4.75158	3.52527	5.70612	4.90711	1.42701	2.86968	4.87005	5.60407	7.75891	4.04759	4.87139	3.68743	3.15401	8.10363	6.99302	9.25171	6.58275	8.57389	11.4724	1.65332	0.726046	2.50037	5.46284	5.16449	5.04696	4.79189	4.00297	3.06123	2.65367	5.87212	2.51408	4.78946	3.50625	7.463	7.06577
Bradi2g08147	Bradi2g08147.1	0.000345078			no	(M=2) PTHR11926//PTHR11926:SF334 - GLUCOSYL/GLUCURONOSYL TRANSFERASES	7.17304	1.58278	2.12523	3.72693	5.8989	2.52547	7.17304	1.99755	4.72228	2.40847	4.85733	3.6452	4.46641	2.14783	4.64826	4.70941	9.86333	5.62778	3.39509	0.904236	2.17179	4.82107	2.20479	7.18073	5.76436	8.15123	7.59585	3.03135	2.24333	1.32439	1.39113	4.19653	4.25291	4.23026	6.20941	1.40319	2.29172	3.9415	1.99748	5.01695	6.04992	2.6446	5.71783
Bradi3g59890	Bradi3g59890.1	7.77508e-06			no	dihydroorotate oxidase activity, dihydrouracil dehydrogenase (NAD+) activity, FAD binding, dihydropyrimidine dehydrogenase (NADP+) activity (Blast2GO)	101.718	1.58273	1.37469	64.2674	101.718	71.9008	92.9746	71.0617	98.1803	76.9276	97.7553	67.5887	58.0877	66.429	64.9641	109.116	97.1385	99.5224	101.094	70.2791	67.732	66.3228	83.2695	101.984	91.5337	85.3376	93.0432	74.653	73.5919	66.1443	69.8577	111.257	93.692	97.5789	90.1928	66.6209	86.2314	71.1293	83.7287	90.7697	87.8128	120.474	91.9643
Bradi3g36347	Bradi3g36347.1	0.00168679	0.0203389		no	(M=2) 1.14.13.139 - 3-hydroxyindolin-2-one monooxygenase / CYP71C1	4.5034	1.58143	2.18274	0.82286	1.3013	1.12948	2.10315	2.02965	3.9579	1.45417	4.5034	0.456757	0.742623	1.19039	0.901669	1.33668	0.148052	1.64123	2.07923	1.9545	0.601833	1.00846	0.953126	3.58179	1.82336	1.46823	1.53922	2.06274	2.42447	2.02772	1.60369	4.47939	3.64787	2.81344	4.89089	0.898661	2.31165	1.16718	1.43918	2.38706	4.25758	8.12314	3.24581
Bradi1g35736	Bradi1g35736.1	2.80525e-06			yes	cinnamoyl-CoA reductase [ortho AtCRL1]	18.4521	1.5805	1.61597	7.30423	11.5443	9.16509	12.094	9.26206	15.3326	9.80319	18.4521	7.4047	6.61603	8.7623	6.43389	11.2628	9.86002	14.5512	10.5034	9.5912	9.17647	9.81893	8.07378	13.4267	13.0487	10.6604	11.2401	10.4201	10.4204	9.09343	7.11433	17.3693	15.2158	11.9161	16.8291	5.80775	10.6107	11.8644	10.9299	16.4951	16.789	22.1457	18.3785
Bradi1g33001	Bradi1g33001.3	0.0155705			yes	Cinnamoyl-CoA reductase (CCR) [PMN]	4.72695	1.57916	1.64334	2.5456	4.01991	2.11373	4.72695	1.31961	2.78569	2.58639	2.54318	2.06387	2.98272	1.72122	3.41458	3.9646	7.13575	2.32656	2.65272	1.09902	3.04573	2.97031	1.33987	5.15503	2.19704	4.5492	7.00652	1.31584	1.53022	0.862333	1.57003	3.1035	1.23073	3.39002	3.41851	2.30102	1.45902	2.25021	4.3353	2.54755	2.32077	2.29592	3.00847
Bradi5g04030	Bradi5g04030.1	0.000916531			no	protein disulfide oxidoreductase activity (Blast2GO)	133.403	1.57892	1.4861	69.7845	110.184	59.4056	115.775	94.6701	133.403	107.353	132.855	75.6642	61.6403	76.868	64.9654	151.167	90.9165	101.865	96.7875	70.9412	64.0092	60.7691	41.9029	123.665	86.7882	121.278	131.37	89.1067	141.549	64.6885	83.3357	190.775	106.54	120.721	115.578	144.127	109.643	64.2855	111.358	128.38	140.544	153.431	109.065
Bradi5g25440	Bradi5g25440.1	6.42578e-05			no	(M=1) PTHR22814:SF77 - HEAVY-METAL-ASSOCIATED DOMAIN-CONTAINING PROTEIN	97.8069	1.57848	1.81704	40.3079	63.6253	32.9383	68.5854	38.5421	84.4241	61.2634	97.8069	38.9992	44.2311	29.3473	48.654	90.4663	58.2662	46.2923	59.4763	28.587	36.4808	51.9542	14.7311	69.5359	69.4216	68.0772	67.307	48.8505	40.2134	32.9133	32.1915	89.6633	73.9265	87.2318	86.8748	43.5682	75.1904	82.8934	43.4016	73.5812	114.181	81.2035	122.262
[truncated: 4,780 more rows]
