# Supplementary material for: Response of cell-wall composition and RNA-seq transcriptome to methyl-jasmonate in Brachypodium distachyon callus
Source: Planta. 2018 Aug 9;248(5):1213–29. doi: 10.1007/s00425-018-2968-9 (PMC6182315; doi:10.1007/s00425-018-2968-9)
Supplement: Supplementary file 3 — Supplementary material 3 (XLSX 227 kb) [file 425_2018_2968_MOESM3_ESM.xlsx]

## Sheet: cell wall transcript abundance
gene	transcript	Candidate name / putative function / family [source]	P JA	P time	P JA.time	max av FPKM	24h JA / MC	1d MC av	1d JA av	2d MC av	2d JA av	4d MC av	4d JA av	8d MC av	8d JA av	24h_MC1	24h_MC2	24h_MC3	24h_MC4	24h_JA1	24h_JA2	24h_JA3	24h_JA4	48h_MC1	48h_MC2	48h_MC3	48h_MC4	48h_JA1	48h_JA2	48h_JA3	48h_JA4	4d_MC1	4d_MC2	4d_MC3	4d_MC4	4d_JA1	4d_JA2	4d_JA3	4d_JA4	8d_MC1	8d_MC2	8d_MC3	8d_MC4	8d_JA1	8d_JA2	8d_JA3	8d_JA4
Bradi1g15050	Bradi1g15050.1	UDP-arabinopyranose mutase [ortho OsUAM1]	0.172473	0.554483	0.828888	745.93	0.985593	604.542	595.832	568.742	616.974	585.056	679.905	658.647	745.93	419.338	639.335	700.898	658.596	708.349	525.736	484.379	664.864	795.101	541.458	576.833	361.577	678.99	690.752	561.369	536.785	658.001	669.951	615.965	396.307	760.307	549.412	756.401	653.498	693.034	560.598	650.092	730.862	656.153	814.291	785.483	727.794
Bradi3g06480	Bradi3g06480.1	cinnamyl alcohol dehydrog.(CAD) [ortho OsCAD2]	0.000205362	1	1	311.154	1.40581	180.48	253.721	163.154	260.918	184.479	274.71	210.939	311.154	143.737	171.255	179.539	227.389	319.143	221.235	204.049	270.458	168.802	164.927	221.926	96.9625	271.268	212.944	257.117	302.344	219.423	243.866	165.851	108.777	337.941	207.509	267.212	286.178	174.83	210.353	224.076	234.497	231.121	298.328	395.979	319.186
Bradi5g12714	Bradi5g12714.1	Extensins family [Panther]	0.0134612	0.428156	0.66509	305.525	0.585622	250.407	146.644	202.651	140.073	190.85	195.845	305.525	202.067	235.38	277.779	231.402	257.067	104.021	181.984	120.67	179.9	233.946	250.607	234.453	91.5978	134.664	125.563	168.38	131.684	160.878	249.54	257.811	95.1703	141.131	233.265	204.403	204.582	274.605	293.039	294.191	360.264	139.408	219.457	208.451	240.952
Bradi1g22863	Bradi1g22863.1	Extensins family [Panther]	0.462698	0.182973	1	291.128	1.11458	261.199	291.128	188.557	245.642	208.081	227.799	236.449	205.69	316.477	224.465	260.231	243.624	228.987	415.783	226.861	292.882	241.641	232.582	176.605	103.401	258.235	231.399	248.584	244.35	211.609	203.233	242.685	174.798	192.881	241.329	248.59	228.395	310.872	176.201	190.651	268.073	193.21	139.438	296.418	193.694
Bradi3g39420	Bradi3g39420.1	caffeoyl-CoA methyltransf. (CCoAMT) [PMN]	0.000304519	1	1	276.872	1.21901	218.335	266.151	189.283	274.085	203	276.872	202.53	268.242	156.772	290.304	182.804	243.457	320.928	267.389	222.133	254.155	191.204	180.578	232.518	152.832	291.079	256.208	276.54	272.514	229.016	243.969	186.145	152.868	272.949	196.498	366.35	271.692	237.232	167.744	204.671	200.475	243.308	304.691	263.784	261.186
Bradi5g24850	Bradi5g24850.1	UDP-arabinopyranose mutase [ortho OsUAM2]	0.0174496	1	0.830908	252.75	1.1645	217.046	252.75	219.211	237.734	226.97	229.531	232.112	252.5	213.178	204.045	229.636	221.323	243.235	236.079	294.276	237.409	252.141	245.378	204.894	174.43	243.069	224.896	242.584	240.386	240.988	243.496	240.116	183.279	253.657	209.908	220.161	234.397	239.785	243.89	194.344	250.428	270.603	225.357	279.208	234.832
Bradi2g05480	Bradi2g05480.1	BdBAHD01 ortho SvBAHD01	0.00363191	1	0.81021	179.657	1.17638	146.86	172.764	117.582	162.325	103.179	179.657	149.475	171.499	124.652	173.735	123.638	165.415	185.376	206.947	121.305	177.427	124.133	137.348	141.318	67.5305	190.507	117.53	165.241	176.02	101.306	135.953	102.395	73.0606	195.17	164.954	143.014	215.489	153.67	105.516	162.461	176.255	147.215	173.807	158.72	206.253
Bradi4g29770	Bradi4g29770.1	Cinnamyl alcohol dehydrogenase (CAD) [PMN]	1	0.0329349	1	151.302	1.72002	87.9652	151.302	135.392	149.162	75.2376	80.28	46.0991	74.8063	74.6974	94.245	81.7152	101.203	155.756	151.337	110.714	187.4	61.2429	66.6568	101.739	311.929	202.86	100.39	151.727	141.671	41.1567	49.9488	37.4304	172.415	90.9554	58.4152	93.3194	78.4302	49.7662	39.4966	52.5169	42.6168	43.4342	59.6459	141.27	54.8746
Bradi3g16530	Bradi3g16530.1	caffeoyl-CoA methyltransf. (CCoAMT) [PMN]	8.69783e-05	1	1	118.013	1.47817	66.6841	98.5702	59.9647	110.232	83.1559	117.58	94.4515	118.013	43.8105	80.1956	69.4647	73.2658	126.623	80.0397	81.4623	106.156	61.5279	61.5201	76.9609	39.8499	103.03	100.966	122.679	114.255	91.6411	100.204	83.3647	57.4134	138.508	89.6501	138.23	103.93	98.2516	103.516	86.5862	89.4527	83.8064	139.387	112.872	135.985
Bradi1g33320	Bradi1g33320.3	xylan synthase component [ortho GT43 AtIRX14-like]	0.0596796	0.965785	1	116.252	1.02112	100.114	102.228	83.555	106.893	93.9799	102.541	100.675	116.252	96.5364	94.9257	87.8337	121.16	106.706	121.118	91.4903	89.5985	74.8925	81.8102	104.013	73.504	97.8833	96.0255	127.675	105.989	106.216	91.1909	89.587	88.9252	119.649	63.9297	112.404	114.181	121.902	88.112	105.568	87.1178	115.256	113.402	117.935	118.415
Bradi2g25450	Bradi2g25450.1	BdGT61_3 ortho OsXAT3	0.265953	0.573865	0.689225	109.092	1.08566	92.3546	100.266	92.4756	104.842	109.092	100.512	90.8488	102.008	102.228	90.6787	86.581	89.9311	98.6842	91.5895	113.988	96.802	78.8802	102.014	107.443	81.5659	113.956	109.486	89.0685	106.859	132.862	94.6844	120.065	88.7566	108.468	81.3696	115.1	97.1094	91.1344	94.7534	93.3511	84.1563	121.03	103.832	91.8189	91.351
Bradi2g34240	Bradi2g34240.1	cellulose synthase [ortho OsCESA1]	1.5057e-05	0.957544	1	108.486	1.37009	72.0459	98.7096	71.0119	101.497	93.9931	102.107	89.9384	108.486	68.0498	63.3778	77.732	79.0242	105.251	83.5368	113.984	92.0664	72.9484	83.0602	74.0429	53.996	108.684	98.8006	106.176	92.3285	102.607	94.6443	101.446	77.2756	115.42	92.0085	92.3343	108.664	87.7604	93.7296	93.6909	84.5729	121.965	117.262	83.9729	110.742
Bradi2g59400	Bradi2g59400.1	xylan synthase component [ortho GT47 AtIRX10L-like]	1	0.126786	0.449448	106.073	0.899458	93.7269	84.3035	79.0894	79.0123	86.4865	96.9022	106.073	96.4862	76.4928	114.102	93.9177	90.3957	86.2613	87.8422	74.9372	88.1733	88.3932	105.332	76.0133	46.619	84.4219	78.0894	78.616	74.9221	102.053	98.9433	88.145	56.8043	89.9001	93.2456	102.709	101.754	115.621	98.7996	98.4159	111.455	92.3889	105.918	95.117	92.5203
Bradi1g03640	Bradi1g03640.1	Expansins family [Panther]	0.319378	0.108048	0.151738	98.2436	0.808493	66.5536	53.8081	53.4391	59.2712	59.2692	70.8267	65.7224	98.2436	43.5698	76.6607	69.0635	76.9205	69.194	45.6565	42.0088	58.3732	66.7431	49.7015	59.1181	38.1939	64.6146	52.6816	66.6009	53.1878	73.7268	61.5508	58.4475	43.3515	86.9204	46.5228	78.4282	71.4352	72.9256	50.6316	73.5125	65.8201	81.7492	111.93	91.4683	107.827
Bradi2g13600	Bradi2g13600.1	BdGT61_18 Clade B	0.919041	0.0258175	1	93.5798	0.937545	50.2077	47.072	93.5798	73.3889	57.0978	56.8252	59.613	59.2904	58.5964	44.6827	37.5174	60.0342	40.4586	56.2765	52.1874	39.3652	43.6798	65.7555	112.259	152.625	56.1584	51.5652	73.3176	112.514	53.7705	41.1278	46.4781	87.0148	59.0374	42.5039	70.4217	55.3379	57.9335	52.105	66.1031	62.3105	61.6193	57.9922	49.7091	67.8409
Bradi4g43180	Bradi4g43180.1	BdGT61_13	0.156693	1	0.945546	75.4105	0.869032	73.0845	63.5128	60.412	64.9856	75.4105	61.8685	74.2801	60.5564	60.5198	86.2741	69.7187	75.8256	66.1505	67.8672	59.7111	60.3225	44.8296	64.8709	81.5586	50.3888	55.3037	88.5387	62.361	53.739	89.4044	79.4415	78.2793	54.5169	41.0894	46.4295	105.161	54.7942	79.1949	78.2624	77.4119	62.2512	45.9123	72.4748	54.4473	69.3915
Bradi3g16307	Bradi3g16307.1	β-(1,3;1,4)-glucan synthase [ortho OsCslF6]	0.136527	0.464811	1	73.5349	1.02087	55.952	57.1195	46.7418	66.579	62.985	72.0943	68.4635	73.5349	49.2697	62.2521	56.251	56.0353	58.962	62.079	46.3548	61.0821	49.7466	54.2542	60.3342	22.6324	54.7334	79.1456	69.6568	62.7801	73.2711	74.3405	65.8584	38.4698	61.9453	45.2768	113.88	67.2755	80.4203	60.4444	74.9789	58.0104	64.1107	111.223	48.8638	69.9418
Bradi2g01480	Bradi2g01480.1	BdGT61_5	0.00171464	0.421407	1	70.473	1.14767	61.4052	70.473	46.7238	64.1155	52.9061	64.3003	56.1449	60.2092	50.3562	73.1993	57.5857	64.4798	69.7087	73.8007	66.941	71.4418	58.3742	49.536	49.8058	29.1794	73.4517	62.0109	63.0857	57.9137	61.6752	55.8499	54.6069	39.4922	63.202	53.0937	77.7146	63.1909	62.8471	49.2379	58.3449	54.1495	54.9404	64.8163	59.2007	61.8793
Bradi1g02510	Bradi1g02510.1	cellulose synthase [ortho OsCESA5.]	0.0193408	0.0959614	1	69.7594	1.33414	46.5312	62.0793	54.8443	69.7594	64.6135	66.6605	64.9941	65.5549	47.9082	39.6331	48.5053	50.0781	63.8471	55.7134	69.2	59.5568	52.1801	66.4242	50.8957	49.8772	71.1992	59.3441	76.2746	72.2197	69.1526	68.5859	67.6532	53.0624	83.104	58.4333	66.4442	58.6605	63.014	73.9278	51.8335	71.201	80.2363	64.8812	58.2094	58.8928
Bradi1g54250	Bradi1g54250.1	cellulose synthase [ortho OsCESA8.]	0.0201104	0.157441	1	58.3072	1.26133	39.7416	50.1274	34.8395	49.9378	56.9588	52.6382	47.5044	58.3072	30.5694	40.5041	44.5126	43.3803	58.9706	36.6021	57.163	47.774	33.3306	43.1743	39.0172	23.836	57.9153	48.6872	47.6085	45.5402	71.035	58.8444	61.1925	36.7633	68.3333	40.4526	55.7289	46.038	51.8507	45.989	48.7597	43.4181	63.5136	67.8444	47.1021	54.7689
Bradi5g19340	Bradi5g19340.3	Expansins family [Panther]	0.0808121	0.338441	1	57.4614	0.904633	49.4768	44.7583	42.8092	41.8228	55.4248	48.6537	57.4614	47.1981	35.1154	60.3669	46.8409	55.5839	50.6128	42.8363	35.435	50.1492	50.8411	43.3833	45.7584	31.254	41.9466	44.3818	41.0937	39.8691	54.3657	69.4797	53.4425	44.4113	39.2935	54.5214	54.0741	46.7259	62.0315	57.3287	56.1552	54.3304	40.4808	54.9726	41.1197	52.2191
Bradi1g29622	Bradi1g29622.1	GT family 48 [CAZy]	0.217982	0.48707	1	55.3257	0.97441	52.6897	51.3413	47.5989	46.7536	55.3257	46.7892	48.1535	45.2856	58.3739	51.3932	57.9219	43.0697	43.8166	44.9882	66.9384	49.6221	41.4168	63.8893	42.9526	42.1368	48.1056	53.1441	48.2124	37.5524	60.6022	50.0706	58.4385	52.1915	41.6426	50.4629	48.6431	46.4083	39.1632	57.566	51.9918	43.8929	47.4216	47.8901	38.7794	47.0513
Bradi4g33340	Bradi4g33340.1	caffeoyl-CoA methyltransf. (CCoAMT) [PMN]	0.0111325	1	1	55.2719	1.13621	43.4601	49.3797	39.0883	48.1722	41.7267	55.2719	47.4216	49.6477	38.6968	50.1757	43.3564	41.6117	46.405	56.7369	44.7944	49.5825	50.7592	41.9339	38.5044	25.1556	52.3084	41.0653	51.6492	47.6658	43.0408	50.6422	39.0989	34.1251	50.0085	58.9217	44.7671	67.3905	47.6735	40.9644	47.8711	53.1773	42.9848	43.1819	61.6178	50.8064
Bradi1g12180	Bradi1g12180.1	GT8 family [ortho AtGAUT1-like]	1	0.868956	0.599567	55.1595	1.0942	49.8244	54.5177	47.2905	50.6816	53.6711	48.036	55.1595	51.2606	46.013	46.8698	62.2555	44.1594	52.1555	51.274	59.4474	55.1938	53.5586	54.318	49.1932	32.0921	49.5975	53.3315	48.794	51.0035	53.0583	54.2199	63.8407	43.5656	52.788	56.5315	39.8807	42.9436	55.2116	68.4478	51.0382	45.9404	47.8363	57.9801	43.3265	55.8994
Bradi3g03120	Bradi3g03120.1	BdGT61_7	0.0618116	1	1	52.3884	0.993631	45.876	45.5838	39.9573	52.3884	41.9259	48.0731	43.3213	47.3552	39.0464	51.2755	42.4659	50.7162	46.5691	53.7896	40.1543	41.8223	32.1312	38.3884	47.5254	41.7841	50.6232	48.7932	55.1708	54.9663	49.4697	40.0471	39.2175	38.9693	43.5393	39.6999	59.4529	49.6004	49.2147	35.4691	47.3943	41.207	39.7469	59.0774	46.5746	44.0219
Bradi3g11300	Bradi3g11300.1	BdGT61_1 ortho TaXAT1	0.556529	0.878304	0.473168	52.3561	0.902239	47.9368	43.2504	40.0452	49.3586	45.4957	51.0355	52.3561	49.1137	38.8648	60.9239	36.9213	55.0369	48.0721	48.3583	34.272	42.2993	43.3944	43.5002	46.5434	26.7427	54.072	41.2428	53.9252	48.1945	48.8469	50.7021	44.7435	37.6903	49.8972	35.2445	67.7846	51.2158	62.2826	38.6742	57.7727	50.6947	44.9279	58.0598	41.84	51.6269
Bradi1g31320	Bradi1g31320.1	4-coumarate-CoA ligase (4CL) [PMN]	0.0295449	0.351834	0.207862	50.8697	1.05293	40.2559	42.3866	36.4828	42.673	39.9883	50.8697	48.3679	46.4714	38.108	37.4088	42.4035	43.1032	41.8986	43.9486	43.5085	40.1906	42.078	41.3606	38.2006	24.2921	40.4532	37.5417	49.6215	43.0758	43.004	42.9946	42.4884	31.466	54.9	52.8958	47.9793	47.7036	59.6177	49.5096	39.8968	44.4475	49.0798	48.9671	44.2676	43.5711
Bradi1g76260	Bradi1g76260.1	Expansins family [ortho OsEXLA1]	0.0061725	0.151351	1	50.3667	1.33655	33.3551	44.5808	40.7835	50.3667	26.8081	41.1995	30.9592	45.0828	35.0015	28.6513	34.3975	35.3702	44.3208	55.3082	34.3704	44.3239	37.4434	34.589	44.1846	46.917	46.6986	43.017	54.4139	57.3373	26.9259	30.596	21.7081	28.0025	40.583	35.1751	40.6111	48.4286	24.7482	32.3355	37.2672	29.4858	37.1287	36.4129	68.5239	38.2657
Bradi3g44420	Bradi3g44420.1	xylan synthase component [ortho GT47 AtIRX10L-like]	0.000531107	1	1	48.6474	0.860454	36.1283	31.0867	42.4293	28.9681	48.6474	31.1815	40.806	34.3251	39.1458	30.0666	37.4302	37.8706	35.3655	32.4358	30.0278	26.5179	33.5755	42.0833	38.1582	55.9002	27.8951	29.8969	28.5714	29.509	48.3455	51.111	44.275	50.858	38.8985	25.1765	33.4004	27.2504	41.8247	40.1107	39.0852	42.2034	37.7805	40.6015	33.1272	25.7913
Bradi3g58067	Bradi3g58067.1	GT family 37 [CAZy]	0.555586	0.452765	0.529178	48.3932	0.866643	48.2084	41.7795	37.152	44.9236	44.7326	36.9019	48.3932	44.5455	40.7907	55.8334	46.0666	50.1428	44.4997	44.7506	36.6977	41.17	35.6054	40.333	44.5391	28.1304	39.7181	50.0257	48.83	41.1205	58.4406	50.406	34.0502	36.0338	45.901	25.0594	41.2493	35.3978	55.0466	39.4902	50.3356	48.7005	44.9258	50.294	42.5601	40.4022
Bradi4g34230	Bradi4g34230.1	GT family [identified Nikolovski et al. 2012]	0.145177	0.744935	0.648465	48.0337	1.1494	41.7902	48.0337	34.2337	47.6491	43.1855	42.7014	40.683	38.6987	39.4585	46.8359	44.2362	36.6301	55.5671	44.047	44.2986	48.2222	37.9395	42.2749	34.4032	22.317	51.9653	63.1215	45.8637	29.6459	37.1509	49.2613	45.6762	40.6534	30.8305	42.1555	57.6409	40.1788	47.4712	39.2851	38.7454	37.2304	47.4438	43.8833	31.9272	31.5406
Bradi2g01387	Bradi2g01387.1	BdGT61_15	2.69188e-05	1	1	45.8563	1.51117	25.7853	38.9659	22.3405	45.8563	23.1986	38.9055	28.7545	39.6906	21.7888	26.4015	19.6393	35.3115	45.0652	44.6575	31.6947	34.4462	21.9314	18.3539	30.8105	18.2662	47.9606	37.054	44.8287	53.5818	27.1969	22.799	25.3437	17.4549	44.1358	22.7359	47.4715	41.2786	31.8241	23.6643	33.7472	25.7824	34.4381	38.8546	41.7811	43.6888
Bradi3g48530	Bradi3g48530.1	hydroxycinnamoyl-coA shikimate transf. (HCT) [PMN]	0.357326	0.650419	0.74449	44.1247	0.796244	44.1247	35.134	34.1996	36.3536	36.2046	34.4559	37.6547	35.3795	35.0426	48.2301	40.473	52.7532	37.4562	41.6754	33.9967	27.4078	30.781	34.9452	41.4367	29.6354	37.2326	36.1183	36.0042	36.0593	37.7721	43.4587	30.2839	33.3036	39.9289	23.5168	40.7626	33.6151	57.2893	21.6296	35.6897	36.0103	36.2884	38.7182	34.5397	31.9715
Bradi5g08400	Bradi5g08400.1	xylan synthase component [ortho GT47 AtIRX10L-like]	0.132715	0.198803	1	43.8368	1.20473	33.9644	40.9179	36.3612	40.6364	33.9233	38.3836	42.8918	43.8368	31.1862	34.4956	33.8431	36.3326	38.8999	43.2516	41.8194	39.7007	27.7105	39.2054	41.0118	37.517	39.7569	40.2508	40.6153	41.9227	31.5087	34.8905	31.3742	37.9195	44.4973	40.1773	29.6539	39.2058	43.1268	47.5594	46.2474	34.6337	38.6272	48.3359	44.7877	43.5964
Bradi1g01750	Bradi1g01750.1	GT family 77 [CAZy]	5.04423e-05	1	1	42.3034	1.23082	29.6404	36.4819	23.5678	37.7471	28.6109	42.3034	28.2617	40.8513	22.0762	30.6545	32.7169	33.114	46.2041	33.7286	27.1394	38.8557	28.8674	23.5221	28.103	13.7786	39.7181	32.2869	42.5233	36.46	29.5447	34.6263	25.5529	24.7195	54.4176	28.5147	45.5718	40.7094	33.2216	23.5822	26.6648	29.5783	43.4051	45.7641	38.8813	35.3547
Bradi1g64950	Bradi1g64950.1	GT family 34 [CAZy]	0.000409348	1	1	41.9775	1.15604	35.4507	40.9825	29.4983	39.8598	30.7249	41.9775	34.5523	38.5077	30.6528	39.8697	38.7005	32.5797	41.2178	46.2783	31.2717	45.1622	34.9774	29.5107	32.7523	20.7527	42.6735	43.0844	37.9741	35.7074	33.2231	35.1924	28.1764	26.3077	36.6744	41.6063	44.1951	45.4344	34.376	28.0389	40.4525	35.342	39.7486	42.148	36.6118	35.5222
Bradi2g18300	Bradi2g18300.3	GT family 64 [CAZy]	1	0.188785	0.424253	41.1179	0.887443	36.3022	32.2161	37.2887	37.7077	36.6661	34.7553	37.1134	41.1179	40.6801	31.3728	40.2083	32.9476	34.0181	31.5436	34.5607	28.7421	34.5324	39.1973	40.1122	35.3127	41.0553	37.0248	35.4237	37.3268	38.9531	36.5299	40.22	30.9616	38.8601	33.4473	33.1326	33.5812	34.3109	36.3554	39.4243	38.3631	40.9937	31.4079	47.3077	44.7623
Bradi1g76170	Bradi1g76170.1	4-coumarate-CoA ligase (4CL) [PMN]	1.7806e-06	0.917554	1	41.0953	1.96512	13.6731	26.8692	16.4312	40.1474	19.0942	35.0768	21.5309	41.0953	12.5727	13.4811	13.3885	15.25	31.0416	22.7865	24.6884	28.9602	11.107	18.8105	19.6334	16.174	48.8838	34.0594	38.3659	39.2807	21.117	24.193	16.9457	14.121	37.7853	18.1388	40.803	43.5803	14.2301	17.7239	28.3277	25.8418	36.7389	45.8454	29.9198	51.8771
Bradi5g24290	Bradi5g24290.1	xylan synthase component [ortho GT43 AtIRX14-L]	0.00696811	0.527129	1	40.7829	1.07895	31.178	33.6394	25.0722	35.1513	31.7411	40.7829	35.6579	40.7524	22.6312	31.6339	31.1718	39.2752	38.2668	33.9895	30.8219	31.4793	26.6421	23.9635	28.1718	21.5113	37.7423	29.7964	42.6985	30.3678	39.0172	32.1994	29.9507	25.7971	53.4269	30.0966	34.6921	44.916	37.777	28.7267	39.7751	36.3529	37.7373	44.4963	40.9204	39.8556
Bradi2g33980	BRADI2G33980.1	BdBAHD04	2.50567e-06	1	1	40.6348	1.76189	21.396	37.6974	21.0577	40.6348	19.9871	40.2523	26.1057	37.8917	20.6782	20.2515	21.447	23.2074	38.3734	37.0172	27.9544	47.4445	20.8407	20.1371	28.9428	14.3102	36.4	32.9627	44.4415	48.7349	24.4265	22.8168	17.8717	14.8336	51.0576	32.0566	31.7552	46.1399	20.0322	23.516	35.2983	25.5765	35.7348	35.782	38.1645	41.8854
Bradi2g19510	Bradi2g19510.1	GT family 66 [CAZy]	0.829285	0.852819	0.922954	40.0104	0.992384	36.3424	36.0656	32.9053	34.656	40.0104	36.3455	36.651	36.6424	38.7264	28.7517	42.9968	34.8946	38.344	26.5341	44.9866	34.3977	36.6454	40.0746	31.3586	23.5426	35.3886	42.0351	31.3742	29.826	41.9871	39.0746	43.3296	35.6505	39.5225	41.4393	33.8576	30.5627	37.9418	46.3617	31.2166	31.084	40.913	38.0298	34.8406	32.7862
Bradi2g07890	Bradi2g07890.9	GT family [identified Nikolovski et al. 2012]	0.729509	0.594533	0.867638	39.5243	1.02824	33.76	34.7133	34.5949	34.7535	36.7594	35.3595	39.5243	36.3031	34.6367	31.6709	38.9779	29.7545	35.1072	32.5872	34.9156	36.243	41.145	42.97	34.2494	20.0153	33.4294	37.9746	32.6268	34.9833	33.9739	42.6518	40.633	29.779	37.6261	37.9047	30.6869	35.2203	36.782	45.5471	34.7683	40.9999	35.54	41.55	33.0713	35.0513
Bradi4g00410	Bradi4g00410.1	GT family 31 [CAZy]	0.0373319	0.236674	0.595489	39.3368	0.757676	39.3368	29.8045	29.4616	30.5633	30.6492	28.8169	33.7979	28.7435	40.7568	47.0084	35.5426	34.0393	26.8188	30.8252	26.1751	35.3992	30.5575	32.6343	32.3024	22.3524	31.3004	33.2584	31.6731	26.0213	33.8693	33.6788	28.7913	26.2576	29.2088	26.5409	30.3078	29.2101	38.552	26.9486	35.1166	34.5743	28.2438	31.195	29.8285	25.7064
Bradi1g07277	Bradi1g07277.1	GT family 2 [CAZy]	0.0266439	1	1	38.126	1.07056	34.259	36.6764	31.9637	37.2953	33.1264	38.126	34.022	37.915	32.7706	37.3781	34.0194	32.8677	36.4223	40.2665	37.56	32.4569	24.8772	36.5669	35.3187	31.0919	41.0977	36.5515	39.2901	32.2418	37.9547	31.3998	31.4379	31.7133	45.5847	30.6619	39.3078	36.9495	34.1936	30.4012	39.5228	31.9703	38.6544	34.0217	39.8591	39.1247
Bradi5g26030	Bradi5g26030.1	GT family 66 [CAZy]	0.571064	1	0.0844614	38.0654	0.921325	36.0886	33.2493	37.0535	29.5806	36.0392	36.2186	36.5412	38.0654	37.9402	33.093	39.891	33.4301	30.9428	27.0235	40.0618	34.9691	48.9601	39.2202	30.3589	29.6748	27.4534	31.9234	33.9477	24.9977	38.4985	36.5483	33.5926	35.5176	36.8084	43.3833	31.9284	32.7543	39.9663	38.301	27.8785	40.019	43.7163	32.091	41.8295	34.6248
Bradi2g58989	Bradi2g58989.1	GT family 77 [CAZy]	0.0941566	0.41792	1	37.1809	1.37542	22.5518	31.0181	26.0756	30.879	26.6066	28.8109	31.7882	37.1809	16.4	26.2152	23.4861	24.1058	33.5621	42.7415	16.9468	30.822	24.7627	23.2242	34.6531	21.6625	37.8165	28.0682	28.6027	29.0286	22.7074	29.4776	23.7062	30.5352	24.3687	23.7083	30.4412	36.7256	24.9333	23.9539	38.9446	39.3209	29.0888	36.618	43.3548	39.6621
Bradi3g46390	Bradi3g46390.1	GT family 31 [CAZy]	1	0.430221	0.606985	36.715	1.09353	33.5748	36.715	35.9977	35.6235	35.7706	31.5586	33.8421	34.3001	34.0932	33.5614	32.9776	33.6669	36.4364	33.9135	36.4796	40.0305	32.2706	33.1097	39.2681	39.3426	36.1339	32.3266	37.369	36.6645	35.1585	33.3397	33.2771	41.3071	29.0501	31.8528	33.6067	31.7247	27.0511	42.995	36.6763	28.6461	30.6444	35.0292	38.2865	33.24
Bradi3g11337	Bradi3g11337.1	BdGT61_9p2	0.156897	0.501146	1	36.5783	0.849611	33.1931	28.2012	27.2447	28.0376	32.8464	26.3527	36.5783	31.8015	20.3796	38.2029	38.9979	35.192	27.7147	34.2958	21.7147	29.0797	29.7057	25.6019	36.7769	16.8941	26.2705	28.9756	31.9215	24.9829	39.9735	37.0462	28.9425	25.4234	28.6787	18.0151	31.2392	27.4778	38.5173	35.0532	44.3013	28.4414	24.6777	38.4142	27.0311	37.0828
Bradi4g36050	Bradi4g36050.1	GT8 family [ortho AtGAUT1-like]	0.343566	0.719978	0.371121	36.5508	1.04661	31.6922	33.1693	31.9927	28.9628	36.5508	33.9939	35.967	32.8763	31.5504	31.0501	39.0834	25.0851	32.3854	32.0637	35.0911	33.1369	38.9331	36.0497	30.0929	22.8949	26.7207	31.0508	32.5894	25.4906	36.9377	40.5838	36.4782	32.2034	34.9565	40.7264	29.7598	30.5329	40.6724	37.6119	31.1822	34.4016	34.1399	34.629	29.9111	32.8252
Bradi4g27360	Bradi4g27360.1	BdGT61_10	1.33222e-06	1	1	36.3304	1.51015	20.5727	31.0677	17.3486	34.6494	19.1206	32.7985	23.5686	36.3304	17.6131	16.6538	23.9281	24.0956	36.1905	34.6188	24.4755	28.986	18.0669	17.6772	18.6622	14.9882	35.5091	31.0831	36.2245	35.7809	22.3991	21.4071	16.1471	16.5291	42.907	18.0771	36.5479	33.6619	27.7412	23.1204	24.3234	19.0892	32.5106	39.7552	41.3043	31.7515
Bradi2g58300	Bradi2g58300.1	GT family [identified Nikolovski et al. 2012]	0.304773	0.0677018	1	35.4202	0.954478	35.4202	33.8078	30.8756	32.0208	33.3153	28.2253	32.54	29.7941	32.8155	36.2718	38.9416	33.6519	36.9066	29.9341	32.1307	36.2598	39.3693	31.4461	30.6735	22.0136	32.0958	35.8993	33.4739	26.6141	39.6936	30.0306	34.2777	29.2594	30.9099	26.1872	27.2968	28.5074	37.3923	30.7588	28.7693	33.2395	31.2975	29.4361	32.3511	26.0915
Bradi2g62000	Bradi2g62000.1	GT family [identified Nikolovski et al. 2012]	0.30814	0.57323	0.927755	34.9448	1.0506	33.2617	34.9448	26.8834	32.8997	33.3735	31.901	32.0557	31.7808	33.5529	27.9756	40.1251	31.3931	37.8921	38.9926	33.2064	29.6882	33.5489	31.1097	25.5467	17.3283	33.9282	29.1676	34.2167	34.2864	39.8295	30.4064	30.3593	32.8987	39.7282	30.6864	26.842	30.3471	34.3321	34.5085	26.3815	33.0008	35.6566	29.886	34.0995	27.4809
Bradi3g59760	Bradi3g59760.1	GT8 family [ortho AtGATL9-like]	1	0.0138238	1	34.6971	1.36058	17.2376	23.4531	33.5015	34.6971	18.0079	23.3877	19.3851	20.9395	21.04	12.8498	17.5914	17.4691	22.6888	28.8026	20.8586	21.4623	15.8431	25.2179	40.3487	52.5965	31.4535	20.1806	34.5274	52.627	10.3274	14.5776	14.5029	32.6237	23.4618	21.836	24.7793	23.4736	19.227	18.4293	22.1609	17.7233	22.7091	16.0234	23.0743	21.9514
Bradi3g11310	Bradi3g11310.1	BdGT61_2 ortho OsXAT2	0.15907	0.267101	0.424694	34.5996	1.14045	27.1836	31.0016	28.5839	34.5996	32.5352	28.7992	29.8457	31.4353	22.938	26.0713	29.8072	29.9179	33.4918	26.6423	34.6115	29.2607	30.991	32.4904	30.2457	20.6087	40.111	33.4194	35.4038	29.4641	37.7458	33.9819	30.4493	27.9639	33.8209	25.4435	29.5987	26.3337	33.4558	30.6347	24.3414	30.9508	34.964	36.696	27.3498	26.7317
Bradi5g10130	Bradi5g10130.1	β-(1,3;1,4)-glucan synthase [ortho OsCslH1]	0.00879735	0.0407868	1	33.573	0.596446	33.5488	20.01	33.573	24.8481	23.2432	16.6165	21.4251	16.4016	31.88	29.1361	25.5297	47.6494	21.7907	22.6397	18.071	17.5388	22.1574	28.3348	43.5827	40.2172	25.1258	24.6814	20.8282	28.757	29.1793	14.5045	21.1155	28.1736	15.2059	14.1654	19.7855	17.3092	14.5404	25.634	29.6976	15.8283	16.5742	15.5014	13.4901	20.0405
Bradi2g59380	Bradi2g59380.1	GT47 family [ortho AtIRX10L-like]	0.242061	0.962177	1	32.8546	1.03755	29.5333	30.6423	27.2679	32.8546	30.4359	31.1373	30.118	31.214	26.1302	33.4947	25.7003	32.8079	27.6209	36.3832	28.1434	30.4216	22.0727	30.8969	32.5527	23.5491	37.8138	38.3985	30.3634	24.8428	38.3895	34.2297	25.9891	23.1354	29.4139	22.3568	38.2551	34.5235	36.0992	27.0513	32.9796	24.3418	35.692	30.8779	26.2412	32.0449
Bradi5g18377	Bradi5g18377.3	GT family 65R [identified Nikolovski et al. 2012]	0.00122538	0.381703	1	32.3097	1.34565	21.7437	29.2593	24.7886	32.3097	24.8025	29.0542	23.6068	26.6845	24.4383	16.9565	24.5946	20.9855	31.8279	25.7649	30.0988	29.3457	22.1931	25.8494	26.055	25.0568	31.461	35.632	27.5703	34.5754	23.9015	21.9724	26.7638	26.5723	31.0983	30.7958	27.1717	27.1509	25.6214	27.5528	21.0034	20.2495	30.0005	28.9015	23.245	24.5911
Bradi4g45240	Bradi4g45240.2	GT family 2 CSLD [CAZy]	0.20121	0.949985	0.437368	31.3073	1.0585	25.0175	26.4811	25.5259	26.3236	31.3073	24.6532	27.5807	24.163	24.8269	20.9989	30.8085	23.4357	25.3485	20.7412	34.9984	24.8362	27.2628	28.8527	23.4445	22.5436	27.6961	25.8022	25.4252	26.3711	30.962	27.6313	32.4436	34.1924	25.9195	28.738	21.9681	21.9873	24.7809	32.9456	25.4298	27.1664	26.3374	26.2358	20.1162	23.9625
Bradi5g19170	Bradi5g19170.1	GT family 31 [CAZy]	0.697299	0.55812	0.970573	30.626	0.914551	30.626	28.009	26.1139	29.7226	27.2244	26.1204	28.9819	26.2701	32.4882	33.2749	28.2724	28.4685	22.9792	29.5468	28.3433	31.1668	23.9624	21.3415	31.5101	27.6415	25.1893	43.1052	25.773	24.8229	33.2212	25.1352	25.083	25.4584	21.61	21.419	37.6059	23.8465	35.2949	31.6817	28.9724	19.9786	26.0972	30.2624	25.9687	22.7522
Bradi1g45647	Bradi1g45647.4	GT family [identified Nikolovski et al. 2012]	0.195678	0.236203	1	30.5411	1.20291	25.3893	30.5411	24.2267	28.5837	24.4494	25.6919	24.3337	23.6384	29.8879	24.444	28.3248	18.9006	28.7882	24.5424	37.5973	31.2367	29.3507	27.495	21.5398	18.5213	29.0403	32.7805	27.2833	25.2306	21.4613	26.0974	30.8412	19.3975	23.4487	29.7432	31.0547	18.5211	21.8287	31.955	21.2922	22.2589	26.9738	23.7991	22.9875	20.7934
Bradi2g43520	Bradi2g43520.1	BdBAHD05 BdAT1	0.000335926	1	1	30.3787	1.40435	21.6319	30.3787	21.3709	29.4828	24.1305	30.131	25.1172	30.2134	21.5676	20.5838	22.3422	22.0339	27.9704	24.9736	34.8636	33.707	22.9079	23.0203	22.7609	16.7946	25.4106	27.6762	33.761	31.0834	31.1336	20.983	29.0464	15.3592	41.7703	23.5731	23.8123	31.3684	29.4902	24.4525	24.4022	22.1239	34.7562	29.7433	29.0675	27.2864
Bradi4g14910	Bradi4g14910.4	GT8 family [ortho AtGAUT4]	1	0.801144	0.2785	30.0345	1.13832	26.3849	30.0345	27.2622	26.6212	28.3609	25.434	28.5723	29.3487	23.4811	28.9729	29.0969	23.9887	32.7126	25.466	31.589	30.3703	28.6476	31.9121	27.5336	20.9553	26.2496	23.7123	28.2115	28.3116	31.228	29.265	29.618	23.3328	24.0415	24.9097	24.5604	28.2243	23.2446	27.1914	35.6242	28.2293	27.0788	31.0534	25.6803	33.5821
Bradi2g43510	Bradi2g43510.1	BdBAHD03p1	0.000313451	1	1	29.2959	1.27675	19.6717	25.1158	17.7826	27.6251	18.1066	29.2959	21.7053	24.7307	15.7309	22.873	17.8656	22.2174	26.0265	28.0236	20.112	26.3013	16.7828	16.3123	25.2251	12.8102	30.1988	24.3927	27.3682	28.5409	21.0645	22.7579	16.0311	12.573	25.4611	22.8797	42.9335	25.9093	23.9047	21.329	21.439	20.1487	20.4717	27.1352	27.4063	23.9094
Bradi1g51757	Bradi1g51757.1	GT family 48 [CAZy]	0.0527274	0.727672	0.813603	28.9345	0.984442	24.3123	23.934	24.9953	23.3453	28.9345	22.6953	24.0351	22.4029	26.9854	21.5153	27.0156	21.7327	21.6996	20.5217	32.3579	21.1568	27.6467	29.4025	20.6874	22.2446	25.8299	23.7661	22.1195	21.6657	29.9154	27.9721	31.2031	26.6474	24.1424	25.489	21.8095	19.3402	22.4944	26.2327	22.4774	24.9358	26.0554	22.4894	20.1105	20.9564
Bradi2g39354	Bradi2g39354.1	GT27R family [identified Nikolovski et al. 2012]	1	0.235127	0.80692	28.0825	1.00354	24.9811	25.0695	25.0102	28.0825	23.9055	24.3699	26.5438	21.8461	28.6402	16.2901	28.8712	26.123	23.9166	28.5548	25.0272	22.7795	25.5623	27.4994	25.414	21.5651	23.472	26.0776	30.6443	32.136	22.398	23.8916	25.7696	23.5628	25.3064	26.21	22.0272	23.936	22.8744	27.9736	27.7286	27.5985	24.6145	18.6284	23.9908	20.1508
Bradi5g21350	Bradi5g21350.1	hydroxycinnamoyl-coA shikimate transf. (HCT-like) [PMN]	0.0216376	0.39194	0.327413	27.1956	0.990891	25.474	25.242	16.3629	25.8634	13.6169	25.9011	24.2061	27.1956	23.2087	34.4382	16.949	27.3003	21.3452	37.4933	22.4552	19.6742	16.0032	19.7545	17.7808	11.9133	22.3847	18.6067	34.7657	27.6967	15.9575	16.1871	11.538	10.7849	24.9515	26.8021	24.3356	27.515	23.4418	18.066	21.9466	33.37	22.3865	26.1123	29.2117	31.0719
Bradi5g02350	Bradi5g02350.1	GT43 family [ortho AtIRX9H-like]	0.737764	0.443367	0.612111	27.0389	1.12789	19.6976	22.2168	24.0045	22.9725	23.1726	22.8977	23.1755	27.0389	18.1609	17.9991	21.4609	21.1696	20.6879	21.8251	18.5783	27.7759	20.8953	19.5422	30.5805	24.9998	19.9193	28.8566	21.3097	21.8046	27.6765	21.274	17.5833	26.1565	21.3045	23.8354	24.17	22.2809	24.3917	22.6962	31.0405	14.5738	22.2817	33.825	23.5739	28.4751
Bradi4g31480	Bradi4g31480.1	GT family [identified Nikolovski et al. 2012]	0.865174	0.202656	1	27.0172	1.09097	22.1636	24.1799	24.0525	26.7858	27.0172	24.5621	26.7828	26.8295	25.332	18.2772	23.6788	21.3665	20.5222	22.2622	31.8329	22.1022	23.3708	27.9198	24.782	20.1375	26.634	25.819	27.0134	27.6769	29.1269	22.4979	30.9647	25.4794	28.2409	22.5311	24.7411	22.7355	25.8291	30.7292	25.342	25.231	32.7434	28.23	23.5324	22.8122
Bradi1g52610	Bradi1g52610.1	GT family 77 [CAZy]	0.217034	0.615621	0.836738	26.3443	1.06106	24.8284	26.3443	19.4447	25.3011	24.1483	22.5291	24.22	25.5193	22.1536	24.4571	25.0903	27.6125	30.5379	27.8367	20.233	26.7696	20.1297	20.6132	22.007	15.029	25.856	25.3542	25.6213	24.373	25.1389	26.1314	25.9976	19.3254	25.7492	15.028	27.516	21.8232	31.7484	16.6103	26.9773	21.544	23.3596	25.8581	27.7431	25.1167
Bradi3g42910	Bradi3g42910.1	GT family 41 [CAZy]	0.137726	0.408543	0.729991	25.9779	1.03756	24.6822	25.6093	23.7813	23.3481	25.9779	20.7938	24.6595	21.2522	21.999	23.5244	28.79	24.4155	25.773	22.1589	30.4989	24.0064	22.471	31.8539	26.4034	14.397	23.1355	22.9254	22.9743	24.3571	28.9061	25.2316	29.2183	20.5556	22.6182	20.9322	20.5807	19.0442	22.9212	27.3616	25.8712	22.4841	20.8393	26.2493	17.5546	20.3655
Bradi4g26150	Bradi4g26150.1	GT family 47 [CAZy]	0.0846392	0.855285	1	24.8491	1.03074	22.2497	22.9336	19.8823	22.7223	23.6351	24.2075	22.7314	24.8491	20.6088	19.5615	25.975	22.8534	20.7588	21.5876	25.6929	23.6952	21.6563	20.3736	17.2522	20.2471	23.8407	23.7564	21.494	21.7982	23.7548	27.1933	22.7433	20.8489	27.6329	23.954	20.3202	24.9229	24.1681	25.5912	19.3989	21.7674	26.6347	22.0164	26.1777	24.5675
Bradi1g50170	Bradi1g50170.1	GT2 family [ortho OsCslD2]	0.933424	0.151646	0.93945	24.6762	0.959681	20.4196	19.5963	19.9666	20.7076	19.9106	21.3622	23.0185	24.6762	18.4101	21.8063	19.1425	22.3194	18.3718	19.7477	19.4162	20.8494	16.676	20.5564	25.9339	16.7001	18.6041	23.0242	20.743	20.459	22.8398	18.0378	21.0642	17.7005	21.8238	17.4618	24.9886	21.1745	22.8718	22.0469	26.7231	20.4322	21.3681	29.5698	21.934	25.8331
Bradi1g34130	Bradi1g34130.1	GT family [identified Nikolovski et al. 2012]	1	0.080035	1	24.6391	1.03137	23.8898	24.6391	21.2774	21.9062	22.1906	21.5345	22.1761	21.2394	23.8294	24.5618	27.185	19.9829	24.0693	25.0666	26.305	23.1157	23.8053	25.4977	20.2948	15.5118	23.7401	23.293	19.9859	20.6059	22.168	22.8198	24.5155	19.2589	20.5474	26.1985	22.8939	16.4984	22.1151	23.7517	17.2797	25.5577	21.2146	21.9527	21.2438	20.5465
Bradi3g05750	Bradi3g05750.1	4-coumarate--CoA ligase (4CL) [ortho At4CL1]	3.6651e-05	1	1	24.2708	1.2093	20.0063	24.1937	14.2573	21.8451	17.2371	24.2708	19.4267	22.9671	16.4882	25.4984	17.1884	20.8501	24.7761	23.9648	23.1743	24.8595	12.463	15.8303	15.1488	13.5872	24.5233	20.6823	21.4125	20.7625	20.087	17.2012	17.0034	14.6569	22.4524	21.8743	28.5705	24.1859	21.2824	16.1983	21.2544	18.9718	20.6366	26.1047	23.4271	21.6999
Bradi1g04597	Bradi1g04597.4	cellulose synthase [ortho OsCESA2.]	0.229683	0.428925	1	24.1686	0.933356	23.6865	22.1079	20.2628	20.639	24.1686	21.7086	22.1461	19.0133	28.1783	19.302	24.3766	22.8892	18.4276	20.6774	30.1982	19.1287	22.5989	25.4542	20.8657	12.1322	19.6779	21.2367	20.7738	20.8675	26.7672	23.8174	26.0223	20.0675	22.012	25.9287	18.441	20.4525	19.4827	26.8959	20.4564	21.7494	22.8482	21.3754	14.1282	17.7012
Bradi1g14845	Bradi1g14845.1	Extensins family [Panther]	1	0.00467831	1	24.1397	1.04746	23.0459	24.1397	13.7649	15.6744	10.2068	13.8839	10.0003	10.5035	28.0617	26.1268	20.5446	17.4506	19.437	22.8562	21.9001	32.3655	17.6525	16.686	6.7075	14.0136	6.89626	15.6383	23.4595	16.7037	9.93946	10.1847	9.01909	11.6841	3.88101	17.0096	21.052	13.5931	5.30873	10.0576	11.0319	13.6028	16.1157	9.90075	6.95112	9.04629
Bradi5g15920	Bradi5g15920.1	GT family [identified Nikolovski et al. 2012]	0.174538	0.949499	0.477807	23.5087	1.08168	20.8564	22.5601	17.3971	21.5433	20.7234	23.5087	21.4432	19.3216	17.0616	23.6541	24.9559	17.7542	25.4861	20.0634	24.0416	20.6492	19.6197	19.9364	17.5207	12.5116	20.2822	24.991	20.893	20.0071	21.3621	21.2617	23.9006	16.369	18.5481	25.689	27.4272	22.3705	26.8027	20.2723	22.3062	16.3915	19.9858	22.426	20.5597	14.3149
Bradi2g37970	Bradi2g37970.1	xylan synthase component [ortho GT43 AtIRX9]	0.000371517	1	1	23.4075	1.27491	18.36	23.4075	14.1338	21.5374	18.7495	20.7579	20.4377	21.2929	19.6907	18.047	19.2702	16.4322	24.1332	22.5341	25.2264	21.7362	17.1955	14.7197	13.9985	10.6217	18.9074	21.5672	22.0518	23.6231	18.7883	19.2988	21.3027	15.6082	19.212	19.6413	23.1022	21.0761	23.8178	24.3297	17.3542	16.2492	18.841	24.3594	19.6754	22.2959
Bradi4g16670	Bradi4g16670.1	GT family 34 [CAZy]	0.370543	0.202897	1	23.2441	0.915057	23.2441	21.2697	18.4004	18.9316	19.3463	15.3378	18.6807	13.7791	21.4184	28.0465	21.1664	22.3452	22.0731	20.386	19.6785	22.9411	21.0496	25.3176	11.9057	15.3286	17.1518	21.087	27.2893	10.1985	18.8125	23.4074	20.8209	14.3446	13.4771	10.125	22.3693	15.38	35.3198	8.71243	14.0467	16.644	21.0744	12.5295	11.0906	10.4221
Bradi2g56810	Bradi2g56810.1	GT8 family [ortho AtGUX1]	0.226715	0.599895	0.566884	22.8826	1.1192	17.8063	19.9289	18.3331	18.7607	19.4677	19.3023	19.9382	22.8826	18.7532	18.2187	17.9567	16.2966	22.8277	17.8306	22.021	17.0362	19.4968	20.9391	17.2433	15.6531	20.6971	16.2663	18.6267	19.4529	19.4843	19.4519	21.6202	17.3142	19.8896	22.8984	16.8989	17.5221	16.8084	24.171	17.1806	21.5928	24.3096	19.731	25.9247	21.5652
Bradi5g14720	Bradi5g14720.1	hydroxycinnamoyl-coA shikimate transf. (HCT) [PMN]	0.235707	0.0337928	1	22.4683	0.992992	13.6486	13.553	15.1836	16.6101	17.4438	19.6899	16.5659	22.4683	13.2764	13.7159	14.3809	13.2213	14.0095	14.3894	13.5924	12.2206	13.966	14.2133	17.4043	15.1508	15.5443	13.8938	18.6711	18.331	19.5081	17.0935	13.3263	19.8473	27.2608	14.8444	16.9305	19.7241	13.2646	17.3979	20.5677	15.0334	20.8152	20.6256	24.9595	23.4728
Bradi3g04480	Bradi3g04480.1	GT family [identified Nikolovski et al. 2012]	0.31953	0.377302	1	22.181	0.884938	22.181	19.6288	19.409	19.5819	19.0529	18.7208	20.0068	17.6517	24.0311	21.5758	21.8262	21.2908	14.6735	21.3957	22.6718	19.7742	20.2425	25.4398	19.6142	12.3393	17.6135	19.7627	22.2601	18.6912	24.4396	18.2485	18.3147	15.209	16.9662	23.0637	17.9998	16.8534	18.3644	24.4585	21.8223	15.382	20.8828	19.0445	13.3152	17.3645
Bradi1g19160	Bradi1g19160.1	BdGT61_4 Clade B	0.00423794	1	1	22.0695	1.4532	13.2147	19.2035	14.6702	22.0695	15.0955	20.7849	18.559	19.21	11.2173	14.9885	10.1815	16.4714	20.9848	18.9319	16.5966	20.3008	12.4688	16.8187	20.0217	9.3714	18.9576	16.3846	23.5351	29.4007	17.3654	17.5984	13.5352	11.8831	27.4069	14.4573	18.2661	23.0092	23.3064	13.0993	20.3614	17.4688	19.0596	20.9462	15.7963	21.0381
Bradi4g19197	Bradi4g19197.1	GT family [identified Nikolovski et al. 2012]	0.901349	0.267046	0.968234	22.0319	1.09254	18.9233	20.6744	16.7326	18.4418	20.397	18.7034	22.0319	20.8374	18.0025	15.6304	22.7886	19.2715	20.5938	14.4096	26.2476	21.4468	19.3895	19.8478	15.9376	11.7554	20.0874	17.9256	18.5585	17.1957	22.8383	20.0587	20.1479	18.543	20.3573	18.6616	17.5384	18.2563	23.583	26.0317	16.7113	21.8019	23.6442	19.2432	22.9898	17.4723
Bradi5g26000	Bradi5g26000.1	4-coumarate-CoA ligase (4CL) [PMN]	0.917851	0.120602	0.700867	21.8882	1.09878	14.4433	15.8701	21.8882	20.2755	12.9352	16.9445	12.4081	18.9827	12.2834	15.3707	13.2215	16.8977	15.1071	20.3283	14.3535	13.6915	11.1675	14.5269	21.8528	40.0054	20.7962	13.3772	23.2964	23.6321	14.0074	9.49101	10.5358	17.7067	19.9791	12.123	12.2	23.4758	13.5573	8.2792	15.2094	12.5864	19.2061	15.8692	21.3124	19.543
Bradi1g06917	Bradi1g06917.1	GT family 8 [CAZy]	0.861	0.285252	1	21.8347	0.958548	18.1683	17.4152	16.8128	16.9465	21.001	21.6197	21.8347	18.9272	23.4158	15.6188	19.2465	14.3922	15.1377	14.9852	22.3352	17.2026	20.8673	21.3599	12.0777	12.9464	17.1328	14.5139	20.4027	15.7367	20.8942	23.6744	23.3616	16.0738	21.4916	26.0853	19.1076	19.7941	22.8874	22.2834	14.4219	27.7462	23.4885	15.0574	18.4555	18.7074
Bradi3g58040	Bradi3g58040.2	GT family 37 [CAZy]	0.0318097	1	0.277044	20.9935	1.24956	16.8007	20.9935	14.346	17.6684	16.4725	20.137	19.4482	17.3664	18.847	16.3853	17.9078	14.0627	20.5063	20.6179	20.665	22.1846	14.0013	18.3145	13.8705	11.1977	16.7637	17.4159	19.2929	17.2012	16.1675	18.0628	18.0462	13.6136	20.6973	21.7001	19.9529	18.1977	17.768	27.1581	15.7526	17.1142	19.4648	14.6399	18.1902	17.1706
Bradi4g30250	Bradi4g30250.2	Extensins family [Panther]	0.0253776	1	1	20.9661	0.603558	20.9661	12.6543	13.7166	12.0687	17.4831	14.8264	18.5173	13.9552	19.1199	23.0269	22.1466	19.571	11.7965	14.6903	10.4774	13.6528	20.2014	13.4362	12.8553	8.37366	8.32969	15.3909	12.3571	12.197	13.5446	23.627	14.4241	18.3366	9.3754	22.1699	14.9031	12.8573	11.4944	22.1862	18.8195	21.5689	7.19022	17.2879	15.859	15.4838
Bradi3g60170	Bradi3g60170.1	GT family 31 [CAZy]	0.0976654	0.15175	1	20.8391	0.693162	11.0113	7.6326	9.73452	7.1972	20.8391	10.8129	12.1123	12.1989	5.60598	13.9756	10.1297	14.3338	10.4323	6.05702	6.6355	7.40558	13.007	13.0003	8.25146	4.67925	11.2344	6.465	5.49189	5.59748	28.9903	22.4827	19.9096	11.9736	11.9118	4.77566	17.4571	9.10695	18.5666	3.60277	7.83115	18.4487	14.1744	14.7641	9.84679	10.0104
Bradi1g17570	Bradi1g17570.1	GT8 family [ortho AtGAUT7-like]	0.0439618	1	0.891879	20.8147	0.922913	16.9218	15.6174	15.8275	15.322	20.8147	15.2833	18.434	16.9724	18.8166	16.4368	17.2982	15.1357	15.6565	13.6909	18.3252	14.7968	18.4816	19.5834	12.5431	12.7017	15.3293	17.1852	16.4065	12.3668	22.3567	20.7904	25.1285	14.9832	17.2075	16.5369	14.2636	13.1253	17.3391	22.1191	14.9321	19.3458	19.3948	20.4269	11.9234	16.1446
Bradi1g47860	Bradi1g47860.1	GT family 31 [CAZy]	0.173564	0.24592	1	20.7689	1.13988	15.3764	17.5272	16.4569	19.3682	20.7621	20.2544	18.6602	20.7689	13.1638	17.6015	16.7546	13.9859	18.7447	13.0983	19.4119	18.8541	23.9288	18.9108	12.767	10.2211	25.34	19.01	13.6362	19.4865	21.307	20.2733	24.9424	16.5257	19.5145	20.7329	20.5851	20.1852	20.7798	17.1166	14.2375	22.5069	23.3127	20.4584	19.2234	20.0811
Bradi1g64830	Bradi1g64830.3	GT8 family [ortho AtGATL7]	0.000221057	1	0.387382	20.5834	1.0793	15.26	16.4702	11.489	18.0398	11.4934	20.5834	12.9081	15.4603	12.259	19.2609	15.9452	13.5749	16.8356	18.0817	12.1712	18.7923	13.4752	9.60271	14.8988	7.97942	18.6189	18.9564	18.0762	16.5077	12.6679	12.5081	10.9256	9.87192	21.3975	17.1021	23.0918	20.7423	14.715	9.2156	14.9446	12.7573	14.5767	16.2743	13.7295	17.2605
Bradi3g14860	Bradi3g14860.1	GT family 31 [CAZy]	0.00078794	1	1	19.7465	0.799719	19.7465	15.7916	17.8922	16.1576	18.7907	15.0546	19.6084	16.5024	21.4024	20.0903	18.8953	18.598	15.2145	16.5964	17.4023	13.9533	16.0086	19.3219	18.2884	17.9498	17.042	16.6242	14.8598	16.1042	21.8717	20.2929	18.0774	14.921	15.3653	12.0386	17.4511	15.3634	22.6662	16.5845	18.3175	20.8653	16.6974	15.3635	17.2675	16.6811
Bradi1g77247	Bradi1g77247.1	GT family 48 [CAZy]	0.861512	0.476537	0.489421	19.5239	1.09677	16.3319	17.9124	13.791	15.086	19.5239	15.2971	16.6243	15.5546	16.3226	14.4322	17.5384	17.0343	16.9827	13.8921	26.4614	14.3133	14.0853	17.9322	13.0349	10.1115	15.8872	15.6749	15.2212	13.5607	24.2689	17.0414	20.7806	16.0048	16.4684	16.8942	14.4732	13.3524	17.2284	19.3592	14.3784	15.5311	18.5998	19.1072	10.263	14.2485
Bradi1g23050	Bradi1g23050.1	GT family 77 [CAZy]	0.418265	1	0.326864	19.351	1.25612	15.3625	19.2972	15.5994	16.9788	17.135	17.4583	19.351	16.7795	16.2202	12.6748	18.7969	13.7582	19.9268	19.0739	20.4108	17.7773	20.0116	17.3627	15.0527	9.97043	16.7621	15.1697	16.3982	19.5854	15.0978	18.9419	21.1458	13.3544	16.4002	23.4581	14.7154	15.2596	17.8118	20.3635	14.1374	25.0915	16.9724	17.9713	15.1286	17.0456
Bradi5g17390	Bradi5g17390.2	GT family 22 [CAZy]	0.375732	0.848205	0.429117	19.3245	0.928408	18.83	17.4819	17.2441	15.0292	19.3245	18.1352	17.8481	17.9014	21.9095	15.0445	21.2855	17.0804	17.9725	12.9392	20.4633	18.5526	21.2047	20.9183	16.3214	10.5321	14.5923	17.5026	13.5904	14.4315	19.1368	20.9918	22.1669	15.0024	18.3367	18.6156	18.4884	17.1	15.3468	19.2409	15.3597	21.445	22.198	17.0061	17.227	15.1743
Bradi2g57980	Bradi2g57980.1	GT family [identified Nikolovski et al. 2012]	0.613557	0.948474	0.425646	19.0988	1.0632	15.9363	16.9435	15.1911	17.0082	18.3419	15.5431	19.0988	16.4673	14.4387	14.4823	18.5715	16.2529	16.6235	15.7401	18.0985	17.3118	15.902	18.5515	16.9173	9.39362	18.6518	19.4359	15.6358	14.3092	19.6934	22.5146	18.2335	12.9259	16.9778	13.1263	17.0351	15.0331	18.3026	21.3977	15.4192	21.2759	14.6733	21.937	14.5733	14.6858
Bradi2g06627	Bradi2g06627.2	GT family 22 [CAZy]	0.0927969	0.207607	0.183497	18.9421	1.03169	16.4007	16.9204	18.9421	16.1289	18.5163	13.5165	15.3768	15.2061	18.6453	14.7646	16.718	15.4748	15.7452	16.6591	15.9273	19.35	21.7168	20.9778	15.7365	17.3371	16.1616	18.34	13.6639	16.3502	18.786	18.2652	17.256	19.7579	13.1692	13.0855	13.6865	14.1246	17.4868	16.2977	13.9233	13.7993	16.4447	13.7221	17.1386	13.519
Bradi2g26590	Bradi2g26590.1	BdGT61_14 Clade B	4.33563e-07	1	1	18.929	1.32144	13.421	17.7352	11.548	18.929	12.6836	18.604	12.1125	16.2268	13.2743	12.8051	12.7554	14.8494	15.3487	22.6475	16.7658	16.1786	11.2659	11.8302	13.0002	10.0956	19.6311	17.6664	19.8401	18.5785	15.602	12.2003	12.3402	10.5918	19.5302	14.5569	21.1374	19.1916	13.78	10.9004	12.2479	11.5216	16.3296	16.5555	15.7853	16.2367
Bradi2g59027	Bradi2g59027.1	GT family 77 [CAZy]	1	0.00952259	1	18.5147	1.15535	15.8108	18.267	13.5374	18.5147	12.8315	11.0422	11.4611	10.0281	14.1833	21.1663	13.2857	14.6081	21.6558	19.9885	14.2507	17.1732	16.8881	11.2671	15.1279	10.8664	22.5669	16.0467	21.8992	13.5461	12.6686	21.6139	7.3003	9.74309	8.06347	8.66796	13.2944	14.1428	12.335	7.92621	11.766	13.8171	7.24354	9.85395	11.5537	11.461
Bradi1g35736	Bradi1g35736.1	cinnamoyl-CoA reductase [ortho AtCRL1]	4.97591e-06	0.227216	1	18.4521	1.5805	7.30423	11.5443	9.16509	12.094	9.26206	15.3326	9.80319	18.4521	7.4047	6.61603	8.7623	6.43389	11.2628	9.86002	14.5512	10.5034	9.5912	9.17647	9.81893	8.07378	13.4267	13.0487	10.6604	11.2401	10.4201	10.4204	9.09343	7.11433	17.3693	15.2158	11.9161	16.8291	5.80775	10.6107	11.8644	10.9299	16.4951	16.789	22.1457	18.3785
Bradi3g56440	Bradi3g56440.1	GT2 family [ortho OsCslE2]	0.0307169	1	0.834277	18.3904	0.848656	17.695	15.0169	17.9748	15.5108	18.3904	15.6679	16.0057	15.583	18.2343	17.0065	20.4233	15.1158	16.1136	15.1746	14.6994	14.0802	17.1294	18.5949	15.6458	20.5293	16.1833	14.37	17.1362	14.3536	18.2042	16.978	20.0663	18.313	16.5515	16.4728	13.8436	15.8037	15.6852	14.8798	17.4244	16.0336	18.0331	13.3263	14.3754	16.5969
Bradi4g23160	Bradi4g23160.2	GT family [identified Nikolovski et al. 2012]	0.463805	0.688774	0.510738	18.2453	1.11932	14.8938	16.6709	15.8853	17.5451	18.2453	16.2005	16.033	17.5567	15.6805	11.1337	16.6477	16.1132	15.8249	14.9827	19.2008	16.6751	14.8345	20.3016	13.7805	14.6246	15.3128	17.2989	22.1844	15.3844	17.9925	16.7139	18.6929	19.582	21.0915	15.4842	14.4995	13.7266	17.1309	16.555	14.6006	15.8454	19.891	18.5225	17.3375	14.4759
Bradi3g13450	Bradi3g13450.1	GT family [identified Nikolovski et al. 2012]	0.153204	0.140687	1	17.9015	0.941976	14.212	13.3873	13.1357	14.488	15.2616	12.7606	17.9015	14.684	12.7676	12.4336	18.4761	13.1705	13.1605	11.653	13.3511	15.3847	12.4602	13.7239	15.2577	11.101	15.9549	14.6048	14.8118	12.5805	16.1552	16.1358	15.7055	13.05	11.2854	12.5581	14.918	12.2809	16.6089	20.0814	16.7421	18.1735	12.8934	18.4929	13.9425	13.4073
Bradi3g27870	Bradi3g27870.1	GT family [identified Nikolovski et al. 2012]	0.0116064	1	0.602968	17.7252	0.76696	15.9396	12.225	13.8725	14.1955	17.7252	12.4845	15.0593	13.5851	11.9673	20.8058	14.946	16.0391	11.0961	12.751	13.1233	11.9298	16.0895	17.3609	13.1384	8.9011	11.7694	15.8718	16.541	12.5999	20.7745	18.8082	18.3177	13.0005	13.0145	12.8697	12.5289	11.5249	18.6499	12.4503	12.959	16.1781	16.9139	15.3574	11.4468	10.6222
Bradi1g24330	Bradi1g24330.1	GT family 32 [CAZy]	0.460892	0.0624919	1	17.6215	1.10249	13.1715	14.5214	14.0226	16.9349	17.2412	16.9433	17.5608	17.6215	13.0842	10.8054	16.1452	12.651	12.3427	14.6563	17.835	13.2517	14.1177	14.9179	16.1581	10.8965	15.5883	16.2657	16.0224	19.8632	18.254	15.0286	19.4317	16.2506	17.0215	17.6293	20.4682	12.6541	18.3878	20.4214	12.7371	18.6968	21.2648	15.9771	14.8524	18.3915
Bradi3g43810	Bradi3g43810.1	GT8 family [ortho AtGAUT8 / QUA1-like]	0.0188369	0.833829	1	17.5251	0.807892	16.8827	13.6394	14.3134	13.0796	17.5251	15.4918	16.4274	14.8079	18.1514	15.1774	16.6516	17.5504	13.6359	12.7757	13.5924	14.5536	17.5166	13.8853	14.4527	11.3991	11.116	16.1901	13.0507	11.9618	20.6103	14.9961	18.7435	15.7504	18.9198	13.2539	16.611	13.1824	19.4888	16.298	13.1463	16.7764	17.5938	14.9167	12.2065	14.5146
Bradi3g47000	Bradi3g47000.4	GT family 2 CSLD [CAZy]	0.0612946	0.609447	1	17.404	0.924671	14.4306	13.3436	16.836	14.5381	17.404	13.9424	15.6726	13.3962	15.0805	13.0958	13.3306	16.2155	13.4998	14.2928	12.4517	13.1299	13.5854	13.5723	15.4038	24.7824	13.2166	13.5344	15.5511	15.8501	17.8051	12.8396	16.213	22.7583	14.4434	13.523	14.9093	12.8939	16.2234	16.833	17.037	12.5969	12.6942	13.8573	13.6315	13.4016
Bradi1g47590	Bradi1g47590.1	GT family [identified Nikolovski et al. 2012]	1	0.201279	0.783889	17.2666	1.1321	12.4673	14.1143	15.3425	15.2205	17.2666	14.7614	15.5241	13.9883	12.3238	10.9725	14.9884	11.5847	16.9096	12.7447	14.3885	12.4142	18.9174	15.7741	13.8205	12.8582	18.919	12.6244	15.4954	13.8432	16.525	16.7615	20.8419	14.9381	18.1288	13.1231	16.7181	11.0755	15.1542	17.3959	12.5967	16.9498	17.0871	15.8896	9.6636	13.3127
Bradi3g12497	Bradi3g12497.1	hydroxycinnamoyl-coA shikimate transf. (HCT) [PMN]	0.0748954	0.858291	0.831481	17.137	0.570312	17.137	9.77346	10.1105	8.60654	10.0509	10.2102	14.0396	8.39845	9.77523	26.2994	12.1921	20.2815	11.4741	9.0529	12.3969	6.16993	13.1462	11.776	9.93471	5.58522	7.14839	8.82648	14.2682	4.18303	11.3146	13.9424	8.2051	6.74163	7.01868	6.4686	16.8448	10.5088	18.374	4.37511	11.7759	21.6335	14.0748	7.28323	5.36562	6.87014
Bradi2g17360	Bradi2g17360.1	GT family 31 [CAZy]	0.393276	0.263101	1	16.8334	1.01401	11.161	11.3174	11.4495	16.8334	7.84328	10.6874	12.896	13.8386	9.19967	8.94886	7.86903	18.6264	12.5319	16.5154	7.3791	8.84307	4.84505	3.4811	21.0638	16.4078	12.5374	14.0203	19.9314	20.8445	8.27165	6.67785	6.89919	9.52443	12.4921	5.42568	13.5611	11.2707	18.7963	10.9151	15.4312	6.44151	12.2574	11.3081	16.5734	15.2154
Bradi1g04957	Bradi1g04957.1	GT family 31 [CAZy]	0.0306095	1	1	16.7799	1.14466	14.2071	16.2623	13.7128	15.8375	14.7545	16.7799	15.0665	15.149	13.6087	13.1014	15.244	14.8744	12.33	16.0004	21.0817	15.6371	13.889	16.2159	13.105	11.6412	16.3499	15.1466	16.5353	15.3182	14.9995	13.9299	14.6565	15.4322	16.1643	19.3338	16.921	14.7006	15.383	18.4966	12.1821	14.2042	16.9124	16.8084	14.0302	12.8448
Bradi1g09800	Bradi1g09800.1	GT family [identified Nikolovski et al. 2012]	0.528014	0.171415	1	16.7738	1.07869	13.6116	14.6827	15.8093	16.7738	15.512	15.7222	15.5142	16.5175	16.0118	11.2964	14.4202	12.7182	13.65	14.8637	16.8216	13.3954	16.2167	16.6783	15.7119	14.6302	17.3359	14.3722	15.6628	19.7243	15.8061	17.3382	14.3501	14.5534	15.7027	15.8599	17.0213	14.3049	10.7185	19.5454	16.2695	15.5234	17.8818	17.0741	14.6447	16.4693
Bradi3g59447	Bradi3g59447.1	GT2 family [ortho OsCslA6]	0.0102462	0.333844	1	16.7196	1.28622	11.112	14.2925	11.1437	16.7196	15.2879	16.3525	15.0869	15.7391	12.6292	12.2009	10.0173	9.6007	11.784	13.6453	17.3316	14.4092	14.0977	13.3124	10.417	6.74754	19.3765	17.4546	15.3812	14.666	15.9482	16.6548	17.3025	11.246	15.7061	17.3074	17.0049	15.3915	13.1441	17.9537	16.3699	12.8798	15.0861	18.8483	11.413	17.6089
Bradi2g58060	Bradi2g58060.1	GT family 8 [CAZy]	1	0.0277115	1	16.6962	1.08967	14.0019	15.2574	16.6962	15.6915	15.7819	14.9532	12.6495	12.3377	16.6912	13.1779	12.889	13.2496	17.4417	13.0915	16.8122	13.6843	18.2232	15.4221	17.0863	16.0533	16.608	17.5489	12.8693	15.7401	12.262	14.8964	20.2332	15.7361	14.5502	18.3005	15.4428	11.5195	10.7439	15.3951	11.6898	12.7692	14.8307	14.6346	10.9489	8.93671
Bradi1g53207	Bradi1g53207.1	cellulose synthase [ortho OsCESA6]	2.48233e-05	1	1	16.6214	1.33447	12.4555	16.6214	11.5616	16.5164	12.7671	15.0962	13.678	16.617	12.9999	10.8346	13.66	12.3274	18.1415	13.2959	18.1284	16.9197	12.8246	12.9388	12.1973	8.28584	19.0887	13.6457	16.8863	16.445	14.1439	12.2009	13.9037	10.8197	17.9297	13.3687	15.5256	13.5609	12.3809	16.2265	12.0701	14.0343	18.4675	17.0634	13.3274	17.6096
Bradi3g22980	Bradi3g22980.6	Cinnamyl alcohol dehydrogenase (CAD) [PMN]	0.62514	0.670809	0.40356	16.6189	1.22897	11.5303	14.1704	16.6189	12.2477	16.3141	11.7348	10.2971	11.8978	13.0993	8.03027	11.3051	13.6865	14.7924	12.6683	16.3401	12.8805	10.1692	12.1103	11.4843	32.712	13.5653	9.07175	12.5237	13.8299	8.10061	13.4611	10.9913	32.7033	11.5828	16.3271	9.58978	9.43951	9.08381	13.2488	7.35319	11.5026	12.4412	13.5352	9.52409	12.0907
Bradi2g53580	Bradi2g53580.1	Expansins family [Panther]	0.0478462	0.471427	1	16.1296	1.91338	8.42989	16.1296	7.93185	12.1756	10.0455	13.3512	6.49734	8.32953	4.38643	11.8862	10.0248	7.42209	22.4832	3.93731	12.98	25.1177	10.5881	8.18044	6.62196	6.33688	21.0206	13.4696	9.91653	4.29556	13.0867	9.89322	11.2785	5.92341	24.3214	5.17396	13.8557	10.0539	6.8046	8.61968	2.41423	8.15085	8.565	13.03	7.11202	4.61108
Bradi1g20330	Bradi1g20330.1	GT family [identified Nikolovski et al. 2012]	0.365219	0.884728	0.86454	16.0791	1.02159	15.534	15.8693	13.1886	15.3643	15.9183	14.7782	15.2154	16.0791	11.2622	16.0453	20.9789	13.8496	16.6246	14.2429	15.0631	17.5468	13.9045	13.6229	15.8522	9.37472	15.3627	16.1325	17.3803	12.5816	18.8336	17.5465	15.1389	12.1542	17.8345	12.7397	14.6891	13.8495	17.9807	15.7511	14.7197	12.4102	17.4228	18.029	14.8363	14.0282
Bradi3g19670	Bradi3g19670.1	Cinnamoyl-CoA reductase [ortho ATCCR2]	3.5497e-13	0.0124239	1	16.0355	69.7829	0.229791	16.0355	0.0450246	7.94651	0	5.37358	0.0420194	2.96644	0.170856	0.555575	0	0.192732	24.6155	12.6268	10.9784	15.9212	0	0.180098	0	0	9.37869	7.12363	8.63046	6.65328	0	0	0	0	6.03205	3.92985	3.8588	7.67361	0.168078	0	0	0	2.85731	1.36509	5.40188	2.24148
Bradi2g04220	Bradi2g04220.1	GT family 65R [identified Nikolovski et al. 2012]	0.00130396	1	0.591647	15.7903	1.43803	10.9805	15.7903	10.3471	15.3676	12.5833	12.8439	12.7345	13.5782	10.1484	11.8799	11.0872	10.8067	17.5451	11.5789	17.7779	16.2593	11.8581	12.3234	9.63962	7.56719	15.8455	13.684	16.2549	15.6859	12.6816	13.0513	15.2648	9.33536	14.8092	13.6941	13.2521	9.62012	16.5402	14.0093	8.96235	11.4261	13.8683	16.5768	10.9092	12.9588
Bradi4g32980	Bradi4g32980.1	GT family [identified Nikolovski et al. 2012]	0.1386	0.880254	0.342976	15.7575	1.34223	11.7397	15.7575	13.6125	15.0319	14.0898	13.7879	13.3392	13.5328	9.3916	12.9477	12.5387	12.081	17.5067	11.963	20.0596	13.5006	14.2888	14.2416	11.4792	14.4404	16.9402	13.5201	13.9974	15.6701	13.8313	14.5762	14.2848	13.6669	14.7041	13.5799	13.4472	13.4202	11.0218	15.9627	13.2204	13.1518	14.3677	12.4329	14.1809	13.1496
Bradi4g30070	Bradi4g30070.1	GT family [identified Nikolovski et al. 2012]	1	0.774074	0.759852	15.6582	1.04716	14.5788	15.2664	14.212	14.6701	14.2689	14.4824	15.6582	14.3341	14.758	12.6994	14.2104	16.6476	15.622	15.775	15.43	14.2385	15.6832	16.6251	14.0394	10.5004	15.1164	14.2911	13.2437	16.0292	13.2877	15.3766	17.5338	10.8773	13.8102	17.4187	12.4905	14.2103	14.0747	18.3535	16.006	14.1986	12.0442	13.5014	15.5335	16.2575
Bradi1g12000	Bradi1g12000.1	GT family 31 [CAZy]	0.407651	0.344246	0.69264	15.5912	1.01577	9.86247	10.018	15.5912	10.2921	9.88993	9.9647	9.86822	9.48068	14.4493	6.26468	9.03778	9.69812	8.392	12.7393	10.5061	8.43472	10.6347	12.9463	15.6674	23.1163	11.3308	7.94717	9.55479	12.3354	6.06477	6.50097	7.01831	19.9757	10.0609	13.5709	7.93599	8.291	6.25432	12.9541	10.8554	9.40905	9.57944	8.33773	9.26367	10.7419
Bradi2g18900	Bradi2g18900.1	GT family [identified Nikolovski et al. 2012]	0.0976955	0.0353504	1	15.4467	1.14921	11.1473	12.8106	12.1455	14.0467	14.1578	15.4467	14.6899	15.1218	10.4213	9.65736	10.7809	13.7298	13.3952	11.6551	13.9224	12.2698	12.4362	12.6621	14.5195	8.96411	12.8924	11.997	15.9275	15.3699	13.0179	16.2469	15.7052	11.6611	17.4755	13.8249	15.5049	14.9815	15.8081	13.7271	15.856	13.3683	15.3469	15.5367	16.5581	13.0456
Bradi4g01717	Bradi4g01717.1	GT family 31 [CAZy]	0.329829	0.891868	0.933257	15.235	1.06333	13.7324	14.6021	13.3439	14.4113	14.1701	14.7215	15.0807	15.235	13.4502	16.4456	10.6016	14.4322	13.8836	14.7805	14.2839	15.4605	11.0429	16.512	15.2102	10.6106	14.5776	12.9503	14.7633	15.3542	13.8565	14.0963	14.9062	13.8216	14.3165	12.6807	15.7444	16.1445	13.7963	16.3656	15.1731	14.9879	13.7645	16.7793	13.181	17.2151
Bradi4g03670	Bradi4g03670.1	GT8 family [ortho AtGAUT13-like]	0.25337	1	0.396419	15.2007	1.27517	11.9206	15.2007	12.4798	13.7908	14.422	13.7734	14.1881	13.9232	9.64313	9.19078	14.1257	14.7226	13.8262	11.7483	20.0308	15.1976	14.8928	13.8452	12.9702	8.21092	11.4079	14.8228	13.7428	15.1898	15.8119	14.3723	14.5882	12.9154	16.3051	11.5787	15.5322	11.6775	12.1033	16.6686	14.3601	13.6205	14.1153	14.3169	11.0835	16.1772
Bradi2g47300	Bradi2g47300.1	GT family [identified Nikolovski et al. 2012]	0.554834	0.851568	0.974733	15.1607	0.997253	13.9235	13.8853	13.5162	15.1493	14.6748	14.6739	14.424	15.1607	12.9819	11.4612	16.3708	14.8802	14.9924	12.488	16.2865	11.7742	14.2161	12.4702	14.9988	12.3796	16.7844	17.0886	14.8074	11.9169	13.0158	12.8077	13.6697	19.206	14.374	19.6656	13.1122	11.5437	12.5648	17.0561	14.6605	13.4147	15.3823	18.0304	14.0676	13.1625
Bradi2g16840	Bradi2g16840.2	xylan synthase component [ortho GT43 AtIRX9H-like]	1	0.325524	0.788587	15.0551	1.08851	13.8309	15.0551	12.0174	12.935	14.5044	14.0857	14.3209	12.8174	14.8317	15.9898	12.7184	11.7835	15.5811	11.9929	16.2476	16.3986	16.0144	12.2719	10.7981	8.9854	14.7989	12.3791	11.4247	13.1372	14.4892	15.6405	16.4089	11.4788	14.389	16.2013	13.1797	12.5729	13.5708	14.5284	13.7745	15.41	13.3354	14.087	11.5552	12.292
Bradi3g42600	Bradi3g42600.1	GT family [identified Nikolovski et al. 2012]	0.817073	0.720488	0.507968	14.9402	1.02177	12.7402	13.0175	12.2981	13.9421	14.9402	12.517	14.7225	13.7836	12.8293	11.0386	17.0968	9.99606	12.8621	11.3178	15.9904	11.8997	11.6209	16.1722	12.1996	9.1997	12.7916	16.074	14.8194	12.0835	15.4594	16.0466	14.0917	14.1633	12.9707	11.9995	13.8494	11.2485	15.0928	16.0649	11.8966	15.8359	14.6141	13.62	15.3327	11.5676
Bradi4g30950	Bradi4g30950.1	GT family 31 [CAZy]	1	0.0364321	0.272651	14.81	0.844135	14.81	12.5016	10.4582	11.3912	7.31341	10.9422	12.8782	11.8074	8.94076	17.2064	15.5975	17.4953	13.8012	14.6676	8.63894	12.8988	11.8678	8.07808	11.9872	9.89957	10.9698	11.4924	11.8981	11.2046	6.78604	8.11712	7.62379	6.72669	9.12602	9.0932	11.4264	14.1233	12.3853	10.2019	14.3609	14.5646	9.69925	11.0147	15.544	10.9715
Bradi1g57147	Bradi1g57147.1	GT family [identified Nikolovski et al. 2012]	0.237066	0.77436	0.709972	14.6222	1.25937	11.6107	14.6222	11.3845	12.2667	10.8113	12.7142	11.7692	11.5703	9.09972	14.0034	10.5402	12.7994	12.0379	14.4201	12.5375	19.4933	7.69153	11.1314	13.1183	13.5968	10.18	13.8526	13.929	11.105	11.7783	11.9262	7.51028	12.0303	9.58507	12.7764	14.647	13.8486	14.8091	13.1433	12.172	6.95245	11.541	10.6712	11.0503	13.0189
Bradi1g33280	Bradi1g33280.1	GT family [identified Nikolovski et al. 2012]	0.0227145	0.922699	0.997002	14.1561	0.786005	14.1106	11.091	14.1561	11.0864	13.5733	12.0944	11.8905	10.9333	12.7927	14.5959	14.6229	14.4307	10.2056	11.0576	12.5235	10.5772	10.6281	17.0334	12.8835	16.0794	11.9286	10.5521	10.1001	11.7649	12.4682	12.1399	14.4177	15.2674	11.8855	14.7696	9.81946	11.903	12.364	13.3058	9.63496	12.2574	11.1259	12.851	6.9973	12.759
Bradi1g60010	Bradi1g60010.2	GT8 family [ortho AtGAUT11-like]	0.257727	0.475192	0.93029	14.1028	1.21663	10.0371	12.2114	10.2751	12.3033	14.1028	12.8461	12.4308	13.4487	7.9145	7.37033	12.6664	12.1972	13.2494	7.22643	15.8332	12.5366	9.66711	12.1027	11.2665	8.06384	13.9862	10.5491	12.4901	12.1877	17.5306	13.7498	15.8357	9.29528	17.6005	10.2558	12.1303	11.3978	12.7205	12.6801	9.57097	14.7517	16.0455	14.6458	11.1605	11.943
Bradi2g50140	Bradi2g50140.1	GT family 48 [CAZy]	0.343535	0.722978	0.27477	13.9383	1.13526	11.8371	13.4383	12.8249	12.3826	13.9383	9.82871	12.2795	11.0378	10.747	11.3061	14.2422	11.0533	12.3968	12.3402	17.9941	11.022	11.101	13.0313	12.51	14.6575	11.7202	12.1196	12.2249	13.4659	13.6589	10.7947	12.8033	18.4965	10.2984	9.02056	10.0954	9.90053	9.67392	13.3733	12.3491	13.7219	10.6351	12.3154	8.91404	12.2868
Bradi2g20141	Bradi2g20141.1	GT2 family [ortho OsCslC7]	1	0.138975	1	13.9154	1.04604	11.4928	12.0219	13.7685	13.9154	12.8962	13.0931	13.1521	13.354	13.6706	9.12418	11.0219	12.1545	12.3703	10.6522	12.2981	12.7671	13.6014	12.7775	14.7362	13.9589	13.8476	14.3376	12.2461	15.2301	13.9539	9.60024	12.6618	15.3688	13.7369	12.994	12.0633	13.5783	12.1234	14.6716	12.9408	12.8727	14.4799	13.3287	14.4901	11.1171
Bradi2g19580	Bradi2g19580.1	GT family [identified Nikolovski et al. 2012]	0.422593	0.377275	1	13.9067	1.04806	11.6787	12.2399	11.662	12.6634	13.7222	13.9067	12.6755	12.7139	10.9898	10.6674	12.568	12.4894	13.4405	11.9094	11.9263	11.6832	14.3184	14.4372	9.33536	8.55696	12.5768	13.8961	12.8802	11.3007	11.6778	16.6668	14.3065	12.2379	14.7991	17.8159	12.0398	10.972	13.7963	12.7288	10.3948	13.782	14.1074	12.3772	13.253	11.1181
Bradi1g36660	Bradi1g36660.1	GT family 31 [CAZy]	0.56055	0.0931345	1	13.7638	0.885237	10.9247	9.67097	11.5245	10.5945	13.7232	13.6045	13.7638	12.4954	15.1968	7.88655	10.8495	9.76606	8.95675	6.56779	12.6147	10.5447	10.2994	12.1602	12.3816	11.2567	8.41203	11.5202	10.9965	11.4493	14.6801	12.8504	12.8916	14.4709	13.1872	16.5944	13.8991	10.7374	12.8658	17.5796	12.6149	11.9949	13.0373	13.6544	12.214	11.076
Bradi5g23250	Bradi5g23250.1	GT8 family [ortho AtGAUT10-like]	0.569207	0.121105	1	13.601	1.07521	10.7237	11.5302	10.7409	12.8208	11.194	11.1038	13.601	13.1042	10.671	9.94133	12.1355	10.1471	13.6586	7.08924	11.1096	14.2634	11.6733	10.9694	11.8557	8.46529	13.3703	10.9527	12.9593	14.001	12.1824	9.18391	12.8046	10.6051	12.9731	11.4946	10.3405	9.60719	12.6664	14.6226	14.3327	12.7822	12.4309	13.6225	11.5158	14.8479
Bradi1g72620	Bradi1g72620.1	GT family 33 [CAZy]	0.602304	0.468017	0.919935	13.1847	1.04824	12.578	13.1847	12.2291	12.5836	12.3386	12.4639	11.8648	12.1141	14.3845	10.9056	12.7734	12.2484	10.8538	11.4952	17.2658	13.1241	13.7544	13.9659	9.97072	11.2253	12.7593	12.9022	13.6322	11.0409	11.5381	13.3956	11.6544	12.7663	12.1141	15.6573	12.3744	9.70981	11.5638	12.004	10.0806	13.8108	13.9227	10.7891	11.111	12.6334
Bradi3g05600	Bradi3g05600.3	GT family [identified Nikolovski et al. 2012]	0.561429	1	0.497175	13.1769	1.1152	11.8157	13.1769	11.936	11.8841	13.1684	12.5539	12.1644	12.5909	10.3841	10.7713	13.3859	12.7213	10.959	11.8711	15.7651	14.1122	14.7796	14.2414	10.9566	7.76659	12.6474	11.2919	13.2287	10.3684	13.0512	15.5789	14.929	9.11472	12.1547	14.2679	13.8699	9.92298	12.9613	11.8401	10.9565	12.8999	14.0048	14.2737	9.512	12.5733
Bradi3g05130	Bradi3g05130.2	GT65R family [identified Nikolovski et al. 2012]	1	0.686842	0.379813	13.0988	1.068	12.1653	12.9925	11.9051	10.835	11.5215	12.1274	13.0988	12.5898	13.1691	11.4959	12.5306	11.4655	11.301	12.1469	14.7955	13.7267	13.716	12.7636	10.3206	10.82	10.4733	11.1335	13.3936	8.33958	12.9605	10.9019	12.3711	9.85254	15.8619	12.1974	8.71049	11.7397	12.4333	15.0807	13.3704	11.5107	12.5637	12.6324	14.4377	10.7255
Bradi1g75410	Bradi1g75410.1	GT family 31 [CAZy]	0.175736	0.873177	0.587106	13.0704	1.04124	11.835	12.3231	10.7443	10.3961	13.0704	10.1734	12.724	11.3208	13.4059	10.2208	12.4356	11.2777	8.49087	11.0475	17.2895	12.4645	10.6303	12.9336	11.0367	8.37654	10.7898	11.2877	9.80809	9.6989	15.0902	11.6013	14.122	11.468	9.24754	11.1784	10.4968	9.7708	12.8527	12.1567	13.2383	12.6482	14.1818	10.2873	11.3745	9.43958
Bradi1g70290	Bradi1g70290.1	GT8 family [ortho AtGAUT13-like]	0.055769	0.934668	1	13.0354	1.21314	10.7452	13.0354	9.79231	12.2199	10.6086	11.3442	11.4841	11.3125	12.0715	9.95304	11.6162	9.33995	13.9356	9.12993	15.8978	13.1784	9.27139	11.9904	9.18779	8.71959	12.0687	12.8367	12.1528	11.8214	12.4983	9.15366	13.1752	7.60728	13.1285	13.4478	8.81781	9.9826	11.9514	13.2035	9.72869	11.0531	13.7266	9.89208	10.126	11.5054
Bradi3g06060	Bradi3g06060.2	Cinnamoyl-CoA reductase (CCR) [PMN]	1	0.289041	1	12.9193	0.997801	10.8652	10.8413	11.2448	12.9193	10.7222	9.54648	10.5497	9.37114	9.02638	14.1607	10.8955	9.37824	10.9083	13.397	11.0455	8.01434	9.89329	11.5178	13.9852	9.583	12.1076	12.4324	14.5075	12.6296	9.97005	12.008	10.1729	10.7377	6.28965	6.22239	15.1189	10.5549	12.0342	10.4188	12.2612	7.48442	7.94489	8.96203	8.76178	11.8159
Bradi2g53000	Bradi2g53000.1	GT family 47 [CAZy]	0.779047	0.900801	0.766988	12.5446	0.915299	11.8562	10.8519	10.6996	11.467	11.8217	11.9999	12.5446	11.711	12.2111	9.95605	13.0677	12.1899	10.9955	10.368	13.2476	8.79664	13.0707	11.9604	9.64953	8.11789	12.2403	12.4622	10.3217	10.8438	13.32	12.783	12.0779	9.10586	12.7172	15.3276	9.31871	10.6362	13.2882	12.5007	12.8129	11.5767	13.4894	10.7444	10.9141	11.6959
Bradi1g31680	Bradi1g31680.1	GT family [identified Nikolovski et al. 2012]	0.0404048	0.65001	1	12.5354	1.18652	10.5649	12.5354	10.5921	12.2374	9.72593	11.065	10.018	12.0813	11.5016	9.6481	10.8432	10.2666	11.0724	10.7628	15.5587	12.7478	10.8418	12.8791	10.7168	7.93064	13.3329	10.7354	11.8493	13.032	10.4149	8.49396	10.8649	9.12992	11.7699	13.6708	9.54867	9.27052	9.64198	13.4103	11.3474	5.67232	12.3054	9.9441	12.7362	13.3396
Bradi1g54950	Bradi1g54950.1	GT family 47 [CAZy]	0.0109493	0.150335	1	12.5102	1.33995	7.57089	10.1446	6.72775	10.5982	8.79928	10.9012	11.2905	12.5102	6.8506	7.75789	5.75587	9.91918	9.29895	12.5941	9.59558	9.0899	6.53371	8.08343	8.02661	4.26725	10.5125	8.43549	9.20283	14.2419	9.56108	10.0276	9.50554	6.1029	9.82682	10.3218	12.806	10.6501	9.65619	14.5879	12.5414	8.37636	9.46576	13.1616	11.7636	15.6497
Bradi3g53170	Bradi3g53170.3	GT92R family [identified Nikolovski et al. 2012]	0.0365143	0.345681	1	12.4465	1.12526	10.5307	11.8498	9.6599	12.4465	9.41214	10.6479	9.67454	10.5717	10.1457	9.76652	9.24523	12.9653	10.7328	11.5905	10.2573	14.8186	8.90543	10.0962	12.5316	7.10641	11.9309	11.3919	14.987	11.4763	9.49916	11.1903	9.48608	7.47307	12.8025	7.07151	10.9253	11.7924	12.0047	8.48091	9.71764	8.49485	10.6362	10.9593	10.5304	10.1611
Bradi1g29321	Bradi1g29321.1	GT27R family [identified Nikolovski et al. 2012]	0.953216	0.365818	0.331932	12.3641	1.14096	8.79581	10.0356	9.90819	10.6762	12.3641	9.20431	9.59931	8.87678	9.86161	8.86965	9.73359	6.71841	10.8637	7.61722	11.8855	9.77612	9.57696	11.5009	8.3386	10.2162	8.86673	11.8194	11.1768	10.8418	12.3741	12.6223	10.7394	13.7208	10.1856	11.6631	6.24666	8.72191	9.28844	10.5179	9.11487	9.476	10.5895	8.75458	8.93727	7.22577
Bradi1g40997	Bradi1g40997.1	GT family 65R [identified Nikolovski et al. 2012]	0.00640059	0.377189	1	12.189	1.44701	7.79578	11.2806	9.07147	12.189	8.42804	10.2553	8.81685	9.2158	8.40231	7.26914	5.94658	9.56507	10.1341	12.0933	11.6659	11.2289	7.56465	7.96304	10.8924	9.86582	11.4181	12.1037	11.6107	13.6234	9.91124	6.62464	9.25982	7.91647	10.13	7.28916	13.2157	10.3864	9.17567	8.99154	8.1944	8.90578	9.89875	10.8123	9.41023	6.74196
Bradi1g13660	Bradi1g13660.1	GT family [identified Nikolovski et al. 2012]	1	0.145141	0.192591	12.118	0.883474	10.5431	9.31453	7.3899	9.42723	10.5821	10.6833	12.118	9.75397	9.31979	10.7535	10.3424	11.7566	8.48223	10.2645	9.0657	9.44568	9.60552	7.28875	6.39183	6.27349	9.86674	10.2234	9.66394	7.95485	10.1162	10.3346	11.4099	10.4675	11.6951	9.09192	11.3166	10.6296	12.2243	11.1096	12.087	13.0512	11.3723	7.0281	9.76921	10.8463
Bradi3g44800	Bradi3g44800.5	GT family 34 [CAZy]	1	0.470163	0.371248	12.0779	0.849309	11.6944	9.93219	10.0753	12.0779	10.773	10.5386	10.7389	10.5083	9.06141	14.1713	11.1331	12.412	11.0151	8.30791	9.52163	10.8841	9.01043	10.6432	12.0038	8.64395	11.2902	12.8614	12.721	11.4389	11.5544	11.1247	11.4934	8.91951	11.6159	8.02256	12.5583	9.95786	12.8617	9.10956	10.6514	10.3328	10.9402	11.4917	10.4024	9.19888
Bradi3g06740	Bradi3g06740.1	GT2 family [ortho OsCslA1]	0.383131	0.443891	1	12.0748	1.08445	9.45453	10.2529	8.92017	9.85355	11.5785	12.0748	7.69105	9.90322	6.61055	11.3801	10.945	8.88254	13.6556	6.42817	7.80812	13.1198	11.5367	9.73493	7.91763	6.49147	14.569	12.4184	7.76764	4.6592	10.8465	12.974	14.2164	8.27702	13.2518	6.21115	21.1548	7.68145	11.3804	5.15428	6.06136	8.16818	12.4835	11.7061	8.19621	7.22706
Bradi2g38540	Bradi2g38540.2	GT family [identified Nikolovski et al. 2012]	1	0.426052	0.0723815	11.8311	1.03914	10.6292	11.0452	8.14544	10.4052	10.9142	9.30377	11.8311	9.64918	9.98387	10.2349	11.8499	10.448	11.1562	9.0456	13.2208	10.7581	9.4022	9.6998	7.79028	5.68949	8.90864	11.3643	9.99794	11.3499	13.1652	9.6685	11.057	9.76601	9.43721	9.99097	10.3729	7.414	11.8923	13.7989	10.3894	11.2439	10.6688	10.8134	7.71181	9.40266
Bradi3g34830	Bradi3g34830.1	GT family 31 [CAZy]	0.0545547	0.118177	1	11.7914	0.911024	10.6597	9.71126	11.7914	10.0432	10.8435	8.38461	9.68736	8.66691	9.28299	8.48593	13.0584	11.8115	9.97019	8.41059	10.4015	10.0627	11.486	12.6146	11.0846	11.9805	10.1348	13.0966	9.45016	7.49129	9.74527	11.6471	10.3976	11.5842	8.66502	7.28876	7.0039	10.5808	9.46212	10.027	8.6883	10.5721	9.15166	9.53166	9.62607	6.35824
Bradi1g78027	Bradi1g78027.1	GT47 family [CAZy]	1	0.173895	0.779059	11.7137	0.998758	11.6739	11.6594	11.7137	11.0556	10.5893	10.9264	9.43134	10.4057	13.9745	9.4669	13.7713	9.48288	10.8138	13.1643	10.615	12.0445	11.2121	12.0836	12.3201	11.2391	11.8907	11.1378	10.7288	10.465	12.2971	8.83054	9.92152	11.3079	10.2785	8.23098	14.3462	10.85	8.26984	11.0508	10.3782	8.02659	10.1071	10.0797	11.41	10.026
Bradi2g01620	Bradi2g01620.1	GT family 31 [CAZy]	0.861017	0.654786	0.219552	11.4753	0.899679	10.0903	9.07799	9.53827	9.62362	10.4826	11.4753	9.98911	11.2325	8.67093	8.83457	11.1182	11.7374	8.51042	8.76898	10.1167	8.91588	10.0922	8.5916	11.1462	8.32316	9.06606	9.2304	11.6268	8.57121	12.5307	8.85438	11.4122	9.13315	12.2451	11.8556	12.1061	9.69447	10.9183	10.7828	8.41978	9.8355	11.4453	10.6973	13.4027	9.38479
Bradi1g15410	Bradi1g15410.1	GT77 family [CAZy]	0.4573	0.120783	0.664556	11.4661	0.936024	11.3377	10.6124	9.80193	11.4661	10.8863	8.93659	10.888	8.74399	9.77951	12.5597	12.1653	10.8462	10.0639	9.58962	13.2013	9.59453	10.4091	12.301	7.5803	8.9174	12.1728	11.7373	11.246	10.7083	11.8763	10.4692	11.2454	9.95458	11.6055	6.93087	7.93045	9.2795	9.94387	12.2002	9.32405	12.0838	8.73695	10.2138	7.93918	8.08605
Bradi1g48370	Bradi1g48370.2	caffeoyl-CoA methyltransf. (CCoAMT) [PMN]	0.0232683	0.602365	1	11.4505	0.800871	10.6478	8.52748	7.93402	6.62245	10.3262	9.16213	11.4505	7.29026	10.8507	10.6351	9.38614	11.7191	7.58771	9.27918	8.58827	8.65475	11.5912	7.17896	7.66659	5.29928	6.83927	7.06565	6.36095	6.22392	9.69006	10.7371	11.4548	9.42292	6.11302	9.14523	14.2204	7.16993	18.7367	7.56684	9.5571	9.94145	10.4795	7.48065	4.76475	6.43611
Bradi1g29060	Bradi1g29060.3	cellulose synthase [ortho OsCESA3.]	0.753825	0.307809	0.900226	11.3475	1.04761	9.73893	10.2026	8.9813	8.87872	10.3243	9.70098	11.3475	10.3323	8.92742	9.17053	11.3139	9.5439	10.5606	7.33829	12.037	10.8745	11.2522	9.47187	9.27551	5.92558	7.77853	9.93824	8.35989	9.43823	11.0983	10.9138	11.7022	7.5829	10.5862	10.0656	8.50595	9.64613	10.9635	14.8599	10.4969	9.06991	10.9081	10.7742	9.12153	10.5255
Bradi1g63740	Bradi1g63740.1	GT family 47 [CAZy]	0.131936	0.36978	1	11.2814	1.15666	9.75341	11.2814	7.51803	9.52984	8.82996	9.69021	9.62617	9.53555	8.3177	11.7563	9.5762	9.36346	11.361	13.4886	8.42148	11.8544	7.57741	7.46641	8.25379	6.77451	8.29319	10.898	9.1482	9.77994	10.1139	7.94477	8.32371	8.93744	6.62086	11.4554	11.5892	9.09541	11.2142	10.6691	8.48447	8.13686	7.66795	10.9059	9.52557	10.0428
Bradi3g20550	Bradi3g20550.1	GT8 family [ortho AtGAUT4-like]	0.703462	0.555575	0.738052	11.2625	0.999699	10.3727	10.3695	8.47597	9.73198	11.2625	9.69374	11.2057	10.3986	9.33513	10.9746	12.3516	8.82931	12.3501	10.0552	10.3817	8.69126	8.27592	7.8721	11.0628	6.69307	9.51026	11.2752	9.43093	8.71153	12.1323	9.94646	13.2015	9.76972	8.16898	11.1946	9.80457	9.60677	11.5145	11.4219	10.4226	11.4638	8.70649	11.8571	9.33365	11.6973
Bradi1g67270	Bradi1g67270.1	GT family [identified Nikolovski et al. 2012]	0.0417064	0.794588	1	11.2186	0.964001	10.491	10.1134	10.1815	9.53701	11.2186	9.03326	10.3601	8.70658	10.1293	13.0751	9.41794	9.34173	10.4767	10.471	11.11	8.39569	9.68407	13.3466	11.8872	5.80793	10.1973	8.62145	10.3087	9.02056	11.4907	11.21	13.3429	8.83099	9.06119	9.4453	8.99349	8.63306	11.5132	8.31315	11.263	10.3511	10.0151	9.90361	7.87413	7.03348
Bradi1g04990	Bradi1g04990.1	GT family 31 [CAZy]	0.0176232	0.815619	0.979075	11.1522	0.754721	9.78196	7.38266	11.1522	8.52049	9.87172	7.6898	9.53741	9.30296	10.7427	10.2326	9.24757	8.90498	8.20757	7.28074	7.15592	6.8864	9.75091	11.238	12.2983	11.3217	6.94921	8.5191	7.39971	11.2139	8.0425	7.40545	10.9663	13.0726	6.86387	6.23969	9.02322	8.63243	11.1284	8.86529	11.1469	7.00904	9.47856	8.742	9.64905	9.34224
Bradi1g63520	Bradi1g63520.1	GT8 family [ortho AtGAUT7]	0.300348	0.883765	0.445404	11.0861	1.0959	8.52629	9.34395	9.50025	8.99857	11.0861	9.16201	10.4052	9.13428	8.2413	8.25149	10.1203	7.49211	10.4395	6.42926	11.4554	9.05162	9.72281	11.2638	7.88134	9.13303	10.1017	10.5326	6.99169	8.36828	10.6126	9.95644	12.9857	10.7895	9.58903	9.3708	9.67939	8.0088	11.7487	9.29115	9.13767	11.4431	11.3045	9.30021	8.52593	7.40644
Bradi5g12290	Bradi5g12290.1	GT8 family [ortho AtGAUT7]	0.313753	0.787817	0.601879	11.0345	0.906238	11.0345	9.99985	9.54166	7.10001	9.14429	9.89399	10.611	8.10746	11.6973	12.9605	12.736	6.74409	4.9153	8.92957	13.6257	12.5289	9.78823	15.3441	6.88691	6.14744	7.70057	7.60956	7.63947	5.45045	8.83878	11.5637	8.41718	7.75755	9.17714	12.9542	8.00559	9.43905	9.71709	15.0349	6.77165	10.9204	6.21015	6.2305	14.3056	5.68363
Bradi3g06390	Bradi3g06390.1	GT family 47 [CAZy]	0.19334	0.910458	0.652463	10.9565	0.779403	10.9565	8.53956	9.13648	8.85704	10.8287	10.227	9.61807	9.33376	10.2938	10.9039	12.0723	10.5562	6.53044	8.03816	11.571	8.01861	12.4135	10.604	9.29748	4.23096	8.56137	10.3768	9.13172	7.35824	12.1812	10.4075	11.4856	9.24077	10.2097	13.6021	9.60688	7.48927	10.1264	11.1636	9.56519	7.61712	11.4579	9.76129	6.7803	9.33553
Bradi4g37080	Bradi4g37080.2	GT family [identified Nikolovski et al. 2012]	0.0415225	0.0744486	1	10.9398	0.861723	10.9398	9.42709	8.13702	8.49816	9.82315	7.1526	8.97193	7.55613	11.3078	12.0573	10.5422	9.85193	8.19536	10.0125	9.94898	9.55154	11.1198	9.7876	7.03651	4.60416	7.76994	10.1128	8.94997	7.15995	9.86656	10.6891	9.69903	9.03787	5.40952	7.75339	8.87161	6.57589	8.32037	10.1174	7.98739	9.46253	9.11491	7.75328	7.02436	6.33197
Bradi1g61630	Bradi1g61630.1	GT family [identified Nikolovski et al. 2012]	0.230219	0.582239	1	10.9167	0.882921	10.0075	8.83583	8.65606	8.25609	10.9167	9.78291	9.50451	8.66149	10.9388	10.989	8.62202	9.48021	8.52846	5.8806	11.504	9.43029	9.8943	9.42126	9.55576	5.75293	10.8096	8.28372	6.73842	7.19265	10.3478	11.0596	12.5409	9.71864	7.06449	13.9779	9.03853	9.05075	10.236	11.7023	6.27225	9.80751	10.1188	9.94765	5.97499	8.60458
Bradi1g65750	Bradi1g65750.1	xylan synthase component [ortho GT43 AtIRX9-like]	0.0366384	0.00443872	1	10.7309	1.42752	4.40012	6.28125	5.98141	8.05171	6.67806	8.86868	8.88511	10.7309	4.56868	3.52144	4.12768	5.38269	6.58217	7.89802	4.12015	6.52464	4.51815	5.67198	8.36847	5.36705	7.34223	8.2859	8.67167	7.90704	5.71774	8.10917	6.46905	6.41629	8.86138	7.26507	10.4227	8.92562	8.08991	9.39563	10.3774	7.67746	11.8851	15.7845	6.15234	9.10156
Bradi1g29960	Bradi1g29960.1	GT family [identified Nikolovski et al. 2012]	0.801225	1	0.202075	10.7213	1.1766	8.92815	10.5049	10.4675	9.31688	10.7213	9.166	9.88267	9.75358	11.0256	8.27355	9.83606	6.5774	11.5508	9.89667	13.5318	7.04023	10.8875	12.1808	9.36265	9.4389	8.8677	9.02844	10.3208	9.05055	11.3778	13.0767	8.19468	10.2361	8.5254	8.80551	10.0128	9.32026	10.742	11.2418	9.75264	7.79422	10.511	8.59608	10.0555	9.85169
Bradi1g15990	Bradi1g15990.1	GT family 77 [CAZy]	1	0.677537	0.287532	10.6498	1.20497	8.83819	10.6498	9.02529	7.89324	9.88392	9.53381	9.22213	8.1024	8.5937	9.50487	10.3299	6.9243	9.3174	10.0052	12.3813	10.8953	8.90558	9.42833	10.3258	7.44145	8.63385	8.71256	8.0537	6.17283	8.75896	9.75255	9.70941	11.3148	9.28776	13.3344	6.2116	9.30143	8.71276	11.9193	8.33583	7.92063	8.53713	6.92838	7.9324	9.01168
Bradi1g66497	Bradi1g66497.1	GT family 31 [CAZy]	0.947005	0.383512	0.900817	10.6274	1.10675	9.03484	9.99929	10.49	10.2038	10.6274	10.0282	9.07277	8.90925	11.3023	8.16708	7.46212	9.2079	8.02862	11.7232	10.8297	9.41562	10.0309	9.39859	8.37956	14.1508	10.3949	9.24646	10.2649	10.909	11.2092	9.14171	7.60824	14.5503	11.6998	11.0725	9.54016	7.80027	11.1185	9.32161	8.7286	7.12237	8.17561	8.58424	9.81582	9.06132
Bradi1g21990	Bradi1g21990.1	UDP-arabinopyranose mutase [ortho OsUAM3]	0.10207	0.0145945	1	10.5272	1.05088	6.78916	7.13457	6.12096	7.9294	8.50215	10.5272	9.3795	10.2157	5.11266	7.20414	6.57341	8.26643	7.82627	7.07073	6.33976	7.30152	7.77864	5.74852	6.6892	4.26748	6.38508	8.91973	5.94773	10.4651	9.41672	10.6829	7.47666	6.43232	12.2006	8.71083	9.79747	11.3998	10.562	8.87148	6.27105	11.8134	10.6877	12.2546	8.23193	9.68842
Bradi1g07900	Bradi1g07900.1	Extensins family [Panther]	0.000750769	1	1	10.5068	0.620257	7.01899	4.35357	5.16869	4.28203	10.353	4.62434	10.5068	3.63908	5.10554	9.36511	6.96002	6.64527	5.30455	4.58279	3.32042	4.20654	5.37771	6.62367	5.39529	3.27811	5.47507	4.87753	3.24625	3.52925	9.18103	9.9268	12.307	9.997	4.62181	5.52032	6.85405	1.50117	22.7945	9.08628	6.02145	4.12482	7.03703	2.78918	1.72457	3.00552
Bradi3g13770	Bradi3g13770.3	GT family 31 [CAZy]	1	0.00914424	1	10.4637	0.957258	10.4637	10.0164	8.20455	8.93852	7.89511	6.65064	6.89966	6.99109	11.1373	10.0523	10.8936	9.77144	7.92379	9.62669	12.2061	10.3091	8.3155	9.56575	7.28579	7.65117	8.50599	12.1974	8.46079	6.58987	7.15914	8.75802	8.90469	6.75859	4.58465	5.09526	11.01	5.91261	9.60358	6.36227	7.58927	4.04352	6.15922	8.78849	7.00383	6.01282
Bradi3g36887	Bradi3g36887.1	Cinnamoyl-CoA reductase (CCR) [PMN]	0.0105617	0.79166	1	10.1354	1.05221	5.97337	6.28521	3.94304	6.69701	5.47314	8.632	5.86815	10.1354	4.37227	5.92391	6.02301	7.57427	10.1237	3.44181	2.37638	9.19896	3.56366	3.1274	5.82265	3.25847	6.66679	7.89582	7.31409	4.91135	5.47562	5.52571	5.54575	5.34548	8.26943	5.58702	9.77865	10.8929	5.55202	5.8707	9.09778	2.95208	8.30058	11.2285	11.794	9.21863
Bradi2g43890	Bradi2g43890.5	GT family 4R [identified Nikolovski et al. 2012]	0.00952096	1	1	10.0329	1.12521	8.9165	10.0329	7.70361	9.78664	8.44494	8.87662	8.43536	9.87536	8.90313	8.74191	10.0456	7.97538	8.95996	9.57418	11.2466	10.3509	8.42619	11.0961	6.62937	4.6628	11.271	10.8249	8.65781	8.39287	9.90568	7.51888	8.8622	7.49299	8.93668	10.6406	8.17217	7.75708	9.8918	8.17872	8.19025	7.48066	10.3536	9.90287	10.0268	9.21815
Bradi2g54630	Bradi2g54630.1	GT family [identified Nikolovski et al. 2012]	0.64811	0.817034	0.947667	9.74736	1.05266	8.72039	9.17959	9.19211	9.68871	8.91774	9.74736	8.83371	9.16873	9.61022	5.73975	10.0184	9.51325	7.24069	9.83247	11.6625	7.98267	6.26633	9.44098	10.2384	10.8227	9.56967	9.1052	8.52601	11.554	6.94682	6.67588	9.42383	12.6244	8.71942	13.1992	9.26179	7.80905	6.04539	12.9195	8.95432	7.41561	8.74649	9.86625	9.07165	8.99051
Bradi3g01150	Bradi3g01150.1	GT family 22 [CAZy]	1	0.098516	1	9.7107	1.08783	8.58867	9.34303	8.69719	8.7031	9.7107	8.86492	7.80938	7.61125	9.93057	7.26557	9.31709	7.84144	10.2833	9.6566	8.74575	8.68653	9.53745	9.6827	9.58216	5.98645	8.65259	10.3511	7.75237	8.05636	9.76082	12.2993	10.0273	6.75538	8.19685	8.56548	10.7894	7.90798	7.57105	8.05733	7.61285	7.99627	8.106	10.2851	5.0875	6.96639
Bradi3g25658	Bradi3g25658.1	GT family 2 CSLA [CAZy]	0.00406335	0.578822	1	9.59188	0.829994	7.12581	5.91438	8.43322	6.4706	9.59188	7.33484	8.75594	6.71615	8.82547	6.97754	5.08722	7.613	5.70305	6.29594	6.32041	5.33811	7.70106	10.5068	9.16959	6.35543	4.43289	5.61853	8.67764	7.15335	9.81927	10.759	10.954	6.83524	7.22953	9.28732	6.07567	6.74684	8.47769	9.80893	9.97605	6.7611	7.50368	7.46606	5.19765	6.69722
Bradi2g49840	Bradi2g49840.2	GT family [identified Nikolovski et al. 2012]	0.333743	0.60855	0.844884	9.57175	1.01212	6.98881	7.07352	7.4992	7.02473	8.34959	7.84548	9.57175	7.52782	7.94786	5.36655	9.64366	4.99715	7.03931	4.22327	9.91418	7.11734	6.83905	8.78983	6.39262	7.97529	6.69798	7.05056	8.49611	5.85429	7.89161	11.1972	6.53272	7.77683	9.83884	8.65759	6.28663	6.59885	8.71584	9.67136	7.85749	12.0423	8.79364	8.44366	6.17912	6.69487
Bradi3g50730	Bradi3g50730.2	Expansins family [Panther]	0.186197	0.204671	1	9.55825	0.644972	9.55825	6.1648	3.91657	4.74886	6.76336	5.18795	6.52045	4.03417	9.74712	8.80414	8.2794	11.4023	8.93931	4.44657	7.01996	4.25336	4.94324	4.5664	3.89667	2.25995	7.23456	4.16322	3.81287	3.7848	8.24748	7.66601	9.23871	1.90124	7.78876	2.30651	7.59743	3.05908	11.5419	2.61006	7.37996	4.54989	6.03727	4.16623	3.17048	2.7627
Bradi5g15780	Bradi5g15780.1	GT8 family [ortho At5g18480-like]	0.578786	0.887859	0.296931	9.49179	1.09843	8.52453	9.36357	7.93278	8.03346	9.44622	7.6611	9.49179	8.41642	7.44866	9.77935	9.29613	7.57397	9.25773	7.34518	11.9742	8.87716	7.66157	8.95747	8.54449	6.56759	8.86673	8.93439	7.41911	6.91361	9.58713	11.3494	9.20517	7.64314	7.40773	8.57973	7.53907	7.11788	7.94678	10.2145	9.00764	10.7982	9.71228	9.49965	6.08103	8.37272
Bradi3g56360	Bradi3g56360.1	GT family [identified Nikolovski et al. 2012]	0.122675	0.800064	1	9.46214	1.19048	7.53011	8.96446	7.35415	9.21918	9.34242	9.46214	8.57365	9.36736	8.13014	6.43596	8.85634	6.69799	8.14332	9.35672	10.4264	7.93138	8.65175	9.53287	4.75086	6.48114	8.43695	10.5348	8.05416	9.85083	9.41564	10.2518	7.91988	9.78231	8.68985	12.7235	6.65835	9.77684	7.81821	9.86285	9.8975	6.71603	10.5847	7.13638	8.26339	11.485
Bradi4g40720	Bradi4g40720.5	GT family [identified Nikolovski et al. 2012]	0.0268897	0.727129	1	9.3192	0.953565	7.75682	7.39663	7.20046	6.59807	9.3192	6.27097	7.66958	5.37961	8.52791	6.69354	9.5032	6.30263	6.22259	5.9097	11.3123	6.14196	7.54997	9.60919	5.91544	5.72725	6.14933	7.30427	5.6716	7.2671	8.90553	8.77077	11.2117	8.38884	6.48874	7.32745	6.49058	4.77712	7.23211	9.35482	4.20808	9.88329	6.93764	4.17688	4.77782	5.62609
Bradi2g59410	Bradi2g59410.1	xylan synthase component [ortho GT47 AtIRX10L-like]	0.0576489	0.493487	1	9.29046	1.24266	6.53821	8.12478	6.17786	7.20346	6.97302	7.77388	7.82998	9.29046	5.47347	4.66708	8.52084	7.49145	7.75429	7.94821	7.65098	9.14564	5.99586	6.00035	7.23287	5.48237	6.91434	7.89832	6.56854	7.43263	7.59972	7.45236	5.79359	7.0464	8.15904	4.56952	11.4628	6.90413	7.03571	8.30156	9.69742	6.28524	8.89203	12.4391	8.01169	7.819
Bradi3g49197	Bradi3g49197.1	GT family 8 [CAZy]	1	0.493473	0.274718	9.25402	1.23409	6.78982	8.37923	7.67587	7.34674	8.51453	7.50009	9.25402	8.66428	6.70478	7.58333	7.44537	5.42581	8.006	7.37021	11.5837	6.55697	8.14969	7.22113	8.43854	6.89413	7.61991	8.79244	6.42554	6.54909	9.44772	8.69461	9.13505	6.78073	7.86181	5.77381	7.03275	9.33199	9.89365	10.9597	7.89613	8.26661	8.96673	9.05758	6.91248	9.72032
Bradi1g44470	Bradi1g44470.1	GT8 family [ortho AtGATL9]	0.626224	0.155982	1	9.2242	0.839979	6.8971	5.79342	9.2242	8.02931	7.82511	7.54897	8.52651	8.51691	9.29879	4.6309	6.28781	7.37092	6.22323	5.53939	6.16193	5.24912	6.45246	7.4176	9.74115	13.2856	8.64955	4.9048	7.27071	11.2922	6.93378	7.04847	10.3694	6.94878	6.77782	7.868	9.54611	6.00395	11.0018	9.69083	6.55053	6.86285	6.75471	8.47804	10.0427	8.79222
Bradi2g26607	Bradi2g26607.1	GT family [identified Nikolovski et al. 2012]	0.0740115	0.0390284	1	9.13243	1.03527	7.42937	7.6914	6.68811	7.8455	9.13243	9.11833	7.28081	8.75881	5.81605	8.11557	7.66593	8.11995	7.94587	6.58736	8.30846	7.9239	7.32315	7.46957	6.10071	5.85899	7.76813	8.36184	8.04307	7.20898	10.1582	8.24594	9.14772	8.97789	10.1619	8.7133	9.67672	7.92142	7.49712	7.34667	6.69648	7.58298	9.54282	10.9791	6.69309	7.82018
Bradi2g46250	Bradi2g46250.1	GT family 48 [CAZy]	0.212506	0.914606	0.783954	9.13164	0.976005	8.91498	8.70106	8.49141	8.07333	9.13164	7.87822	9.01227	8.63448	7.73415	7.82687	11.5399	8.55902	8.1194	7.88909	11.2185	7.5773	8.57437	12.0936	7.22961	6.06807	9.07027	7.57635	8.18046	7.46623	9.81524	8.96843	8.9594	8.78348	8.98676	7.86888	7.82697	6.83026	9.73586	9.32848	8.13021	8.85452	10.1801	9.66438	6.43833	8.25508
Bradi1g20500	Bradi1g20500.2	GT2 family [ortho OsCslA7]	0.488878	0.366407	0.904209	9.12416	1.06615	6.8737	7.3284	7.90052	7.21032	9.12416	7.6989	7.04837	6.72232	8.51707	7.15458	6.65909	5.16407	5.27256	7.17782	9.45113	7.4121	9.23277	9.20227	7.8352	5.33183	6.62752	6.51663	7.72447	7.97265	7.91897	7.96532	11.4543	9.15799	5.53362	11.6996	6.33911	7.22323	9.84484	7.28678	4.35283	6.70901	6.35873	7.75	5.79702	6.98354
Bradi4g33090	Bradi4g33090.1	GT family 2 CSLE [CAZy]	0.00973482	0.43381	1	8.91574	0.68648	8.26408	5.67312	7.87912	6.7186	8.91574	5.42089	5.76852	5.46433	7.08528	5.23238	9.49653	11.2421	4.34676	4.94653	6.97775	6.42145	7.19645	8.28929	8.55701	7.47374	7.2589	7.59769	5.72067	6.29712	11.1691	7.95075	6.01838	10.5247	7.48298	4.67613	4.31628	5.20818	3.82971	6.60503	7.24217	5.39717	6.13846	5.87519	4.99173	4.85193
Bradi2g46410	Bradi2g46410.1	xylan synthase component [ortho GT43 AtIRX9H-like]	0.0285743	1	1	8.75172	1.17485	6.49777	7.63393	6.02519	7.35322	6.8317	8.75172	7.03275	8.07151	7.1753	4.84676	8.45569	5.51331	9.92557	5.7976	8.35235	6.46021	7.95031	5.15193	6.22457	4.77396	6.97676	8.67147	7.06747	6.69718	6.29849	5.36207	8.36401	7.30222	8.36253	11.4278	7.36615	7.85038	6.80577	10.3254	5.10204	5.89782	9.56493	8.273	7.85421	6.59391
Bradi1g34550	Bradi1g34550.4	GT family 64 [CAZy]	0.00138362	1	1	8.74872	1.39867	4.80197	6.71635	4.59883	6.08156	5.48313	6.65234	5.1431	8.74872	3.52836	4.6936	5.01574	5.97018	7.50952	4.15881	6.77976	8.41732	5.1242	5.07168	4.40653	3.79291	7.2665	6.40231	6.33374	4.3237	8.00974	6.16176	4.52321	3.23781	9.43701	5.94322	7.24441	3.9847	4.25985	4.32897	5.2458	6.73778	10.5369	7.68832	10.2822	6.48748
Bradi3g37300	Bradi3g37300.1	4-coumarate-CoA ligase (4CL) [ortho Os4CL5]	1.0275e-08	1	1	8.63542	4.83189	1.78717	8.63542	0.941895	5.79503	1.11323	6.60827	1.72438	5.71947	1.75881	1.18014	1.65888	2.55086	13.4993	6.84113	4.60263	9.59864	1.2424	1.0594	1.23276	0.233025	6.42175	4.68072	6.30745	5.77018	1.69092	0.931457	0.874846	0.955687	12.4846	3.4247	4.04107	6.4827	1.97738	1.37254	2.14018	1.40743	6.10279	5.35327	7.57616	3.84567
Bradi1g54650	Bradi1g54650.2	GT family 31 [CAZy]	0.147848	0.0913907	1	8.42277	0.874821	6.2235	5.44445	8.42277	6.10423	6.04063	5.06559	5.24811	5.18222	5.34343	5.70784	5.89329	7.94944	5.92719	4.71909	4.91051	6.221	7.42282	6.12228	8.51094	11.6351	5.53295	5.97674	5.83212	7.07512	4.69047	5.48076	4.61083	9.38046	4.78459	4.45305	5.32655	5.69816	6.24692	5.22572	5.77838	3.74142	6.10541	5.43108	3.60463	5.58778
Bradi4g33280	Bradi4g33280.1	GT8 family [ortho AtGAUT4-like]	0.288385	0.494089	0.910676	8.40348	0.995931	7.05073	7.02204	6.68432	6.23009	8.40348	7.10466	7.98637	7.46432	7.20273	6.53617	7.94518	6.51886	6.95219	5.42947	10.055	5.65154	6.21198	10.8589	5.58851	4.07793	6.30456	5.49799	6.84589	6.27193	9.96752	8.38311	8.57349	6.68981	7.80289	7.59855	6.5345	6.4827	7.82714	8.15449	8.04708	7.91677	8.55391	7.13769	6.84061	7.32508
Bradi2g35570	Bradi2g35570.1	GT family 31 [CAZy]	0.6243	0.534039	1	8.34728	0.973326	7.7464	7.53977	6.35144	6.72328	7.42281	7.0924	8.34728	7.32973	7.30409	6.46737	10.8316	6.38254	7.87381	7.46938	9.30648	5.50941	7.98242	5.31354	5.95591	6.15389	6.99156	8.21342	6.14133	5.5468	9.18242	7.28076	7.62955	5.59852	6.96129	9.33339	6.86469	5.21022	10.6262	9.02455	7.25552	6.48285	8.11057	8.85864	5.6016	6.74812
Bradi1g76460	Bradi1g76460.1	GT family 77 [CAZy]	0.000225058	1	1	8.29918	1.51131	4.35541	6.58237	4.79499	8.29918	4.08292	7.15568	4.87562	7.47983	3.93673	5.45234	4.33192	3.70065	6.40037	7.79802	5.4548	6.67629	5.4904	4.61077	5.57988	3.49892	7.62245	6.40252	8.0346	11.1372	3.71837	5.19639	3.76946	3.64746	7.07799	5.91474	8.41966	7.21032	2.77253	7.59	5.92408	3.21587	4.63726	7.76623	9.02763	8.48819
Bradi1g23980	Bradi1g23980.1	GT65R family [identified Nikolovski et al. 2012]	0.129966	1	0.438916	8.22936	0.921043	7.26811	6.69424	5.89828	7.86342	7.02586	7.16354	7.01018	8.22936	6.5847	6.75485	8.70302	7.02987	5.66448	7.69889	6.48671	6.92688	7.31244	5.26766	5.94215	5.07088	7.68389	7.92748	7.82938	8.01294	8.49625	7.19241	6.3254	6.08939	9.80167	4.80808	5.67343	8.37099	8.32839	7.1411	5.40844	7.1628	8.70842	7.25471	8.98422	7.9701
Bradi3g60790	Bradi3g60790.2	GT family 48 [CAZy]	0.593481	0.830672	0.446914	8.20099	1.08711	7.10427	7.72315	6.65806	7.24555	8.20099	7.0781	6.39575	7.46189	7.00959	6.96722	7.94402	6.49627	6.46891	6.3731	11.5084	6.54217	6.93649	7.69537	6.82122	5.17915	6.94381	6.88907	7.61311	7.53623	9.70455	6.46948	9.17519	7.45473	7.67292	9.18007	5.34477	6.11464	5.43638	7.23389	6.98643	5.92631	8.86099	8.27796	6.66698	6.04161
Bradi1g73000	Bradi1g73000.1	GT family 47 [CAZy]	0.242256	0.594947	0.486125	8.182	1.28662	5.97748	7.69077	6.6442	7.12731	7.73309	7.30201	7.89084	8.182	5.96047	4.52984	6.92782	6.49179	7.77303	6.21796	8.92023	7.85186	8.91219	6.93287	6.2522	4.47953	6.50668	8.08326	7.86526	6.05405	9.10001	7.68874	7.22795	6.91565	7.59229	8.2293	8.01801	5.36843	8.22246	8.1235	6.58265	8.63475	9.57518	6.81666	9.14572	7.19046
Bradi5g25560	Bradi5g25560.1	GT family [identified Nikolovski et al. 2012]	0.331865	0.610226	0.646274	7.97415	0.815759	7.76236	6.33221	7.97415	6.44916	6.49512	7.23027	6.58279	5.43434	12.3756	4.85187	8.92104	4.9009	4.6234	6.65721	8.1256	5.92264	9.76495	8.46543	7.62218	6.04402	6.4239	5.83959	7.61765	5.91551	6.15548	5.85683	10.0391	3.92908	6.32656	10.9352	4.86566	6.79368	5.18059	9.13793	5.65197	6.36068	6.91976	5.15014	5.78125	3.88621
Bradi3g03370	Bradi3g03370.1	Extensins family [Panther]	0.017643	1	1	7.91389	0.669698	7.67326	5.13877	6.04747	5.48468	7.91389	5.13628	6.61046	4.38301	5.21896	12.0359	5.67212	7.76607	4.39944	6.9106	4.13079	5.11425	6.84223	7.25702	6.53771	3.55293	3.48305	5.02377	7.44475	5.98716	9.32145	8.64466	6.37942	7.31006	2.72244	5.10813	4.33181	8.38273	7.20958	2.89019	7.94503	8.39702	4.04562	4.73167	3.41324	5.34149
Bradi2g33090	Bradi2g33090.1	GT31 family [ortho AtB3GALT12]	0.00223089	1	1	7.67942	0.860916	7.0077	6.03304	7.33065	5.64683	7.67942	4.896	6.33433	5.04531	8.36465	6.48522	7.18802	5.99291	6.41232	4.54325	6.88086	6.29574	7.86799	7.14904	5.65685	8.64873	4.72747	6.31728	6.12505	5.4175	7.68717	7.31421	7.08435	8.63195	6.76206	4.47766	4.67174	3.67255	6.33828	8.82628	5.6614	4.51135	5.53605	4.51561	5.0629	5.06668
Bradi4g04430	Bradi4g04430.3	GT family 31 [CAZy]	0.000688549	0.1013	1	7.64957	1.31895	2.79897	3.6917	2.70344	4.47893	3.35609	6.71204	4.16294	7.64957	1.37384	3.3505	3.75949	2.71205	3.40194	4.23046	2.90382	4.23059	2.54746	0.905099	3.53878	3.82243	5.38667	4.57026	4.10072	3.85806	3.28465	3.47254	3.04949	3.61768	6.06291	5.04716	10.6509	5.08721	3.88556	5.46306	3.33512	3.96803	5.53872	8.84222	8.14428	8.07306
Bradi1g66890	Bradi1g66890.1	GT family 31 [CAZy]	0.106739	0.418886	1	7.5389	0.989887	6.02306	5.96216	7.5389	6.30859	7.1266	6.24278	7.07794	6.03621	5.19022	6.70462	5.78124	6.41618	6.21002	5.99191	4.86903	6.77767	6.08474	7.41957	8.44183	8.20946	5.51347	6.49642	5.87688	7.34758	7.40388	8.55423	5.87068	6.6776	6.20563	4.99688	7.51797	6.25062	5.66537	6.71685	7.26733	8.66219	5.43554	6.31176	5.55733	6.84021
Bradi1g29515	Bradi1g29515.1	Extensins family [Panther]	0.000367702	1	1	7.44679	0.466455	6.83851	3.18985	4.3544	2.65619	7.44679	3.55512	6.39452	2.4255	8.32754	7.29046	6.67786	5.05819	3.17245	3.32217	3.52031	2.74449	6.21313	4.0514	3.14291	4.01014	1.39536	3.40956	2.94161	2.87824	6.46647	7.12422	6.35667	9.83978	1.88464	8.59481	0.986427	2.7546	3.78099	5.86643	7.85718	8.0735	3.06079	3.69636	0.843875	2.10096
Bradi1g29784	Bradi1g29784.1	GT8 family [ortho AtGAUT3]	0.123882	0.158855	1	7.39582	0.847102	7.16948	6.07328	5.25706	5.6424	7.39582	5.27114	5.55699	4.25297	7.26749	7.09928	8.13734	6.1738	5.17057	5.93278	8.19252	4.99724	7.3714	5.95828	4.57816	3.12042	5.39412	7.6409	4.69695	4.83765	8.67583	8.07348	7.87248	4.96151	3.51959	7.79618	4.88175	4.88705	5.2958	4.93005	5.59424	6.40789	6.21624	4.85866	2.99431	2.94269
Bradi3g52040	Bradi3g52040.1	GT family 57 [CAZy]	0.190548	0.844123	0.639504	7.33225	1.01278	6.97723	7.06637	7.0346	5.69789	7.33225	6.15001	6.52087	5.91407	7.65426	5.02157	8.18932	7.04376	7.61776	6.39844	8.85558	5.3937	5.86108	9.34228	5.92965	7.0054	6.05495	4.46718	5.17987	7.08957	7.06324	8.04429	7.67972	6.54176	5.81761	7.33564	5.47981	5.96697	7.62888	7.66996	4.01482	6.76981	6.73717	4.381	7.25298	5.28512
Bradi4g38200	Bradi4g38200.1	GT family 50 [CAZy]	0.967495	0.942123	0.54461	7.31813	1.14699	6.06478	6.95624	6.16218	6.55921	6.58375	6.13553	7.31813	5.95309	4.54763	7.24883	8.08718	4.3755	6.86498	5.54938	8.82053	6.59008	5.95235	7.61343	6.43117	4.65178	7.45861	7.00054	7.37053	4.40718	6.53784	7.57295	6.70625	5.51795	6.55856	7.69116	4.66858	5.62381	7.36842	9.92826	3.82803	8.14781	5.91163	6.53064	5.52099	5.84911
Bradi2g19997	Bradi2g19997.3	GT family 77 [CAZy]	0.350472	0.379811	0.95778	7.22067	0.796804	6.74877	5.37745	6.56924	7.22067	6.70197	6.15669	6.76547	5.57473	4.49011	6.32691	7.77013	8.40791	5.74121	4.77374	4.93508	6.05975	6.86562	8.70873	6.08029	4.62234	9.23295	6.21377	6.84552	6.59045	7.06137	6.90035	5.90962	6.93654	8.19035	3.32781	5.9002	7.20839	7.50907	4.93444	6.8843	7.73406	5.73905	7.01547	5.12641	4.41797
Bradi4g05027	Bradi4g05027.1	GT2 family [ortho OsCslD4]	0.0505333	0.395293	1	7.17701	0.712519	7.17701	5.11376	4.72022	4.31999	5.61082	5.09901	5.80908	4.2614	7.35327	8.29337	6.11173	6.94966	5.14488	6.38448	4.24262	4.68305	5.38592	5.28957	4.68035	3.52502	4.63206	5.37715	4.51747	2.7533	6.12416	6.42983	5.3974	4.49189	4.23907	5.14253	6.17169	4.84274	8.16235	3.209	4.97687	6.8881	6.94391	4.32247	2.57444	3.20475
Bradi2g34350	Bradi2g34350.1	GT family [identified Nikolovski et al. 2012]	1	0.133246	0.489196	7.08474	1.25689	5.35215	6.72708	6.03267	6.54137	6.12462	7.08474	5.74727	4.13355	5.18556	5.49576	7.08759	3.63969	6.12201	6.1257	7.50184	7.15877	5.2597	8.74573	3.39229	6.73296	6.2251	6.23572	6.45587	7.24878	6.12242	6.52443	5.17588	6.67576	7.34564	8.54053	6.50648	5.94633	6.23485	6.44299	3.53359	6.77763	5.36843	4.09195	4.55416	2.51963
Bradi1g06560	Bradi1g06560.1	BdGT61_9 ortho OsXAX1	0.227952	0.500002	0.674301	6.9197	1.33035	4.25129	5.6557	2.99969	6.1616	6.9197	6.08786	4.24529	4.8105	2.7152	5.55905	4.19336	4.53756	7.78746	5.99771	2.80573	6.0319	2.75402	3.81612	3.74982	1.67878	6.22112	7.3152	6.74222	4.36787	11.5407	7.4222	4.83202	3.88387	7.98834	1.15652	8.67198	6.53461	5.93568	2.52051	4.93391	3.59108	4.92518	6.60629	3.53274	4.17779
Bradi2g24700	Bradi2g24700.1	GT family 31 [CAZy]	1	0.66039	0.770397	6.83293	0.932537	6.10299	5.69127	6.47899	6.27456	5.64973	6.43886	6.82734	6.83293	8.18516	5.68962	6.12134	4.41586	5.44762	6.92116	4.96452	5.43177	5.07607	5.43936	6.98421	8.41631	5.11629	6.78752	5.06608	8.12833	4.44332	5.57702	4.92547	7.65313	4.01356	7.84444	7.94618	5.95127	6.73923	7.97625	7.54795	5.04591	6.85486	6.31854	8.51684	5.64145
Bradi4g01370	Bradi4g01370.1	GT family [identified Nikolovski et al. 2012]	1	0.378194	0.662157	6.82844	0.874385	6.82844	5.97068	4.43065	5.52846	5.5124	5.83701	5.86911	5.33856	7.3383	6.62836	6.76727	6.57985	5.08289	7.56277	3.89754	7.33953	5.26035	4.06598	4.33897	4.05729	4.42656	6.3429	7.25807	4.08631	6.79798	5.51696	5.11019	4.62447	6.36624	6.61206	4.34624	6.02349	4.62755	5.98579	6.53915	6.32394	3.93341	6.51452	5.86641	5.03988
Bradi2g12320	Bradi2g12320.1	GT family 31 [CAZy]	0.178625	1	0.495409	6.82834	0.924054	6.44217	5.95291	4.77423	6.51881	6.11639	6.82834	5.86884	6.35526	6.29145	4.94953	6.98179	7.54591	4.20316	6.18366	7.12085	6.30398	6.13696	5.34823	4.08255	3.52917	6.27754	7.11148	6.15099	6.53522	8.19489	5.21511	5.08784	5.96771	6.2695	7.39108	8.12557	5.52722	6.18916	7.92357	4.46005	4.90257	5.69714	6.93645	7.12955	5.65788
Bradi2g61230	Bradi2g61230.1	BdGT61_6 Clade B	0.000367398	0.421346	1	6.82819	1.34765	3.09008	4.16436	3.1638	5.11796	3.06697	4.91066	3.98471	6.82819	3.23751	3.69885	2.46285	2.96111	5.59406	5.10518	2.95913	2.99907	2.69582	3.68935	3.3486	2.92142	4.42191	3.64822	5.06281	7.33889	3.71912	4.06948	2.55918	1.9201	5.92096	3.80156	4.40155	5.51856	3.78742	4.55491	4.47189	3.12461	5.33065	8.62224	5.99401	7.36588
Bradi1g63540	Bradi1g63540.1	GT family 57 [CAZy]	0.968067	0.796346	0.45294	6.803	1.18111	5.75985	6.803	6.10114	5.63046	6.20811	6.02843	6.05915	5.36071	6.38076	5.69565	4.30407	6.65892	6.6468	6.4886	7.51025	6.56637	7.70928	6.59405	5.40186	4.69937	6.19448	5.10544	5.97512	5.24678	6.11547	7.08372	6.14232	5.49093	6.25756	8.15353	3.72478	5.97784	5.41546	8.44261	4.85956	5.51897	7.39788	5.10914	4.28529	4.65055
Bradi2g55250	Bradi2g55250.1	hydroxycinnamoyl-coA shikimate transf. (HCT) [PMN]	0.00219132	1	1	6.7122	1.27337	3.0665	3.90478	2.56939	6.3914	3.11902	6.7122	3.20403	4.28178	2.13928	4.51551	2.81701	2.79421	2.43323	6.56923	3.04619	3.57048	1.92718	4.51001	2.43066	1.40971	6.76915	4.59457	7.96243	6.23947	2.39284	4.66733	2.35221	3.06372	4.19595	7.48153	3.12088	12.0505	1.7722	2.27934	3.79786	4.96672	3.76592	3.39844	4.05425	5.90852
Bradi1g44660	Bradi1g44660.1	GT family [identified Nikolovski et al. 2012]	0.0944724	0.809315	1	6.57903	0.971075	5.90775	5.73687	5.05471	4.7364	6.57903	4.96928	6.44048	5.19128	6.61397	5.30687	7.25304	4.45711	5.33678	4.23198	8.04256	5.33614	6.1749	7.2434	4.88864	1.9119	4.86471	4.95289	4.49664	4.63134	7.39311	6.60019	6.81896	5.50387	5.05424	5.8173	4.40902	4.59655	6.08394	8.28034	5.44346	5.95419	7.07979	4.95647	3.47011	5.25876
Bradi1g32726	Bradi1g32726.1	GT family 31 [CAZy]	1	0.814026	0.54799	6.55587	1.21302	5.40461	6.55587	5.59828	5.88885	5.9549	5.02291	6.05375	5.38861	4.0012	5.13583	8.56178	3.91962	6.82649	4.9147	6.58767	7.89462	6.72841	7.10341	4.75283	3.80849	6.60557	7.8462	5.31876	3.78486	6.26563	5.10997	6.15924	6.28476	4.75004	5.65105	6.26952	3.42103	6.21495	5.68422	6.5652	5.75064	6.22603	5.515	6.93554	2.87786
Bradi1g76617	Bradi1g76617.3	GT family 48 [CAZy]	1	0.441974	0.407445	6.53893	1.19318	4.62546	5.51902	4.88821	5.62567	6.53893	5.25663	4.94329	5.0751	4.73841	4.02447	5.27141	4.46755	5.85874	4.76814	6.48756	4.96165	4.43852	6.44843	4.92725	3.73865	6.53183	5.96012	5.45605	4.55469	7.89073	6.6856	6.42701	5.1524	6.83167	4.88006	4.71923	4.59556	5.25273	6.10179	4.48189	3.93677	6.23045	6.40391	2.79501	4.87104
Bradi2g59047	Bradi2g59047.1	GT family 47 [CAZy]	0.0106752	1	1	6.45795	1.333	4.51561	6.01932	4.98677	5.49242	4.98869	5.74881	5.34338	6.45795	5.14593	3.68527	4.9813	4.24995	5.62657	6.67195	6.75911	5.01965	4.40396	6.58666	4.68887	4.2676	6.00495	5.70621	5.99206	4.26649	4.88221	3.34464	5.75917	5.96872	5.40705	6.34079	5.18846	6.05895	5.51425	5.58076	5.25988	5.01864	6.8605	6.44452	7.10185	5.42492
Bradi1g73740	Bradi1g73740.1	GT family [identified Nikolovski et al. 2012]	1	0.413808	0.616205	6.43522	1.0033	5.99282	6.01261	5.19817	6.43522	6.16727	5.40892	5.68181	5.08951	5.17231	5.81786	6.81628	6.16482	7.11791	4.68165	6.1882	6.06267	5.79069	5.24638	4.59662	5.159	5.01687	7.09899	6.90146	6.72356	5.70351	5.32812	8.15514	5.4823	5.64669	6.98346	4.80895	4.19656	6.52827	6.6795	4.18957	5.3299	5.65393	5.02486	5.19816	4.48107
Bradi2g56700	Bradi2g56700.1	GT family 31 [CAZy]	0.228402	0.0497801	1	6.41541	0.472157	2.19029	1.03416	3.26334	3.42863	6.41541	3.21565	3.0625	1.9302	2.49592	1.11396	3.82635	1.32493	0.925418	1.14214	0.496518	1.57256	2.68052	5.72616	4.03392	0.612739	2.94226	1.95365	3.10135	5.71725	4.99231	8.46111	10.2752	1.93306	1.87179	1.50088	7.38546	2.10448	3.46635	1.55686	0.750348	6.47645	2.19225	1.95506	2.4499	1.12358
Bradi4g38830	Bradi4g38830.1	GT family [identified Nikolovski et al. 2012]	0.964356	0.986615	0.252715	6.41243	0.830425	6.41243	5.32504	5.30326	5.68098	4.52708	6.07718	5.84802	5.6662	7.59614	5.44	6.64609	5.96751	6.22922	5.452	4.24327	5.37569	5.26262	4.2895	7.32076	4.34016	4.49118	5.53524	6.60271	6.09479	3.60342	7.68005	3.96731	2.85752	5.85316	4.8533	7.38042	6.22184	4.13664	5.36124	7.6257	6.26851	4.69897	5.80765	6.67123	5.48695
Bradi1g35710	Bradi1g35710.1	GT92R family [identified Nikolovski et al. 2012]	0.421467	0.184257	1	6.41126	1.12104	5.71904	6.41126	4.63501	5.62533	5.02445	4.91557	5.48784	5.44142	4.11704	7.40941	4.77776	6.57195	6.36516	6.84868	6.10782	6.32339	4.60925	5.40423	5.71688	2.80967	4.46709	6.40864	4.994	6.63157	5.36529	5.41913	4.94962	4.36378	5.18025	3.87122	6.37969	4.23113	5.57844	6.14044	4.68461	5.54786	4.82517	7.24079	4.43441	5.26532
Bradi1g07380	Bradi1g07380.1	GT family [identified Nikolovski et al. 2012]	1	0.867795	0.218192	6.38662	0.825947	5.906	4.87804	6.16483	5.6751	5.35703	6.38662	4.98419	5.84234	6.45987	6.87459	5.38738	4.90215	3.49007	5.78673	5.95808	4.27728	3.88667	6.56172	5.87787	8.33306	6.24256	5.73057	4.7463	5.98098	5.2418	5.34373	5.27548	5.56709	5.52886	6.00336	6.26996	7.74431	4.85278	5.54797	3.12138	6.41463	6.9449	4.37923	6.39537	5.64986
Bradi3g10230	Bradi3g10230.1	GT family 37 [CAZy]	0.502464	0.073349	1	6.34888	0.640161	4.3817	2.80499	6.34888	4.60262	2.24723	2.34057	2.39373	2.26016	5.14919	3.85371	2.30052	6.22337	2.0975	4.76869	2.38403	1.96974	3.21762	3.10157	7.81972	11.2566	5.44793	1.52262	4.27873	7.16121	0.781648	1.11559	1.28062	5.81108	2.76535	0.313324	2.76893	3.51466	1.80909	2.48191	4.51132	0.772587	1.97707	2.17674	1.93809	2.94874
Bradi5g12600	Bradi5g12600.2	GT family 2 CSLD [CAZy]	0.421332	0.312466	0.749669	6.31395	0.869171	5.70715	4.96049	6.28682	5.61819	6.1692	6.1671	6.31395	6.13803	5.14763	5.85576	7.22584	4.59938	4.58928	4.82389	4.69685	5.73195	7.50228	6.07078	5.05121	6.52299	5.77299	6.1037	5.71067	4.88538	6.11976	6.28661	5.96261	6.30781	4.2985	7.35932	6.43563	6.57494	7.52069	5.50276	6.77237	5.46	6.423	6.51532	5.81892	5.79486
Bradi2g04990	Bradi2g04990.1	BdBAHD02p1	2.49302e-11	1	1	6.08741	5.36136	1.13542	6.08741	0.975645	5.76624	1.38693	5.84945	2.1023	5.78262	0.591682	1.37427	1.1455	1.43023	7.61112	4.60286	5.07391	7.06174	1.15742	1.51467	0.995313	0.235176	6.84928	4.34902	6.67621	5.19047	0.987991	1.70919	1.58926	1.26128	6.46573	4.64443	5.98741	6.30024	1.99564	2.28152	1.46876	2.66329	6.21081	4.72735	7.57187	4.62045
Bradi5g20980	Bradi5g20980.2	GT family 31 [CAZy]	0.348447	0.766839	1	6.0276	1.10502	4.82243	5.32888	4.96142	5.65534	5.50169	5.92259	5.86587	6.0276	6.17327	4.31693	3.63291	5.1666	4.1242	4.38926	7.57635	5.22573	6.36252	6.0874	3.51734	3.87842	5.0318	5.82963	5.94399	5.81595	5.92491	3.62407	6.86436	5.59341	5.17526	8.14286	5.51972	4.8525	6.07289	7.96669	3.35853	6.06538	6.18481	6.82574	4.45971	6.64014
Bradi1g24360	Bradi1g24360.1	GT47 family [CAZy]	1	0.879083	0.270894	5.99742	0.9237	5.99742	5.53982	5.71375	5.21866	4.9464	5.71138	5.82889	5.57699	5.9131	6.40925	5.96539	5.70195	3.86451	5.56449	7.41832	5.31196	5.33259	7.03724	5.70876	4.77639	4.98594	6.00698	5.16794	4.71379	4.96581	5.59272	3.78565	5.4414	7.01485	5.36229	5.09129	5.3771	6.28607	5.98239	6.23901	4.80808	6.66469	5.13599	4.35552	6.15177
Bradi1g35830	Bradi1g35830.1	Expansins family [ortho OsEXPA16]	0.00590801	2.9001e-05	1	5.9889	0.617569	5.9889	3.69855	4.32427	3.59377	2.55051	1.80995	3.37495	1.84425	6.14135	6.32381	5.6019	5.88852	3.31798	3.98128	2.72594	4.76902	5.43105	4.5315	3.91711	3.41741	3.74571	5.1756	3.3842	2.06956	3.42605	2.48368	2.40562	1.88671	1.35512	1.56952	2.99473	1.32044	4.68216	3.40415	2.51093	2.90257	2.10912	1.63558	1.61807	2.01423
Bradi5g17880	Bradi5g17880.1	GT8 family [ortho At2g35710]	0.290851	0.495333	0.585165	5.9697	0.996653	5.63267	5.61382	5.73009	4.78997	4.97959	4.91714	5.9697	5.11337	5.14266	6.5032	5.59934	5.28546	5.50539	5.11191	6.86006	4.9779	5.99862	5.78226	4.54171	6.59777	5.17787	4.46069	4.98552	4.5358	4.61455	4.15958	6.02837	5.11587	4.42696	6.35241	4.57552	4.31365	5.50874	7.16087	4.8477	6.36148	5.5288	5.83352	4.96814	4.123
Bradi3g14080	Bradi3g14080.2	GT92R family [identified Nikolovski et al. 2012]	1	0.0236456	1	5.79738	1.15702	4.68786	5.42396	5.79738	5.79125	4.89212	4.30879	4.53835	4.449	4.24819	4.51489	5.19624	4.79212	6.01843	5.28767	4.26213	6.12761	5.23535	5.25419	6.9477	5.75227	6.90944	4.87403	5.35823	6.02329	5.65771	4.92507	3.96415	5.02155	4.61056	3.32946	6.04751	3.24763	5.12638	3.71303	5.26861	4.04537	4.12736	4.07301	5.3228	4.27283
Bradi5g17710	Bradi5g17710.2	GT family [identified Nikolovski et al. 2012]	0.104225	0.634904	1	5.79488	0.958583	4.63901	4.44688	4.68056	4.30662	5.79488	4.74797	5.75202	4.79232	4.45374	4.55547	4.38132	5.1655	3.38904	4.79852	5.56865	4.0313	4.43789	5.28977	5.41673	3.57786	4.64576	4.06222	4.66652	3.85197	6.99884	6.08848	5.96267	4.12954	5.53658	4.00784	3.99262	5.45482	4.38132	5.62375	5.75588	7.24713	4.53338	4.7334	3.25036	6.65215
Bradi3g32610	Bradi3g32610.2	GT47 family [CAZy]	0.0112023	0.316624	1	5.72709	0.78102	5.72709	4.47297	4.37505	4.18145	4.84124	3.53128	4.87847	3.09741	4.29296	7.53813	5.45984	5.61744	3.63365	5.34338	4.50062	4.41423	5.29052	6.78779	3.03303	2.38886	3.29163	4.64612	4.41587	4.37218	5.29157	5.55569	5.20172	3.31599	2.61024	3.18169	4.23085	4.10231	6.4192	3.39349	4.6513	5.04988	3.64095	3.04884	2.78998	2.90986
Bradi3g30590	Bradi3g30590.1	Ferulate 5-hydroxylase (F5H) [PMN]	1	0.307267	0.30376	5.67716	0.632728	4.74509	3.00235	2.90671	3.73524	5.52348	4.68376	4.22157	5.67716	2.8806	5.0882	3.67026	7.3413	4.03485	1.93658	3.06685	2.97112	2.67831	3.59874	2.82665	2.52314	5.2057	2.17681	3.72344	3.83498	5.32829	6.90352	5.4607	4.4014	4.81294	2.18129	6.13349	5.60731	5.45762	1.43987	3.48965	6.49912	7.45548	5.01976	5.99671	4.2367
Bradi4g00775	Bradi4g00775.1	GT family 31 [CAZy]	0.143233	0.156472	1	5.65652	1.36671	3.4363	4.69643	5.1414	5.65652	2.04689	4.35698	2.61723	4.54505	2.71468	2.70706	3.05637	5.26708	3.71553	5.77233	2.9378	6.36004	2.84986	3.5483	7.67183	6.49561	4.73064	4.1421	5.78426	7.96906	1.84616	1.31744	1.02083	4.00314	3.72717	2.2201	5.46229	6.01837	1.4955	2.93098	4.21768	1.82476	3.04822	3.66311	6.00803	5.46085
Bradi2g50967	Bradi2g50967.1	GT2 family [ortho OsCslC1]	1	0.229059	0.994883	5.57867	1.0345	4.28063	4.42829	3.79537	4.67731	5.07199	4.75846	5.57867	5.02505	4.73221	4.21924	4.29664	3.87443	5.29202	3.16673	4.8398	4.41462	4.18053	4.26411	3.44523	3.2916	4.18971	4.26566	4.76675	5.48714	6.97494	4.70731	4.38498	4.22072	6.66185	4.29139	3.99615	4.08444	6.53238	7.65212	4.60294	3.52721	5.37928	5.6239	4.42414	4.67287
Bradi3g04860	Bradi3g04860.1	GT family 31 [CAZy]	0.11022	0.117298	1	5.54708	1.18091	4.6973	5.54708	3.08233	4.25373	5.21604	5.40861	4.50086	5.20229	3.21567	5.61551	5.12148	4.83653	7.23886	4.16927	5.13538	5.6448	3.66935	3.95457	2.71719	1.98821	5.13671	5.70526	3.36352	2.80945	4.46105	6.23146	6.25139	3.92024	5.43118	6.50605	5.6854	4.0118	5.18444	5.68316	3.19557	3.94027	6.18867	6.18516	4.2362	4.19915
Bradi4g24147	Bradi4g24147.1	GT family [identified Nikolovski et al. 2012]	1	0.816689	0.16978	5.52848	1.35277	3.66455	4.9573	3.44874	4.46638	5.52848	3.74842	3.95876	3.31092	3.29976	3.08891	4.37806	3.89145	3.5115	5.63958	6.34051	4.33762	2.56726	3.95258	4.56258	2.71255	6.40366	3.45945	4.4081	3.59429	8.12832	4.85268	3.60347	5.52947	3.82443	3.4499	3.84947	3.86987	4.13141	5.06064	4.75263	1.89038	4.83753	2.26358	2.37108	3.77148
Bradi1g36980	Bradi1g36980.1	BdBAHD08 BdPMT2	0.142336	0.661685	0.962473	5.49933	0.970743	4.51569	4.38357	5.49933	4.40643	5.04543	4.46999	5.07485	3.35773	3.51887	4.27645	5.33574	4.9317	4.32077	4.28588	4.13068	4.79696	3.28527	5.95725	3.5576	9.19718	4.45967	5.01348	4.79874	3.35383	4.07908	4.0968	3.67567	8.33016	4.70582	3.13394	6.67759	3.36261	7.55271	2.87822	3.59679	6.27169	3.37548	4.35447	2.90312	2.79785
Bradi3g58026	Bradi3g58026.2	GT family 37 [CAZy]	0.464478	0.598001	1	5.44687	0.891015	5.01831	4.47138	3.97123	3.52332	5.44687	4.73247	4.44801	4.15411	3.91945	4.15596	4.88532	7.1125	6.52145	2.76182	4.58669	4.01557	5.63914	3.95185	3.09355	3.2004	3.48929	3.85488	4.06923	2.6799	4.79858	8.09778	4.6281	4.263	6.68482	1.63317	7.35501	3.25686	6.53796	2.46414	2.52567	6.26429	6.51398	4.46279	3.21772	2.42194
Bradi3g47480	Bradi3g47480.1	GT family 47 [CAZy]	0.00538743	0.913211	1	5.25563	0.732603	5.25563	3.85029	4.58532	3.32989	4.57153	2.73993	4.61824	2.52204	2.65665	8.63868	3.90985	5.81732	3.65862	4.86279	3.69945	3.18029	6.77621	4.7771	3.52697	3.261	3.67639	3.04988	4.0187	2.57461	3.98536	5.53	4.24416	4.52661	2.75861	0.798765	3.68989	3.71245	4.45825	3.46489	4.31282	6.237	3.82683	2.21969	2.33318	1.70848
Bradi3g32630	Bradi3g32630.1	GT family [identified Nikolovski et al. 2012]	0.513504	0.285797	1	5.21083	1.01219	4.29264	4.34498	4.6223	4.91162	5.01779	5.21083	4.76703	4.91584	4.14946	4.3918	4.22391	4.40541	4.30782	3.1014	5.11786	4.85283	5.84898	5.66038	4.26335	2.71648	4.16841	6.06282	4.66281	4.75246	5.86167	5.08371	5.1836	3.94216	5.79283	4.36661	5.41249	5.27137	4.89839	6.11776	3.64256	4.40939	6.0355	5.20046	3.94433	4.48307
Bradi1g48880	Bradi1g48880.2	GT family 31 [CAZy]	0.289048	0.73364	0.808636	5.1757	0.957792	5.12203	4.90583	4.03544	4.62964	4.42273	4.89384	4.65537	5.1757	6.53391	6.19688	5.10855	2.64877	3.95294	4.36813	6.8189	4.48337	3.96086	4.19699	4.0072	3.97671	5.87096	4.70945	3.65678	4.28138	4.33934	4.54168	5.22543	3.58448	6.30763	4.56599	4.50673	4.19502	4.51945	5.41293	3.75671	4.93239	5.91473	5.43791	4.6624	4.68777
Bradi5g21550	Bradi5g21550.1	Cinnamyl alcohol dehydrogenase (CAD) [PMN]	0.000580291	1	1	5.08927	0.56058	5.08927	2.85295	4.12261	2.02745	3.76441	2.54914	4.42431	2.13711	3.46821	7.2177	4.19399	5.47719	3.37278	2.87789	2.93224	2.22887	6.64865	4.8257	2.31421	2.70189	2.41751	1.72293	2.93046	1.03889	4.12757	6.03123	2.46347	2.4354	2.04075	3.36816	2.13628	2.65136	6.00481	3.47709	3.26141	4.95395	3.48005	1.72418	1.82755	1.51666
Bradi1g57552	Bradi1g57552.1	GT family 8 [CAZy]	0.806147	0.585039	0.484238	5.02986	0.840904	4.85067	4.07895	4.64071	5.02986	4.39657	4.74685	4.79035	4.38144	5.95161	5.02749	3.96335	4.46022	3.28647	4.14064	5.07867	3.81001	5.0324	4.72892	4.25297	4.54853	3.97514	6.34061	4.67892	5.12477	5.41345	4.68954	3.81244	3.67084	3.65391	4.95533	5.07391	5.30426	4.56288	5.64412	5.4405	3.5139	4.49608	4.05012	4.40744	4.5721
Bradi1g43851	Bradi1g43851.1	Extensins family [Panther]	0.968091	0.677478	0.800796	4.90494	1.11654	4.39297	4.90494	3.28565	3.60785	3.88057	4.34646	4.72822	3.6375	5.52398	3.99165	3.07124	4.985	4.97405	6.44589	3.26922	4.93058	4.62244	3.88187	3.61368	1.02462	4.65265	4.08361	3.21311	2.48202	2.73923	4.09567	4.80843	3.87896	0.902887	7.05871	3.96963	5.45462	4.16619	4.08258	6.02271	4.6414	3.18932	4.90388	1.94055	4.51626
Bradi1g75450	Bradi1g75450.1	GT47 family [ortho AtKAM1]	0.00190847	1	1	4.86754	0.735446	3.60073	2.64814	3.39676	2.50329	4.86754	2.98983	3.92875	2.63287	3.46121	4.30064	3.78421	2.85686	3.11664	2.6269	2.49808	2.35095	4.52751	4.71629	2.81651	1.52672	3.23644	2.32156	2.55858	1.89656	5.38227	5.46254	5.29088	3.33449	3.06322	2.26536	3.7266	2.90415	4.98282	3.3366	1.89836	5.49721	3.78159	2.69795	2.29836	1.75356
Bradi1g33001	Bradi1g33001.3	Cinnamoyl-CoA reductase (CCR) [PMN]	0.0155705	1	1	4.72695	1.57916	2.5456	4.01991	2.11373	4.72695	1.31961	2.78569	2.58639	2.54318	2.06387	2.98272	1.72122	3.41458	3.9646	7.13575	2.32656	2.65272	1.09902	3.04573	2.97031	1.33987	5.15503	2.19704	4.5492	7.00652	1.31584	1.53022	0.862333	1.57003	3.1035	1.23073	3.39002	3.41851	2.30102	1.45902	2.25021	4.3353	2.54755	2.32077	2.29592	3.00847
Bradi2g26850	Bradi2g26850.1	GT family 77 [CAZy]	0.778642	0.708418	0.817456	4.72009	0.900942	4.61622	4.15895	3.86185	3.82987	4.44261	4.72009	4.55483	4.3074	5.05875	4.36164	5.15374	3.89077	4.34809	4.17385	4.6658	3.44807	4.46054	3.99931	3.94863	3.03891	3.3058	4.07966	3.80132	4.1327	2.44338	4.1847	4.68368	6.45868	5.29933	4.70126	4.48512	4.39464	5.2027	4.87663	2.58538	5.55463	5.0815	4.49087	3.63501	4.0222
Bradi3g28012	Bradi3g28012.1	GT47 family [CAZy]	0.0148485	0.217761	1	4.67389	0.613004	3.85769	2.36478	2.76561	1.71528	4.67389	3.3386	4.32644	2.80483	2.75931	5.26386	3.79697	3.61062	2.48461	3.00516	1.95963	2.00972	3.40049	4.42104	2.1661	1.07481	1.53869	1.86032	2.63557	0.826538	5.27768	4.12889	5.99509	3.29392	3.57196	1.26934	5.6654	2.84771	8.03475	2.97917	3.04604	3.24582	2.83464	3.42938	1.93867	3.01664
Bradi1g49780	Bradi1g49780.1	GT family 77 [CAZy]	0.698874	0.0801488	1	4.58406	0.871378	3.43482	2.99303	3.89146	4.374	4.06701	4.58406	3.89005	4.2692	2.11118	4.03822	3.10707	4.48281	3.35472	2.2542	3.56985	2.79334	4.53466	3.53444	4.387	3.10973	4.1118	5.288	4.56224	3.53397	4.48669	4.64568	4.4105	2.72515	4.50621	3.49119	5.35459	4.98423	5.37539	3.23234	3.30036	3.65209	4.37622	5.62256	4.36264	2.71538
Bradi1g45210	Bradi1g45210.2	GT8 family [ortho AtGAUT9-like]	0.0731681	0.36717	1	4.55586	0.92553	4.52209	4.18533	3.64567	3.42457	4.55586	3.99857	4.39111	3.60577	4.38088	4.53015	5.14437	4.03296	3.79205	4.30899	4.00188	4.6384	4.48183	4.51172	3.55765	2.03149	2.67636	3.66294	4.11599	3.24297	5.56476	4.32745	3.73451	4.59673	4.49383	4.6972	3.04996	3.75327	5.00316	4.32025	3.80878	4.43223	4.21056	3.26327	3.09566	3.85358
Bradi3g39810	Bradi3g39810.2	BdXYLT [Clade C GT61; ortho AtXYLT]	0.617464	0.865037	0.692175	4.53351	0.931145	4.09428	3.81236	3.29828	4.21385	4.27064	4.53351	4.18582	3.98975	5.13128	4.14411	3.35636	3.74535	4.16746	3.26125	5.01882	2.80192	3.32944	4.13619	4.04788	1.67962	4.82159	4.99824	3.419	3.61659	4.81103	3.96726	3.88857	4.4157	4.34151	4.88554	5.06118	3.84581	5.44376	4.75257	4.01081	2.53614	4.92764	3.93003	4.24141	2.85991
Bradi1g03910	Bradi1g03910.1	Cinnamoyl-CoA reductase (CCR) [PMN]	1	1	0.602795	4.51654	1.04366	4.32762	4.51654	4.44648	3.38404	3.81211	4.30346	4.09655	4.44253	3.07536	7.25256	3.68687	3.29567	3.73843	5.5823	6.11024	2.6352	4.56203	5.18677	4.82842	3.20871	3.08153	2.59175	5.79017	2.07272	3.59467	6.0632	2.89116	2.69942	3.46838	4.91224	2.36787	6.46534	2.11775	5.0399	5.02954	4.19901	3.67364	4.0952	3.78127	6.22002
Bradi3g45515	Bradi3g45515.1	β-(1,3;1,4)-glucan synthase [ortho OsCslF9]	0.178326	0.017754	1	4.46866	1.30986	3.41156	4.46866	2.29683	4.04547	2.54889	2.8513	1.95494	2.11533	3.90119	3.77315	3.12836	2.84352	3.45878	4.98027	4.87135	4.56425	1.02729	2.65713	2.16312	3.33977	3.71291	5.05803	4.35464	3.05629	1.78571	2.12385	1.75539	4.5306	1.64807	3.68128	3.26558	2.8103	2.16511	1.73573	1.90177	2.01716	2.79607	1.86483	1.89758	1.90285
Bradi4g33080	Bradi4g33080.1	GT2 family [ortho OsCslE6]	0.886645	0.421188	0.605259	4.45558	0.947842	3.22312	3.05501	3.62783	4.1886	4.45558	3.11712	3.82093	4.06311	2.69263	3.38929	3.89355	2.91702	3.44132	3.60373	3.96554	1.20944	3.27074	4.85256	2.64219	3.74584	4.91925	2.69685	5.10547	4.03282	4.33793	3.51273	3.7199	6.25175	4.00355	2.55279	2.67507	3.23706	2.90518	4.01913	4.52789	3.83151	5.13593	3.31566	3.43273	4.36813
Bradi5g25660	Bradi5g25660.1	GT family 47 [CAZy]	0.915634	0.599742	0.349263	4.30489	1.02763	3.47702	3.57308	3.83247	3.71594	3.6981	3.88548	4.30489	3.62256	3.27605	3.44333	3.82915	3.35956	3.39687	2.83171	4.44843	3.61529	3.5117	5.23224	3.40952	3.17642	3.45994	3.69879	4.28525	3.41977	3.90309	4.01484	3.21463	3.65982	4.38109	3.93253	4.38234	2.84597	4.19939	4.78502	3.85596	4.37918	3.73549	4.05399	3.66184	3.03892
Bradi1g19260	Bradi1g19260.1	GT family [identified Nikolovski et al. 2012]	0.706483	0.928816	0.267218	4.24973	1.0347	3.42486	3.54372	2.94404	4.21853	3.85817	3.59792	4.24973	3.67215	2.41975	3.98662	4.34515	2.94793	3.26828	4.26675	3.47787	3.16196	2.48502	3.57091	3.22922	2.49101	3.87935	3.77102	4.22245	5.00128	3.80541	4.11008	4.24631	3.27088	4.55621	2.96835	3.22934	3.63777	5.47492	4.38535	2.86906	4.26959	3.81543	4.42511	3.48519	2.96286
Bradi3g17920	Bradi3g17920.1	Cinnamyl alcohol dehydrogenase (CAD) [PMN]	0.124787	0.698602	1	4.23324	0.855472	3.19328	2.73177	3.09039	2.39448	3.06159	2.08602	4.23324	2.97748	2.01291	3.27271	1.64874	5.83878	3.88397	2.237	2.18808	2.61802	1.47658	3.33426	3.95041	3.60033	2.00442	1.78566	2.77305	3.01479	1.83336	3.05272	4.2052	3.15508	1.83304	0.551177	4.72331	1.23655	5.51621	3.04927	3.23319	5.13431	1.97512	3.19098	3.91445	2.82939
Bradi3g14370	Bradi3g14370.1	GT31 family [ortho AtB3GALT20]	0.00613152	1	1	3.98016	0.867549	3.59953	3.12277	3.59891	3.29306	3.95387	2.95278	3.98016	3.0372	3.09883	3.195	4.09714	4.00715	3.06256	3.23382	2.87555	3.31914	3.2773	3.9835	3.55995	3.57492	3.42443	4.08995	3.05427	2.6036	4.73845	3.59156	4.50009	2.98538	2.44602	3.47688	2.63811	3.25012	3.71761	4.59019	3.16745	4.44538	3.15996	2.48258	2.78789	3.71835
Bradi2g49640	Bradi2g49640.2	GT family 66 [CAZy]	0.442174	0.813538	0.509881	3.95721	1.16555	3.15686	3.67949	3.04119	2.76609	3.95721	3.01379	3.3363	3.00275	4.09576	2.53681	3.35477	2.6401	2.70016	2.75	5.19421	4.07359	3.75558	3.0838	1.86599	3.45938	2.48532	3.69824	1.81364	3.06716	3.6527	4.141	4.88944	3.14569	2.94078	3.36451	3.30369	2.44617	3.02187	3.59578	3.96218	2.76539	4.23729	2.72699	2.24816	2.79858
Bradi3g16950	Bradi3g16950.2	caffeoyl-CoA methyltransf. (CCoAMT) [PMN]	0.378356	0.466326	1	3.78541	1.04318	3.62872	3.78541	2.63277	3.22238	2.94862	3.37936	3.29255	3.35261	4.82395	4.09818	3.53377	2.05898	3.05234	2.70464	6.17282	3.21186	3.27297	4.1229	2.04696	1.08824	2.83996	3.58539	2.75404	3.71012	2.35516	3.0318	2.85991	3.54761	3.58008	3.8318	3.61381	2.49174	3.46294	3.89619	2.79854	3.01253	3.81564	3.93521	3.66407	1.99551
Bradi1g09770	Bradi1g09770.1	GT family [identified Nikolovski et al. 2012]	0.271726	0.702094	0.670417	3.76453	0.921013	3.02497	2.78603	2.39196	3.13996	3.05507	3.76453	3.23066	3.28832	2.27321	2.87461	3.81794	3.13411	2.50178	2.78359	2.88287	2.97589	4.035	2.79555	1.85886	0.878438	2.971	2.24064	3.94356	3.40465	2.68391	3.95823	3.69367	1.88447	2.97243	4.1958	4.14876	3.74112	3.35438	3.40881	2.71081	3.44864	3.24344	2.35437	4.10376	3.45169
Bradi2g58887	Bradi2g58887.2	GT family [identified Nikolovski et al. 2012]	0.266687	0.83539	0.521483	3.74154	0.93845	3.32767	3.12285	2.59125	2.72436	2.39502	3.42751	2.94699	3.74154	3.11022	3.93305	2.00714	4.26025	4.00084	3.26444	3.00522	2.22089	2.78852	2.88818	2.83397	1.85433	2.38734	2.95616	2.44842	3.1055	3.38361	2.39587	1.00558	2.79501	4.93837	1.32478	4.33328	3.11363	3.05965	2.56993	3.2029	2.95551	3.36144	5.25919	3.51195	2.83357
Bradi2g06660	Bradi2g06660.2	GT family 2 CSLD [CAZy]	0.0115677	1	0.372269	3.647	0.872223	2.29556	2.00224	1.99825	2.04191	3.647	1.79583	2.9395	1.17431	2.45961	1.58519	3.18777	1.94968	1.55631	1.37903	2.86635	2.20726	1.36539	3.7839	1.82647	1.01726	1.96932	2.71267	1.89264	1.59301	3.31996	4.19533	4.09685	2.97584	1.69501	2.88814	1.77435	0.825812	5.10083	2.44127	1.5628	2.65311	1.46905	1.82943	0.817347	0.581406
Bradi3g10830	Bradi3g10830.1	GT family [identified Nikolovski et al. 2012]	0.464199	0.0315838	1	3.62746	1.30139	2.28734	2.97672	3.18784	3.62746	2.29228	2.96615	2.5059	2.31558	1.6219	2.34398	2.65694	2.52654	2.85132	3.10423	2.8078	3.14351	2.55576	3.01222	3.63776	3.54561	3.2974	2.94609	2.48264	5.78371	2.54411	1.87407	2.58159	2.16934	2.72671	2.56597	3.25078	3.32115	2.43128	2.23358	2.76302	2.59574	1.89129	2.19402	2.3062	2.87083
Bradi3g23120	Bradi3g23120.2	GT43 family [ortho AtIRX9H-like]	0.680946	0.947726	0.387085	3.61785	0.848373	3.5507	3.01232	2.55374	3.13848	2.79676	3.61785	3.0285	2.9071	3.34099	3.01777	3.91824	3.92579	2.38164	2.52686	3.41316	3.72762	4.13005	2.05434	2.86861	1.16195	2.30457	2.9638	3.32414	3.96142	2.95845	3.94088	1.59952	2.68819	4.64169	3.3798	2.85821	3.5917	2.60195	3.6233	3.84184	2.04691	3.66394	2.5952	2.93419	2.43505
Bradi2g58987	Bradi2g58987.1	GT family 77 [CAZy]	4.13455e-05	0.8811	1	3.59591	3.85939	0.931731	3.59591	0.855312	2.29	0.709744	1.90486	0.472923	1.59176	0.793684	1.72056	0.496435	0.716244	4.8987	3.49877	2.41571	3.57046	0.543397	0.501972	1.7134	0.662479	3.87264	1.68979	1.45787	2.1397	0.168674	1.28392	0.829049	0.557329	2.95777	1.41987	0.814794	2.427	0.936935	0.459066	0.162252	0.333438	1.51694	1.26826	1.67291	1.90895
Bradi3g36697	Bradi3g36697.1	GT2 family [ortho OsCslA11]	1	0.188985	1	3.58498	0.860958	2.96487	2.55263	2.12909	2.67633	3.44016	3.20291	3.58498	3.11775	2.20897	3.36977	4.43498	1.84577	2.79942	2.22758	2.90515	2.27838	2.52062	3.10462	1.52534	1.36578	2.28111	3.19339	2.78015	2.45069	2.9558	4.38402	3.3329	3.08793	3.93146	3.65904	2.01575	3.20539	2.57546	5.04756	2.59238	4.12452	4.0069	3.05044	2.73037	2.68331
Bradi4g06960	Bradi4g06960.1	GT family 76 [CAZy]	1	0.763456	0.236314	3.52632	0.871022	3.52632	3.0715	2.40252	2.78093	2.43301	3.33398	3.46382	1.9321	5.83861	2.8891	2.51402	2.86355	3.54301	1.81023	4.07783	2.85495	2.60701	2.94344	2.11733	1.94231	2.65421	2.81492	1.28229	4.37232	2.29283	2.95155	1.59098	2.89667	2.48951	5.19009	2.86665	2.78966	1.9978	3.54835	3.24342	5.06573	2.42589	1.46481	1.89502	1.94269
Bradi2g06240	Bradi2g06240.1	GT family 31 [CAZy]	0.0690357	0.384255	1	3.49064	1.2703	1.68053	2.13477	1.53259	2.33895	1.85462	2.12557	2.30163	3.49064	1.50848	1.34651	1.66504	2.20209	2.55681	2.416	1.95055	1.61572	1.41754	1.40301	1.82851	1.4813	3.01527	1.02331	2.52635	2.79088	1.22575	0.897141	1.94644	3.34913	2.34956	1.02048	3.0972	2.03504	3.14248	1.45417	1.81397	2.79588	2.96789	1.96932	5.53301	3.49234
Bradi1g54620	Bradi1g54620.1	GT31 family [ortho AtB3GALT19]	0.00181173	1	1	3.41391	0.765198	3.33232	2.54988	3.31134	2.38135	2.8289	2.19836	3.41391	1.72445	3.07735	4.44742	2.33312	3.47137	2.26718	3.50631	2.12873	2.2973	4.14998	4.81659	3.11122	1.16756	2.03131	2.06813	2.91195	2.51402	2.47727	3.3942	2.82484	2.61931	1.7376	3.09821	1.81893	2.13869	2.7521	2.87667	3.7174	4.30946	1.9494	1.82127	1.80177	1.32535
Bradi2g10980	Bradi2g10980.3	GT family [identified Nikolovski et al. 2012]	0.938065	0.956174	0.730732	3.28282	1.04499	2.89434	3.02456	3.14024	2.85282	3.04176	3.28282	3.06621	2.97292	3.00835	2.51969	3.34994	2.6994	2.15478	2.48212	3.87298	3.58839	3.58882	4.32422	2.07982	2.56811	3.03821	3.5785	2.95131	1.84324	4.43176	1.52079	3.21382	3.00068	3.28553	3.7568	3.01818	3.07076	2.42136	4.02052	2.37611	3.44686	3.14439	3.33831	2.94229	2.46669
Bradi3g27240	Bradi3g27240.1	GT family 31 [CAZy]	1	1	0.218791	3.28246	0.748225	3.28246	2.45602	2.38761	3.14035	2.7466	3.05995	2.68099	2.54637	2.40658	4.43447	2.75967	3.52913	2.70875	3.12025	1.93294	2.06214	3.43264	1.6489	2.12536	2.34354	4.19375	2.66861	3.53641	2.16264	2.6851	3.64975	2.01105	2.64049	2.71414	3.07521	3.45883	2.99162	2.95932	2.78393	2.70586	2.27484	2.58728	2.24325	3.38169	1.97327
Bradi1g45150	Bradi1g45150.2	GT8 family [ortho AtGALT1-like]	1	0.167227	0.322227	3.21101	0.831919	3.21101	2.6713	2.59713	2.22066	2.27524	2.43524	2.3517	2.68092	3.08668	3.41686	3.08085	3.25964	2.83853	2.29904	3.22045	2.32718	3.22241	3.66902	2.12665	1.37044	2.28889	3.0295	1.99044	1.57379	2.30292	2.39038	2.33241	2.07525	2.061	3.10506	2.62941	1.94549	2.0674	2.08922	2.21523	3.03496	2.1966	3.13262	2.3071	3.08735
Bradi4g42610	Bradi4g42610.1	GT family 34 [CAZy]	0.406407	0.213535	0.812513	3.20577	0.629145	3.20577	2.01689	2.22237	1.87625	2.11056	1.61154	1.29668	1.7292	2.9219	5.58894	1.79176	2.52048	1.85719	2.00561	2.17972	2.02505	2.74576	1.63057	2.3612	2.15195	1.64733	3.50685	1.57855	0.772271	2.73954	0.868875	2.87256	1.96125	1.1799	1.31777	2.47027	1.47819	1.35265	0.994132	1.75682	1.08311	1.6425	3.20423	0.754743	1.31534
Bradi3g33080	Bradi3g33080.1	GT8 family [ortho At4g16600-like]	0.0535897	0.44277	0.831434	3.12619	0.642728	3.12619	2.00929	1.82144	1.75624	2.61315	1.18422	2.49833	2.25029	2.27298	2.58101	4.96469	2.6861	2.63147	1.12268	2.19625	2.08677	1.72911	2.39594	1.80557	1.35516	1.50893	2.30442	1.59051	1.62109	2.99033	3.17355	2.95864	1.33008	1.69836	0.138309	1.55562	1.34459	3.40727	1.66945	3.09774	1.81887	3.23233	2.30608	1.8061	1.65664
Bradi1g01760	Bradi1g01760.1	GT family 77 [CAZy]	1	0.146919	0.990458	3.12478	0.852145	2.14233	1.82558	1.26561	1.35911	3.12478	2.15494	1.03918	1.58724	1.57036	2.7853	1.63705	2.57662	2.95661	1.29567	0.603491	2.44655	2.93223	0.752415	0.980603	0.397201	1.99021	0.8865	1.70448	0.855263	4.24752	2.30939	2.68418	3.25802	4.06011	0.54727	2.78459	1.22778	2.10658	0.412862	0.437764	1.19951	2.72852	1.90101	0.626888	1.09252
Bradi5g16690	Bradi5g16690.1	GT8 family [ortho AtGATL3]	0.2533	0.928831	0.606979	2.93101	0.928291	2.07048	1.92201	1.44079	2.93101	1.9221	2.55036	2.70247	2.60118	2.1844	1.84153	1.51811	2.73787	0.655646	4.09093	1.64162	1.29983	1.93868	0.767523	2.38165	0.675294	3.17214	1.29186	2.89784	4.36218	2.83696	2.94471	1.26763	0.639123	1.66618	1.55072	3.7375	3.24706	3.34271	1.40384	1.98469	4.07865	2.02949	2.15465	2.77106	3.44951
Bradi2g00690	Bradi2g00690.3	GT family 47 [CAZy]	0.645443	1	0.347351	2.86549	1.14987	2.22394	2.55725	2.37298	2.14788	2.28683	2.46595	2.86549	1.92633	2.47454	2.25302	2.27008	1.89813	2.40645	1.79668	2.8453	3.18056	3.38839	1.98239	2.33106	1.79008	1.89736	1.84394	2.18176	2.66845	2.83981	1.50113	2.89498	1.9114	1.84434	2.40315	3.25166	2.36465	2.43431	2.86255	2.63051	3.5346	2.66034	0.790833	2.95561	1.29855
Bradi2g40441	Bradi2g40441.1	GT family 48 [CAZy]	0.174987	1	0.53624	2.86131	0.828884	2.44677	2.02809	2.53963	2.08638	2.45657	2.68132	2.86131	2.25588	3.14715	2.86687	1.88472	1.88835	1.44421	1.60613	3.08539	1.97664	2.40684	3.59973	2.1026	2.04935	1.63361	2.01963	2.73666	1.95563	2.31245	2.16641	2.93766	2.40977	2.16703	3.63648	3.16211	1.75964	2.53606	3.58252	3.21683	2.10983	2.27963	2.55608	1.88184	2.30597
Bradi1g24590	Bradi1g24590.1	GT family [identified Nikolovski et al. 2012]	0.0917509	1	0.480336	2.81051	0.557843	2.75615	1.5375	2.69636	2.30091	2.28144	2.41114	2.81051	2.20708	4.83341	1.09653	2.81229	2.28235	1.51822	1.02017	1.80565	1.80594	3.71965	3.67306	1.98539	1.40735	1.37115	2.49287	2.47764	2.86198	2.03051	2.61387	2.11344	2.36794	1.98423	3.3036	2.42329	1.93344	3.09617	3.25075	2.29788	2.59726	2.14835	2.39488	2.07309	2.21198
Bradi1g43560	Bradi1g43560.1	GT family [identified Nikolovski et al. 2012]	0.522465	0.802235	0.903945	2.80758	0.934936	2.56027	2.39369	2.10576	2.10325	2.80758	2.29858	2.37324	2.32051	2.63248	2.42103	2.57796	2.60959	2.72956	2.27542	2.36055	2.20921	2.45772	2.85898	1.33072	1.7756	2.08518	3.25524	1.75834	1.31425	2.28868	2.58091	2.99976	3.36098	2.34696	3.05806	1.88356	1.90574	3.06053	2.76841	0.815385	2.84864	3.23989	2.40778	1.5413	2.09308
Bradi2g10250	Bradi2g10250.1	GT family [identified Nikolovski et al. 2012]	0.636472	0.74791	0.498518	2.80501	1.37724	2.03668	2.80501	2.12779	1.97671	2.19473	1.94867	2.25072	2.37715	1.44828	1.70061	2.13886	2.85899	3.26024	1.25184	2.95912	3.74883	2.06576	2.28993	2.01329	2.14217	2.98557	2.03422	1.44097	1.44608	3.33437	1.5863	2.26921	1.58904	2.24883	1.85065	1.7346	1.96061	1.79197	3.83938	1.85043	1.5211	2.09044	3.1071	2.33188	1.97918
Bradi1g76147	Bradi1g76147.2	4-coumarate-CoA ligase (4CL) [PMN]	0.105356	0.00481323	1	2.76906	0.495379	0.589186	0.29187	0.465138	0.520683	1.68822	1.24781	2.76906	0.813204	0.338246	0.366627	0.793375	0.858496	0.22843	0.109638	0.285974	0.543439	0.482459	0.623952	0.165955	0.588187	0.515753	0.525103	0.155326	0.886549	1.70725	1.70991	2.29656	1.03914	0.580502	1.72888	1.38897	1.2929	0.499119	7.49958	1.12364	1.9539	0.757589	0.900826	1.03971	0.554686
Bradi2g58994	Bradi2g58994.2	GT family 77 [CAZy]	7.85467e-06	0.127544	1	2.76727	0.711133	0.838596	0.596353	1.1672	0.572753	2.76727	0.328223	2.55836	0.878631	0.702492	1.14215	0.915409	0.594328	0.316279	0.455408	0.296965	1.31676	1.40281	1.11074	0.689334	1.46591	0.765109	0.778978	0.483888	0.263035	3.35911	2.30832	2.93518	2.46647	0	0.448833	0.360588	0.503472	1.90044	2.70881	3.41073	2.21345	0.419577	1.24727	1.07967	0.768008
Bradi1g56040	Bradi1g56040.1	GT8 family [ortho AtEMB175-like]	0.496049	0.792773	0.79357	2.76202	1.0601	2.59	2.74565	2.55194	2.21724	2.76202	2.26609	2.25251	2.22672	1.80966	2.5559	3.08703	2.9074	2.12329	2.06191	3.80182	2.99558	1.87725	2.08097	2.20625	4.04327	2.43683	2.18912	2.51823	1.72479	2.2143	2.43953	2.06214	4.33211	1.88228	2.87303	1.6889	2.62015	1.83418	3.38329	2.41026	1.3823	2.653	1.55783	1.87828	2.81777
Bradi1g34670	Bradi1g34670.1	BdGT61_12	0.00014455	1	1	2.64947	1.86515	1.15014	2.14519	0.888336	2.14375	1.45028	2.64947	1.47103	1.95845	1.38038	1.4962	0.885539	0.838447	1.52979	3.02876	1.97502	2.04717	0.969309	1.45505	0.833552	0.295432	1.57281	2.54326	1.75537	2.70356	1.24113	2.03976	1.77463	0.74562	1.87439	2.71367	3.27021	2.73962	1.35793	1.22832	1.73654	1.56131	1.90259	1.88526	1.49206	2.55388
Bradi2g59010	Bradi2g59010.1	GT77 family [CAZy]	0.0105079	0.831718	1	2.64252	0.902194	1.38877	1.25294	2.64252	1.17706	2.60228	1.32974	2.57649	1.71697	0.62076	1.56592	1.61781	1.7506	0.558962	1.40848	1.04966	1.99467	1.59376	2.78095	2.7411	3.45427	0.811309	1.7897	0.712648	1.39459	3.2981	3.6088	1.45894	2.04328	1.67413	0.991533	1.91181	0.741491	3.664	1.49603	2.53802	2.6079	0.834211	1.10215	2.72588	2.20562
Bradi1g64560	Bradi1g64560.1	GT family 34 [CAZy]	0.0059443	0.0643335	1	2.63429	0.587345	2.63429	1.54724	1.57057	0.950674	1.57753	0.942703	1.43429	0.738453	1.82617	4.2557	2.18928	2.26599	1.80881	1.89417	1.31236	1.1736	1.66705	2.59869	1.25438	0.762141	0.556905	0.809999	1.34175	1.09404	0.87322	2.30793	1.52603	1.60293	0.268637	0.700061	1.40606	1.39606	1.34736	0.968234	1.11996	2.3016	0.599893	0.972702	0.882098	0.49912
Bradi5g19577	Bradi5g19577.2	GT family 77 [CAZy]	0.506054	0.488362	0.629273	2.6208	1.07564	1.53683	1.65308	1.25121	1.18712	1.61678	1.67401	2.6208	1.43558	2.40597	1.30392	1.53276	0.904674	1.80537	0.519909	2.71221	1.57484	1.67775	2.11344	0.655807	0.557843	1.04817	0.948596	1.35037	1.40135	1.42033	1.08113	2.79242	1.17325	1.04867	2.73282	1.78386	1.1307	1.18342	3.60788	2.32262	3.36927	1.27734	1.06794	1.64346	1.75357
Bradi5g11770	Bradi5g11770.1	GT family 37 [CAZy]	0.1292	0.565779	1	2.57862	0.783087	1.9168	1.50102	1.66875	1.43096	2.57862	1.90466	1.98699	1.45509	1.11096	2.40835	2.31628	1.83161	1.92377	1.10801	0.867022	2.10528	2.63291	1.35122	2.09644	0.594427	2.01044	1.28878	2.04066	0.38398	2.08859	3.28329	2.76726	2.17534	1.42474	0.655209	3.33379	2.20491	3.19462	1.48287	1.83437	1.43609	1.37813	1.89663	1.05074	1.49485
Bradi2g24737	Bradi2g24737.4	GT8 family [ortho AtGUX1]	0.372785	0.416581	1	2.57449	1.23559	2.0836	2.57449	1.53679	1.73592	1.8985	2.28801	2.01127	1.90856	3.06557	2.83415	1.3159	1.11879	2.19207	2.33804	3.2779	2.48993	1.23462	2.47108	1.0617	1.37974	2.04257	1.75948	1.65617	1.48545	2.2994	1.45856	1.22436	2.61168	2.12215	3.11079	1.85124	2.06784	1.06438	1.65144	2.48833	2.84093	1.56171	1.92102	2.77149	1.38002
Bradi2g23740	Bradi2g23740.1	hydroxycinnamoyl-coA shikimate transf. (HCT) [PMN]	5.52241e-05	1	1	2.50562	1.95814	0.831298	1.62779	0.802963	2.15118	1.36432	2.50562	1.07537	2.0965	0.889471	0.525875	1.18013	0.729714	1.45622	2.0968	1.57239	1.38576	0.645885	0.767118	1.34889	0.449959	1.97274	1.43464	2.89631	2.30105	1.37477	1.71684	0.591248	1.77441	1.90319	2.89315	1.82626	3.39988	1.0341	1.16925	0.909167	1.18898	2.41479	1.65103	1.49132	2.82887
Bradi4g14010	Bradi4g14010.3	GT family 32 [CAZy]	0.312036	0.472049	1	2.45988	1.08955	2.12528	2.31559	1.86532	2.45988	1.90189	1.98781	2.32488	2.34409	2.16365	1.61232	1.90311	2.82204	1.82649	2.54229	3.37275	1.52084	2.00599	2.2807	1.85774	1.31686	2.00304	2.57917	2.42183	2.83549	1.72433	2.52936	2.04818	1.30567	2.71866	1.98719	2.08238	1.16301	2.32802	3.19382	2.07334	1.70434	1.89804	2.04082	2.85031	2.5872
Bradi2g27286	Bradi2g27286.1	GT family 34 [CAZy]	0.49593	0.691019	0.31212	2.43179	1.31764	1.80541	2.37888	1.44389	1.81793	1.77166	2.16113	2.43179	1.84404	0.970432	2.49585	1.87877	1.8766	1.62281	1.6177	3.75069	2.52431	2.0565	1.31519	1.63244	0.771437	1.69109	1.72174	1.78253	2.07634	1.76774	2.24263	1.73772	1.33855	2.99104	1.94865	1.85017	1.85467	2.18206	2.80649	2.40895	2.32967	1.90443	2.58448	1.8263	1.06093
Bradi1g46037	Bradi1g46037.1	GT family 37 [CAZy]	0.00159407	1	1	2.41032	0.417791	2.41032	1.00701	1.67451	1.127	2.24401	0.673401	1.19656	0.770544	2.17763	3.67166	2.01788	1.7741	1.41617	0.941136	1.02284	0.647902	1.93267	1.65782	1.42456	1.68301	1.05411	1.71714	1.55554	0.181194	1.9283	3.18022	2.27467	1.59286	0.474575	0.309183	0.869382	1.04046	1.42815	0.583121	0.741951	2.03301	1.37289	1.07399	0.106249	0.529049
Bradi3g41540	Bradi3g41540.1	GT family [identified Nikolovski et al. 2012]	0.738101	0.267832	0.81701	2.36893	0.862271	2.36893	2.04266	1.54396	1.91669	2.3155	1.90189	1.87304	1.76467	2.61589	2.60548	2.57958	1.67479	1.9735	2.01664	2.21163	1.96887	1.53281	2.08668	1.17938	1.37695	2.58725	2.06969	1.10384	1.906	2.70452	2.28738	2.84281	1.42731	1.8027	1.44548	2.46772	1.89168	2.15605	2.18094	1.37304	1.78211	2.11133	1.6946	1.55228	1.70045
Bradi3g32980	Bradi3g32980.1	GT47 family [CAZy]	0.191918	1	0.433982	2.36354	0.725405	2.18768	1.58695	2.03716	1.93035	1.85751	2.03814	2.36354	1.47662	2.3996	2.60094	1.94562	1.80456	1.32044	2.24697	1.35251	1.42789	1.21695	2.95098	1.56977	2.41092	2.43926	2.60173	2.08141	0.598991	1.13325	2.29132	2.36727	1.6382	1.56885	2.04419	3.01085	1.52869	3.0163	2.69875	1.49889	2.24023	1.27396	1.30181	1.87326	1.45744
Bradi1g42556	Bradi1g42556.1	GT92R family [identified Nikolovski et al. 2012]	0.400372	1	0.6061	2.36088	1.16256	1.96221	2.28118	1.9553	1.94027	2.34499	1.85034	2.36088	1.69777	2.2435	0.845825	2.33878	2.42072	1.75666	2.27646	2.06173	3.02987	2.0035	1.74795	1.62718	2.44256	2.12476	2.59593	1.43338	1.60703	2.38395	2.66277	1.93591	2.39734	1.33924	2.2436	1.30179	2.51672	2.59085	3.00902	1.79466	2.04897	2.27213	2.25143	1.62766	0.639843
Bradi1g47867	Bradi1g47867.2	GT family 47 [CAZy]	0.12213	0.000992134	1	2.3389	1.48686	1.44646	2.15068	1.39406	2.3389	1.1874	1.21948	1.10774	1.00661	1.42855	1.73058	1.48922	1.1375	2.57267	2.61484	1.70511	1.71012	1.6301	1.50583	1.15442	1.28591	2.48941	2.45999	2.39248	2.01372	1.2501	1.10449	1.14109	1.25392	0.741688	0.644274	1.72534	1.76661	0.743993	0.891077	1.03072	1.76516	1.25475	0.745991	1.10701	0.918692
Bradi1g52367	Bradi1g52367.1	hydroxycinnamoyl-coA shikimate transf. (HCT) [PMN]	0.0849453	0.91267	1	2.3137	1.13534	2.0379	2.3137	1.36716	2.29503	1.61013	2.3119	1.44277	2.05301	2.743	1.30076	1.78718	2.32065	1.85245	3.33415	3.33371	0.734502	1.76062	0.903559	1.85049	0.95398	2.83812	0.60833	3.93629	1.79737	1.45736	1.38665	1.79076	1.80576	3.19442	1.09534	2.99195	1.96589	1.51785	0.330531	1.40187	2.52081	1.8431	1.36973	3.31239	1.68683
Bradi1g19890	Bradi1g19890.1	GT family [identified Nikolovski et al. 2012]	0.10663	0.163488	1	2.26702	1.08736	2.08489	2.26702	1.17546	2.00948	1.52879	1.76541	1.76873	1.94035	2.61668	1.68823	2.34794	1.68669	1.73909	2.74643	2.26498	2.3176	1.06638	1.51046	1.34497	0.78004	2.49707	1.96421	1.43048	2.14616	1.65505	1.63774	1.23648	1.58589	1.83297	1.59223	1.79085	1.84559	2.2064	2.042	1.91044	0.916085	2.23266	2.32294	1.09432	2.11148
Bradi2g23277	Bradi2g23277.6	GT family [identified Nikolovski et al. 2012]	0.187996	0.128353	1	2.21574	0.759697	2.21574	1.68329	1.75556	1.23484	1.94155	1.73647	1.28722	1.17367	3.25064	1.40935	2.40289	1.80009	2.02231	1.3027	1.69894	1.70922	2.56276	1.99359	0.985923	1.47997	1.3904	1.25832	1.1399	1.15075	2.19808	1.97193	1.72861	1.86759	1.73884	1.51046	2.00226	1.69434	1.97681	1.88017	0.422878	0.869042	1.765	1.15429	1.19384	0.58153
Bradi4g30940	Bradi4g30940.1	GT family 31 [CAZy]	0.395149	0.572061	0.580903	2.10343	1.56275	0.8734	1.36491	1.66444	1.91974	1.70342	1.37005	0.970618	2.10343	0.14768	0.640285	1.53952	1.16612	0.797868	0.765896	1.99772	1.89815	1.01109	0.778344	2.60845	2.25989	2.83084	1.57209	2.17012	1.10592	2.35387	1.19449	0.15426	3.11104	1.88277	0.37742	1.66769	1.55234	0.871672	0.569453	1.5095	0.931848	1.8523	1.96653	2.33457	2.26034
Bradi1g25130	Bradi1g25130.1	β-(1,3;1,4)-glucan synthase [ortho OsCslF3]	0.134021	0.217242	0.138738	2.0927	1.40529	1.48916	2.0927	0.851393	1.72525	1.87132	1.64544	1.43126	1.4655	1.2138	1.97346	1.47624	1.29314	2.00376	2.44805	1.82439	2.09459	1.23115	0.497567	0.926381	0.750475	1.52763	1.4955	1.85796	2.01993	1.71971	2.11352	2.11313	1.53893	1.78554	2.06804	1.24608	1.48209	1.9901	1.49513	0.964968	1.27483	1.85268	1.61631	1.066	1.327
Bradi4g30955	Bradi4g30955.2	GT family 31 [CAZy]	0.00415645	1	1	2.0904	0.322797	1.85562	0.598988	1.43439	0.533173	2.0904	0.88354	1.39389	0.785975	0.787478	3.2435	1.97021	1.42129	0.709083	0.408401	0.266313	1.01215	2.69574	1.32812	0.618183	1.0955	0.137227	0.838288	1.15718	0	0.836775	2.707	2.4677	2.35012	0.617819	0.201253	2.26358	0.451504	1.70428	0.607302	1.60983	1.65415	0.846605	1.53797	0.414957	0.344368
Bradi4g44070	Bradi4g44070.1	GT8 family [ortho AtGAUT7]	1	0.644116	0.504132	2.05575	1.30044	1.53572	1.99711	1.84485	2.01781	2.05575	1.42938	1.59974	1.51768	1.40924	1.73114	2.15466	0.847825	1.86112	2.07076	2.14462	1.91194	1.39365	1.8816	1.7516	2.35255	2.29204	2.08356	1.72569	1.96994	2.09644	2.1847	1.96271	1.97914	1.65843	1.92082	1.06093	1.07732	2.86507	2.1736	0.768235	0.59204	1.96395	2.50208	0.577569	1.02711
Bradi1g15590	Bradi1g15590.1	GT31 family [ortho AtB3GALT1]	7.75023e-05	1	1	1.99373	4.22764	0.414437	1.75209	0.732582	1.70828	1.21728	1.99373	1.13689	1.86813	0.0905287	0.686872	0.471867	0.408479	2.03791	2.46487	1.14808	1.3575	0.723106	0.763408	1.066	0.377816	1.49869	2.08801	2.16173	1.0847	1.15435	0.915287	1.60756	1.19193	2.13074	2.08225	1.85873	1.90319	1.87019	0.523617	1.20293	0.950808	1.51396	2.33062	1.3516	2.27634
Bradi2g04980	Bradi2g04980.1	BdBAHD02p2	2.2582e-07	1	1	1.97518	7.73626	0.255315	1.97518	0.242494	1.35063	0.399429	1.19917	0.483188	1.66425	0.390363	0.317338	0.203471	0.110086	2.72414	1.89797	1.8152	1.4634	0.334078	0.308611	0.191526	0.135763	1.53057	1.21202	1.34444	1.31548	0.725901	0.394675	0.305818	0.171322	1.4356	1.24705	0.901678	1.21234	0.864036	0.564465	0.299255	0.204996	2.56467	0.433178	2.48554	1.17361
Bradi5g20997	Bradi5g20997.3	GT family 47 [CAZy]	0.197285	0.850816	0.457528	1.93774	0.966068	1.93031	1.86481	1.78814	1.34895	1.85731	1.74731	1.93774	1.74505	2.10687	2.2532	1.9035	1.45766	1.39122	2.1489	2.11378	1.80532	2.11562	2.07279	1.79175	1.17239	1.41963	1.66965	1.21259	1.09391	2.23876	1.5337	2.05403	1.60274	1.8458	2.08198	1.18239	1.87908	2.18315	1.48941	1.8951	2.1833	1.96305	1.59604	1.4556	1.96553
Bradi4g27930	Bradi4g27930.2	BdGT61_22	0.0366732	0.0426756	1	1.93102	0.584971	1.93102	1.12959	0.977219	0.364582	1.04188	0.476069	0.728692	0.194539	0.835317	4.52703	0.746394	1.61532	1.18197	0.773592	1.41246	1.15033	1.77017	1.00629	0.468384	0.664029	0.311922	0.529294	0.438384	0.178725	0.634007	0.965194	0.997186	1.57115	0.468108	0	0.98004	0.456127	0.821735	0.345105	0.243947	1.50398	0.142545	0.635612	0	0
Bradi4g31890	Bradi4g31890.1	GT family 31 [CAZy]	0.0825737	0.939709	0.969676	1.89969	1.30161	1.19483	1.5552	0.87682	1.62484	1.6501	1.63851	1.38371	1.89969	1.11657	0.968208	0.931194	1.76335	2.413	1.01338	2.07684	0.717572	1.65633	0.353093	0.876527	0.621327	1.75118	1.08956	2.15351	1.50509	1.89835	1.58047	1.74949	1.37211	2.40903	0.713396	2.79142	0.640192	1.75747	0.753462	0.913037	2.11089	2.26744	1.68509	2.0593	1.58692
Bradi2g23650	Bradi2g23650.1	GT family [identified Nikolovski et al. 2012]	0.468376	0.328816	1	1.87781	0.933467	1.08763	1.01527	1.87781	1.53869	1.51568	1.08127	1.48938	1.56104	1.5014	0.942165	0.659016	1.24794	0.782697	1.53682	1.40299	0.338555	1.08204	1.08285	1.93852	3.40783	1.03277	0.841196	2.03208	2.24869	0.671742	0.559257	1.15559	3.67614	1.47241	0.908779	0.811227	1.13268	1.71019	1.38475	1.53464	1.32791	1.32151	1.68361	1.94318	1.29586
Bradi1g47232	Bradi1g47232.1	hydroxycinnamoyl-coA shikimate transf. (HCT) [PMN]	0.0401297	1	1	1.87369	1.65861	1.12968	1.87369	0.693718	1.54086	0.659581	1.44304	1.05813	1.06798	0.559928	2.42764	0.583708	0.94743	0.882325	1.99643	2.36699	2.24901	0.638926	0.590218	0.961521	0.584207	1.58558	1.98685	1.54275	1.04827	0.29749	0.84917	0.877316	0.61435	0.549117	0.178873	3.30522	1.73895	1.51476	0.404828	1.43082	0.882125	1.08689	1.98829	0.737626	0.459111
Bradi2g49912	Bradi2g49912.1	cellulose synthase [ortho OsCESA4. 2o IRX1-like]	0.50644	1	0.174127	1.78707	0.880871	1.36828	1.20527	1.11484	1.38903	1.78707	1.19187	1.31367	1.3353	1.2416	1.46812	1.23549	1.52789	1.06718	1.3171	1.2883	1.14852	0.90158	1.18979	1.66138	0.7066	1.52437	1.15149	1.86596	1.01431	2.21886	2.11121	1.82748	0.990744	1.38366	1.3702	1.04287	0.97074	1.44348	1.52333	0.865289	1.42258	1.41572	1.40282	1.28868	1.23399
Bradi3g30820	Bradi3g30820.4	GT family 31 [CAZy]	1	0.459438	0.147165	1.70634	0.633892	1.70634	1.08163	1.07493	0.816132	1.03191	1.10206	1.00672	1.42374	1.63647	2.21723	1.27948	1.69217	0.859577	0.88407	1.26828	1.31461	1.86736	0.575001	1.00364	0.853717	0.772348	1.06532	0.81411	0.612748	0.57964	1.10303	1.06837	1.37657	1.20366	1.03235	1.26	0.912218	0.737855	1.38037	0.906052	1.00261	1.26249	0.907981	1.43722	2.08728
Bradi3g19087	Bradi3g19087.1	GT2 family [ortho OsCslC3]	0.251926	0.825155	0.537133	1.70399	1.17147	1.25415	1.46919	1.26955	1.12719	1.70399	0.855017	1.2505	0.849844	0.466873	1.44585	1.59916	1.50472	1.98186	0.691799	1.91723	1.28588	1.2938	1.47639	0.916257	1.39176	0.929807	0.887495	1.59263	1.09882	1.84266	2.56245	1.5327	0.878144	0.392451	0.340906	1.98563	0.701078	0.852953	1.02872	1.15894	1.9614	0.677205	1.36181	0.995779	0.364582
Bradi1g25150	Bradi1g25150.2	β-(1,3;1,4)-glucan synthase [ortho OsCslF3]	0.0788167	0.446821	0.107638	1.69794	3.30685	0.496857	1.64303	0.50923	1.63049	1.69794	1.57893	1.51317	1.53082	0.708239	0.153533	0.885981	0.239676	1.97697	2.02019	1.43709	1.13789	0.969793	0.522587	0.347487	0.197053	0.863932	1.44504	1.56111	2.65187	1.12886	2.00497	2.66327	0.994657	1.45859	1.35752	1.67228	1.82733	2.29919	1.8434	0.868706	1.04139	1.31336	2.51494	0.746404	1.54858
Bradi1g25107	Bradi1g25107.1	β-(1,3;1,4)-glucan synthase [ortho OsCslF8]	0.096461	0.912755	0.899374	1.62271	0.697951	1.59365	1.11229	1.21207	1.03402	1.41042	1.35859	1.62271	1.27818	1.59912	2.16662	1.18082	1.42806	0.95995	1.12306	1.29566	1.0705	0.836336	1.75586	1.69993	0.556153	0.870829	1.00483	1.16269	1.09773	1.69923	0.67366	2.15757	1.11121	1.11084	1.0217	1.71006	1.59178	2.09749	2.11963	1.294	0.979726	1.0347	1.65621	0.81924	1.60257
Bradi2g60898	Bradi2g60898.1	hydroxycinnamoyl-coA shikimate transf. (HCT) [PMN]	1	0.332253	0.951683	1.56816	1.43212	1.06257	1.52173	0.868265	0.723668	0.996927	0.869955	1.56816	1.41238	0.584717	1.58445	0.761937	1.31917	1.44789	0.947643	2.59537	1.096	1.16762	0.308174	0.573765	1.4235	1.1463	0.907732	0.402762	0.437873	1.24264	0.295588	1.67962	0.769858	0.573428	1.30755	0.900404	0.698439	3.45126	0.563667	1.64358	0.614119	0.698467	0.908388	3.72303	0.319624
Bradi1g12290	Bradi1g12290.2	GT family 64 [CAZy]	1	0.270009	0.946493	1.53485	1.16571	1.31667	1.53485	1.17798	1.21462	1.09632	1.0028	1.40963	1.1493	0.977	1.23547	1.95211	1.10209	0.733115	1.47785	2.27155	1.65689	0.929033	1.45896	1.75762	0.566313	1.2769	0.866699	1.4955	1.2194	1.2977	1.07011	1.44576	0.571712	1.11783	1.04037	0.919404	0.933613	0.800929	1.88365	1.41473	1.53919	1.26432	1.22871	0.85804	1.24614
Bradi5g16497	Bradi5g16497.1	Expansins family [Panther]	0.105412	0.46313	1	1.5312	0.534109	1.5312	0.817828	0.945239	0.997934	1.08608	0.781241	0.896187	0.568377	0.836308	1.55397	2.11729	1.61723	1.07579	0.309804	0.606057	1.27966	1.49961	0.629679	0.820644	0.831021	1.14507	1.80174	0.329178	0.715749	1.52342	0.603962	0.748777	1.46815	0.58583	0.610664	1.4718	0.456668	1.64542	0.575858	0.610591	0.752881	0.356786	0.424244	0.839405	0.653074
Bradi2g00290	Bradi2g00290.1	GT43 family [ortho AtIRX9-like]	1	0.121535	0.668237	1.50017	1.53956	0.710288	1.09353	1.49099	1.3605	1.48117	1.50017	1.31492	0.952649	0.40532	0.658993	0.6338	1.14304	0.729939	1.83931	1.37073	0.434135	0.925009	1.92261	1.98864	1.12772	1.05947	1.25846	1.30289	1.82117	1.72277	1.22939	1.90521	1.06732	0.794988	1.81276	1.45635	1.9366	0.797459	1.95364	1.65718	0.851402	1.08938	1.07946	0.533952	1.1078
Bradi5g18927	Bradi5g18927.1	GT47 family [ortho AtXLT2]	0.00160674	0.930961	1	1.47283	0.59815	1.37776	0.824105	1.47283	0.694946	1.17957	0.80984	1.03515	0.557221	1.66717	1.31422	0.947984	1.58165	0.818834	0.68777	0.896971	0.892845	2.33474	0.878677	1.41286	1.26506	1.25453	0.470574	0.487187	0.567491	0.724718	1.99205	0.870726	1.13078	0.52022	0.677841	1.24473	0.796565	1.04367	0.730521	0.774583	1.59182	0.678918	0.403641	0.732086	0.414238
Bradi4g41377	Bradi4g41377.2	GT family [identified Nikolovski et al. 2012]	0.021468	1	0.774589	1.4559	0.589728	1.25016	0.737254	1.08043	0.917653	0.873803	0.862339	1.4559	0.692789	1.01544	1.90111	1.25103	0.833059	0.914352	0.478752	0.468282	1.08763	1.05337	1.84883	0.905838	0.513683	0.643463	0.818909	1.10217	1.10607	0.882826	1.02666	0.289278	1.29645	0.724244	1.1796	0.663377	0.882134	0.99893	2.04676	1.22664	1.55127	0.882169	0.573651	0.810728	0.50461
Bradi3g51990	Bradi3g51990.2	GT family 77 [CAZy]	0.426191	0.783801	0.436628	1.4366	1.17621	0.952739	1.12063	0.738538	0.826741	1.28898	1.07625	1.4366	0.663106	0.927716	1.13125	0.967116	0.784874	1.0442	1.05248	1.76478	0.621044	0.661627	0.366713	0.796547	1.12927	0.909367	0.822979	0.532521	1.0421	0.862568	1.17246	1.69584	1.42504	0.454902	1.48183	0.595244	1.77303	1.82526	2.34758	0.355597	1.21796	1.03893	1.02947	0.203689	0.380338
Bradi1g45125	Bradi1g45125.1	GT family 8 [CAZy]	0.523051	0.840749	0.860078	1.39633	1.09434	1.27166	1.39163	1.08687	1.20582	1.23197	1.15061	1.08481	1.39633	1.25771	1.67783	1.71455	0.436537	0.958272	1.37981	1.88131	1.34713	1.87674	0.713865	0.949349	0.807536	1.01156	1.02989	1.33282	1.44901	1.33645	1.66287	0.909521	1.01904	0.759033	1.60714	1.58912	0.647155	1.52278	1.21243	0.791114	0.812895	1.15568	1.71773	1.01961	1.69232
Bradi2g01380	Bradi2g01380.1	BdGT61_21	0.000195469	1	1	1.30177	4.57885	0.266686	1.22111	0.170067	0.961081	0.519093	1.30177	0.246018	1.13004	0	0.571287	0	0.495455	1.81927	0.797256	0.668417	1.59951	0.200474	0.185192	0.172397	0.122204	1.53078	1.09097	0.564743	0.65783	0.93343	0.621699	0.367032	0.154211	1.63681	0.224499	2.25451	1.09126	0.345662	8.64372e-20	0.269367	0.369044	1.36413	1.40369	1.08007	0.672254
Bradi1g63591	Bradi1g63591.1	GT65R family [identified Nikolovski et al. 2012]	0.933317	0.372045	0.657248	1.21514	0.762792	1.21514	0.926903	0.752753	0.671366	0.584582	0.898794	0.795038	0.574487	1.60513	1.73981	0.836649	0.678992	1.26467	0.780423	1.01781	0.644716	0.457897	0.845981	0.590649	1.11649	0.524461	1.42391	0.737091	0	0.639604	0.608572	0.209581	0.880569	0.787069	1.02554	0.82391	0.958655	0.789515	1.35393	0.615252	0.42146	0.479347	1.24683	0.352422	0.219353
Bradi3g18340	Bradi3g18340.1	GT family [identified Nikolovski et al. 2012]	0.207338	1	0.312617	1.20829	1.75288	0.572236	1.00306	0.735914	1.20829	0.98647	0.686941	0.784431	0.998922	0.171207	0.556719	0.981632	0.579385	1.54163	0.887915	0.940871	0.641827	0.87913	0.902346	0.924003	0.238175	1.49174	1.21503	1.10068	1.02569	1.09155	1.73099	0.44709	0.676252	0.587657	0.984484	0.439403	0.73622	0.757906	1.40287	0.437496	0.539449	1.0737	1.21591	0.676625	1.02946
Bradi1g62880	Bradi1g62880.1	Extensins family [Panther]	0.119385	0.790721	0.898933	1.20382	0.81962	0.259776	0.212918	0.579055	0.0686757	0.356426	0.253334	1.20382	0.318767	0	0.683461	0	0.355644	0.85167	0	0	0	1.43903	0	0	0.877193	0.274703	0	0	0	0	0.318759	0	1.10694	0.309189	0.40287	0	0.301276	0.930451	0	3.22258	0.66226	0.37661	0	0.553777	0.34468
Bradi1g46030	Bradi1g46030.1	GT family 37 [CAZy]	0.00130068	1	0.807381	1.17148	0.342005	0.663747	0.227005	0.57101	0.33753	1.17148	0.27638	0.992474	0.0421304	0.567408	0.984028	0.591506	0.512046	0.204369	0.294269	0.287833	0.121549	0.906445	0.598103	0.779493	0	0.39551	0.302009	0.312671	0.339929	0.241172	1.9505	1.89661	0.597655	0	0.290021	0.8155	0	2.456	0.218792	0.579972	0.715128	0.067779	0.100743	0	0
Bradi2g48710	Bradi2g48710.1	GT8 family [ortho AtGAUT15]	0.00204938	0.751476	1	1.15884	0.551922	0.998407	0.551043	0.76007	0.286453	1.01848	0.574452	1.15884	0.662058	0.760414	1.09896	0.70463	1.42963	0.608634	0.766822	0.285734	0.542983	0.964108	0.445306	1.16071	0.470155	0.515321	0.299807	0.0775978	0.253087	1.07736	1.62305	0.706042	0.667458	0.331437	0.539823	0.78064	0.645907	1.16363	1.30318	1.81359	0.354956	1.00927	0.750059	0.51942	0.369481
Bradi5g04130	Bradi5g04130.1	Cinnamyl alcohol dehydrogenase (CAD) [PMN]	1	0.196164	0.7317	1.15225	0.178118	0.387762	0.0690673	0.286695	0.528253	0.363976	0.534259	1.07098	1.15225	0	1.02909	0.164958	0.356997	0.142485	0	0.133784	0	0.180563	0.500394	0.465822	0	0.137874	1.68448	0.290658	0	0	0.159986	1.15702	0.138894	0.310366	0.202202	1.62447	0	2.33498	0.457624	0.161742	1.32956	1.03962	2.52854	0.694854	0.345991
Bradi2g59017	Bradi2g59017.1	GT family 77 [CAZy]	0.00114001	1	1	1.0836	0.167611	0.539006	0.0903433	0.448778	0.0406503	1.06927	0.184916	1.0836	0.163467	0	0.596023	1.14647	0.413527	0.165047	0	0	0.196326	0.627465	0.19321	0.719446	0.25499	0	0.162601	0	0	1.55815	0.926597	1.14877	0.643552	0	0	0.56451	0.175155	3.60629	0.353392	0.374707	0	0.328429	0.325437	0	0
Bradi3g59337	Bradi3g59337.1	GT family [identified Nikolovski et al. 2012]	1	0.661135	0.654433	1.0717	1.01817	0.904492	0.920929	0.697223	0.710627	0.841449	1.0717	1.02157	0.770968	1.06014	0.478787	1.38145	0.697593	0.875048	0.572716	1.19507	1.04088	0.302426	0.744991	1.12697	0.614503	0.615804	0.783708	0.649101	0.793897	0.563251	0.982527	1.19966	0.62036	0.86639	2.03201	0.544167	0.844215	1.0429	1.02197	0.722407	1.29902	0.791483	0.705847	0.620703	0.965838
Bradi4g32160	Bradi4g32160.1	GT family 37 [CAZy]	6.40008e-05	1	1	0.981251	0.110694	0.981251	0.108618	0.851796	0.0720078	0.881633	0.255004	0.632648	0.144392	0.220382	2.03043	0.804096	0.870098	0.198443	0.142868	0.0931624	0	0.628687	0.813065	0.432509	1.53292	0.288031	0	0	0	1.17089	0.891267	0.690606	0.773767	0.216127	0.140806	0.452488	0.210595	0.216799	0.956017	1.12631	0.231464	0.0658137	0.391286	0	0.120468
Bradi1g76270	Bradi1g76270.1	Expansins family [Panther]	not expressed	not expressed	not expressed	0.93932	1.94632	0.11166	0.217325	0.378108	0.93932	0.476913	0.354126	0.320288	0.809992	0.142861	0.154848	0.148929	0	0.257279	0.370453	0.241568	0	0	0.752949	0.560742	0.198741	0.497905	0.760396	0.787241	1.71174	0.910828	0.722198	0.149227	0.125397	0.420309	0	0.586645	0.409552	0.421615	0.275436	0.584099	0	0.853267	0.507297	1.25466	0.624739
Bradi1g76157	Bradi1g76157.1	4-coumarate-CoA ligase (4CL) [PMN]	not expressed	not expressed	not expressed	0.937358	1.20069	0.37963	0.455817	0.619103	0.756803	0.937358	0.468211	0.571239	0.772125	0.174925	0.189602	0.364707	0.789287	0.551287	0.566996	0.517623	0.187361	0.598812	0.460969	0.686593	0.730039	0.838273	0.620704	1.04425	0.523979	1.20819	1.50328	0.730876	0.307082	0.343095	0.111762	1.16725	0.250735	0.602282	0.590195	0.357596	0.734883	1.20149	0.698797	0.614503	0.573715
Bradi2g40460	Bradi2g40460.1	GT family 48 [CAZy]	not expressed	not expressed	not expressed	0.868325	0.664935	0.796523	0.529636	0.678427	0.453527	0.868325	0.532472	0.696916	0.357737	0.93018	0.97222	0.796527	0.487165	0.299135	0.473795	0.705131	0.640485	0.644431	1.08555	0.521576	0.462149	0.434182	0.707284	0.274595	0.398045	1.03007	0.671754	0.867525	0.90395	0.48869	0.721658	0.443356	0.476182	0.751653	0.864668	0.543301	0.628042	0.357151	0.345611	0.437636	0.290551
Bradi3g22830	Bradi3g22830.1	BdBAHD12p2	not expressed	not expressed	not expressed	0.848886	1.73623	0.335261	0.582091	0.783431	0.500834	0.848886	0.52808	0.415687	0.593818	0.27462	0.148831	0.143141	0.774454	0.865483	0	0.580452	0.88243	0.940094	0.868428	0.943167	0.382037	0.478557	0.60904	0.504433	0.411305	0.145906	1.66592	0.860569	0.723147	0.269318	0.350918	0.70481	0.787273	0.945541	0	0.14035	0.576858	0.738098	0.975168	0.361773	0.300231
Bradi3g50420	Bradi3g50420.1	hydroxycinnamoyl-coA shikimate transf. (HCT) [PMN]	not expressed	not expressed	not expressed	0.846023	1.38012	0.613005	0.846023	0.396056	0.471245	0.458107	0.764231	0.369077	0.780072	0.652959	0.353873	0.340345	1.10484	1.3229	0.846592	0.690065	0.524535	0.558811	0.344141	0	0.681272	0.71116	0.724051	0.449768	0	0.346917	0.660172	0.682053	0.143285	0.640352	0.417186	1.8434	0.155991	0.642342	0.157363	0.333709	0.342896	0.292494	0.144915	1.43364	1.24924
Bradi2g36910	Bradi2g36910.1	BdBAHD09 BdPMT1	not expressed	not expressed	not expressed	0.810586	1.00214	0.533721	0.534861	0.16181	0.527837	0.439103	0.612522	0.810586	0.263075	0.248374	0.269215	0.776768	0.840527	1.23006	0.510331	0	0.399048	0.141708	0.261811	0.243722	0	0.216411	0.550834	0.228112	1.11599	0.395884	0.753354	0.389162	0.218012	1.21789	0.476071	0.637451	0.118672	1.83252	0.239433	0.126937	1.04346	0.148346	0.440985	0.327198	0.135769
Bradi1g36990	Bradi1g36990.1	BdBAHD10 ortho AT10	not expressed	not expressed	not expressed	0.807868	2.70244	0.157712	0.426208	0.4282	0.286962	0.807868	0.474953	0.533434	0.425677	0	0.384387	0.246462	0	0.638654	0.613062	0.199885	0.253229	0.809329	0.623027	0.115996	0.164448	0.720984	0.20973	0.217134	0	0.251221	1.4342	1.23478	0.31128	0.811497	0.151053	0.485418	0.451844	1.39546	0	0.241656	0.496619	0.423621	0.734584	0.415268	0.129235
Bradi5g18939	Bradi5g18939.1	GT family 47 [CAZy]	not expressed	not expressed	not expressed	0.784943	0.61971	0.692023	0.428854	0.568906	0.395874	0.784943	0.552571	0.648107	0.537861	0.234214	1.01547	0.813871	0.70454	0.562394	0.506117	0.396039	0.250865	0.623603	0.246885	0.536264	0.868872	0.408146	0.484801	0.573619	0.11693	1.24438	0.789339	0.489301	0.616749	0.459385	0.598573	0.480888	0.67144	0.460812	0.526826	1.2768	0.327989	0.466296	0.693074	0.479958	0.512115
Bradi3g56507	Bradi3g56507.1	GT family 34 [CAZy]	not expressed	not expressed	not expressed	0.778625	1.13501	0.19908	0.225957	0.226495	0.170879	0.393641	0.299242	0.778625	0.416433	0.381881	0	0.19905	0.215388	0.171932	0	0.322866	0.40903	0	0	0.374728	0.531253	0	0.508151	0.175364	0	1.01447	0.19305	0.199448	0.167599	0	0.24399	0.588057	0.364922	0.751343	0.184066	0.975842	1.20325	0.570214	0.678024	0	0.417495
Bradi1g76152	Bradi1g76152.2	4-coumarate-CoA ligase (4CL) [PMN]	not expressed	not expressed	not expressed	0.763237	0.276914	0.115481	0.0319784	0.153332	0.186222	0.763237	0.177401	0.319116	0.461821	0	0.461924	0	0	0.127913	0	0	0	0.324194	0.14974	0.139395	0	0.61887	0.126018	0	0	0.754741	0.861747	1.18708	0.24938	0.417938	0	0.291667	0	0.558982	0.273882	0.145201	0.298397	0.339381	1.00887	0.499034	0
Bradi3g39380	Bradi3g39380.2	caffeoyl-CoA methyltransf. (CCoAMT) [PMN]	not expressed	not expressed	not expressed	0.755958	0.974863	0.755958	0.736956	0.746762	0.555621	0.52138	0.167557	0.713477	0.613348	1.11291	0.516983	0.497219	0.896719	0.42948	1.03067	0.806507	0.681161	0	0.502764	0.936057	1.54823	0.831162	0.423114	0.730086	0.23812	0.675761	0.160744	0.830358	0.418656	0	0.203159	0.163216	0.303854	0.625609	1.07285	0.487524	0.667928	0.664708	0.98798	0.279258	0.521444
Bradi3g09797	Bradi3g09797.1	BdGT61_11	not expressed	not expressed	not expressed	0.75522	0.8736	0.598929	0.523224	0.75522	0.562805	0.689769	0.459296	0.535088	0.602651	0.659444	0.476517	0.763834	0.495918	0.72575	0.665001	0.309742	0.392403	0.585264	0.463412	0.647093	1.32511	0.574579	0.454996	0.672941	0.548704	0.856443	0.518567	0.612291	0.771775	0.93414	0.187257	0.225661	0.490124	0.576642	0.423802	0.524258	0.615648	0.525154	0.455325	1.0296	0.400525
Bradi4g40070	Bradi4g40070.1	GT47 family [CAZy]	not expressed	not expressed	not expressed	0.746828	0.670296	0.746828	0.500596	0.338015	0.586202	0.558278	0.504396	0.719088	0.465437	0.592022	1.12297	0.771456	0.500867	0	0.959481	0.250266	0.792638	0.337774	0.312024	0.290466	0.411795	0.257917	0.65648	0.543725	0.886687	0.471812	0.598561	0.773001	0.389738	0.580591	0.567378	0.303884	0.565731	0.582395	0.142677	0.907696	1.24358	0.88399	0.394172	0.259968	0.323617
Bradi1g08880	Bradi1g08880.1	hydroxycinnamoyl-coA shikimate transf. (HCT-like) [PMN]	not expressed	not expressed	not expressed	0.718505	0.549523	0.718505	0.394835	0.448472	0.309765	0.272844	0.362795	0.421952	0.37583	0.493453	0.855771	0.411528	1.11327	0.355463	0.511829	0.500635	0.211414	1.01353	0.312088	0.193684	0.274587	0.25797	0.175097	0.362558	0.443435	0.209738	0.399123	0.309264	0.173253	0.290355	0.37833	0.405262	0.377232	0.679602	0.285413	0.100876	0.621919	0.589448	0.43806	0.260022	0.215789
Bradi1g29760	Bradi1g29760.2	GT92R family [identified Nikolovski et al. 2012]	not expressed	not expressed	not expressed	0.717194	2.242	0.164054	0.367809	0.717194	0.535333	0.0670249	0.305135	0.153809	0.290608	0	0.165533	0.318409	0.172272	0.550061	0.594022	0	0.327152	0.522795	0.321961	0.749292	1.27473	0.399195	0.406432	0.42078	0.914924	0	0	0	0.2681	0.14977	0.195149	0	0.875621	0	0.294442	0	0.320796	0.456071	0.27115	0.268247	0.166962
Bradi1g16540	Bradi1g16540.1	xylan synthase component [ortho GT43 AtIRX9-like]	not expressed	not expressed	not expressed	0.687387	0.701822	0.353161	0.247856	0.578279	0.375282	0.687387	0.684047	0.447409	0.406523	0.447634	0.161731	0.466645	0.336632	0.671786	0	0	0.319639	0.851315	0.314567	0.732084	0.415151	0.520037	0.397098	0.137039	0.446956	1.10987	0.754299	0.62344	0.261943	1.02431	0.190667	1.37862	0.142585	0.587141	0.431519	0.457547	0.313429	0.802075	0.529846	0.131044	0.163127
Bradi1g12030	Bradi1g12030.2	GT family 31 [CAZy]	not expressed	not expressed	not expressed	0.683191	0.580342	0.683191	0.396485	0.486477	0.259438	0.136022	0.304539	0.355546	0.330343	0.667354	0.723349	0.463797	0.878266	0.200306	0.865256	0.282111	0.238266	0.253836	1.05518	0.327427	0.309463	0.193824	0	0.510759	0.333171	0.236377	0.112454	0	0.195258	0.109078	0.994893	0.114184	0	0.76592	0.428885	0.227377	0	0.531453	0.789918	0	0
Bradi2g02380	Bradi2g02380.1	caffeoyl-CoA methyltransf. (CCoAMT) [PMN]	not expressed	not expressed	not expressed	0.67023	2.34474	0.213196	0.499889	0.0347626	0.38117	0.166824	0.67023	0.229629	0.485857	0	0.428948	0.275033	0.148804	0.475127	0.171033	0.223057	1.13034	0	0.13905	0	0	0.459751	0.351064	0.121153	0.592714	0.280344	0.133371	0.137792	0.115788	0.388102	0	2.16676	0.126056	0.648846	0	0.26967	0	0.393941	1.40527	0	0.144216
Bradi3g37030	Bradi3g37030.2	GT family 47 [CAZy]	not expressed	not expressed	not expressed	0.622513	0.521207	0.622513	0.324458	0.25492	0.0972503	0.206341	0.134292	0.329953	0.0664603	0.184288	1.69788	0.192114	0.415767	0.414854	0.119469	0.467425	0.296084	0.315432	0.485643	0.090418	0.128186	0	0.0817411	0.169254	0.138006	0.489561	0.0931618	0	0.242639	0.0903648	0	0.0945947	0.352208	0.362583	0.0888266	0.0941842	0.774218	0.165104	0	0	0.100737
Bradi4g06067	Bradi4g06067.1	BdBAHD07 ortho OsFMT	not expressed	not expressed	not expressed	0.580681	0.69023	0.404009	0.278859	0.258742	0.0921966	0.280227	0.0341773	0.580681	0.113629	0.557603	0.453292	0.290642	0.314498	0.251046	0.18074	0.235716	0.447933	0	0.293884	0.547159	0.193927	0.121461	0.247325	0	6.05475e-23	0.148127	0	0.728061	0.24472	0.136709	0	0	0	1.09707	0.940675	0.284975	0	0.0832597	0.371256	0	0
Bradi2g59001	Bradi2g59001.2	GT77 family [CAZy]	not expressed	not expressed	not expressed	0.580381	3.49537	0.03867	0.135166	0.217297	0.0618947	0.312049	0.0655168	0.580381	0.17959	0	0	0	0.15468	0.246944	0.177786	0.115932	0	0.156469	0.578164	0.134555	0	0	0.121642	0.125937	0	0.291414	0.693188	0.143233	0.12036	0	0	0	0.262067	0.539574	0.793118	0.700797	0.288036	0.327597	0	0.240854	0.149911
Bradi1g29700	Bradi1g29700.2	GT27R family [identified Nikolovski et al. 2012]	not expressed	not expressed	not expressed	0.576561	1.02957	0.12869	0.132495	0.0914099	0.195636	0.546335	0.256691	0.576561	0.0993416	0	0.167053	0	0.347709	0	0.199825	0	0.330156	0	0	0.151234	0.214405	0	0.410164	0.141548	0.230831	0.818847	0.934942	0.160989	0.270561	0	0.393882	0.632881	0	0.758076	0.594291	0.630135	0.323742	0.0920518	0.13682	0	0.168495
Bradi1g47427	Bradi1g47427.3	GT family 48 [CAZy]	not expressed	not expressed	not expressed	0.561443	1.30325	0.268586	0.350034	0.253424	0.351555	0.353001	0.408237	0.561443	0.440558	0.235065	0.291187	0.245048	0.303043	0.362853	0.304773	0.624607	0.107904	0.191592	0.53096	0.197711	0.0934316	0.292592	0.268106	0.49346	0.352063	0.356829	0.509275	0.280616	0.265281	0.559851	0.343284	0.344739	0.385074	0.958007	0.453205	0.205946	0.628613	0.722042	0.298111	0.117968	0.624113
Bradi3g32620	Bradi3g32620.1	Extensins family [Panther]	not expressed	not expressed	not expressed	0.534891	#DIV/0!	0	0	0	0	0	0.534891	0.0741706	0.22393	0	0	0	0	0	0	0	0	0	0	0	0	0	0	0	0	0	0	0	0	0.591527	0	1.54804	0	0.296682	0	0	0	0.360256	0.535462	0	0
Bradi2g50660	Bradi2g50660.1	UDP-arabinopyranose mutase [ortho OsUAM1]	not expressed	not expressed	not expressed	0.532045	0.332967	0.527323	0.175581	0.47694	0.147135	0.532045	0.280531	0.226442	0.262143	0.796178	0	0.414996	0.898118	0.477944	0	0.224379	0	0.454253	0.139875	0.390632	0.923001	0.231239	0.23543	0.121871	0	0.987023	0.536648	0.138609	0.4659	0.130134	0.339127	0.272451	0.38041	0.130539	0.639595	0.135635	0	0.317021	0.353401	0.233078	0.145072
Bradi3g52350	Bradi3g52350.1	4-coumarate-CoA ligase (4CL) [PMN]	not expressed	not expressed	not expressed	0.512679	2.34322	0.136762	0.320464	0.383539	0.413806	0.398309	0.330481	0.512679	0.237846	0	0.111053	0.320421	0.115574	0.184512	0.398517	0.259867	0.438959	0.584554	0.64799	0.30161	0	0.178541	0.817999	0.658683	0	0.435479	0.207175	0.321063	0.629518	0.301433	0.523685	0.105181	0.391624	0.806319	0.395069	0.418898	0.430431	0.183581	0.363818	0.179962	0.224022
Bradi3g28350	Bradi3g28350.1	cellulose synthase [ortho OsCESA7. 2o IRX5-like]	not expressed	not expressed	not expressed	0.508053	0.434873	0.243947	0.106086	0.181365	0.183244	0.508053	0.244798	0.16681	0.104479	0.0602878	0.392078	0.251393	0.272027	0.27143	0	0.152913	0	0.137587	0.444844	0.0591586	0.0838693	0.262646	0.213926	0.166109	0.0902946	0.576557	0.243815	0.629741	0.582098	0.236495	0	0.742695	0	0.355845	0.0581174	0	0.253277	0.072016	0.21408	0	0.131821
Bradi2g51360	Bradi2g51360.1	GT family 31 [CAZy]	not expressed	not expressed	not expressed	0.507233	0.389167	0.325687	0.126747	0.507233	0.0912667	0.167312	0.0660177	0.274199	0.0203639	0.13638	0.147823	0.710861	0.307684	0.245607	0	0.115304	0.146076	0.155621	0.143758	0.401477	1.32807	0.118829	0.120983	0.125254	0	0.144918	0	0.284914	0.239417	0.133747	0	0	0.130324	0.268325	0.13147	0.697	0	0.0814556	0	0	0
Bradi4g34770	Bradi4g34770.1	Extensins family [Panther]	not expressed	not expressed	not expressed	0.503122	0.63407	0.447463	0.283722	0.456029	0.241179	0.142757	0.503122	0.371232	0.167129	0.376526	0.612179	0.588776	0.212368	0.339043	0	0.795847	0	0.859298	0.595343	0.369474	0	0.164035	6.19949e-23	0.518714	0.281967	0	0.571029	0	0	0.184628	0.721706	0.386541	0.719611	0.555606	0.544457	0.384864	0	0	0.668518	0	0
Bradi1g30050	Bradi1g30050.1	Expansins family [Panther]	not expressed	not expressed	not expressed	0.495053	0.672268	0.331411	0.222797	0.37481	0.310306	0.23175	0.251354	0.495053	0.362641	0.79872	0	0.166528	0.360394	0.143841	0.207116	0.54023	0	0.182282	0.336771	0.313504	0.666683	0	0.708546	0.293424	0.239253	0.339488	0	0.166862	0.420649	0.15666	0.204126	0.491978	0.15265	0.157147	0	0.816406	1.00666	0.19082	0	0.561174	0.698568
Bradi2g01497	Bradi2g01497.1	GT family 61 [CAZy]	not expressed	not expressed	not expressed	0.489653	0.375269	0.489653	0.183752	0.256337	0.176332	0.230764	0.236554	0.394153	0.262493	0.8507	0.204907	0.689756	0.213249	0.170225	0.122553	0.239745	0.202484	0.323574	0.199271	0.371007	0.131494	0.164716	0.0838509	0.173622	0.283137	0.301318	0.191133	0.098734	0.33187	0.185395	0.483134	0.0970363	0.180649	0.278956	0.911194	0.386461	0	0.11291	0.335646	0.498079	0.103337
Bradi2g40470	Bradi2g40470.1	GT family 37 [CAZy]	not expressed	not expressed	not expressed	0.478414	0.284964	0.272225	0.0775742	0.141481	0.11469	0.478414	0.309953	0.281186	0.171924	0.203978	0.442186	0.212641	0.230095	0.0918357	0.132234	0.0862278	0	0.116378	0.107506	0.200157	0.141882	0	0.271424	0.187337	0	0.975362	0.618693	0.3196	0	0.20004	0	0.942314	0.0974598	0.401322	0.294952	0	0.428469	0.304574	0.27162	0	0.111501
Bradi3g40395	Bradi3g40395.1	GT family 64 [CAZy]	not expressed	not expressed	not expressed	0.473422	1.38517	0.196759	0.272546	0.143435	0.10916	0.418941	0.124135	0.473422	0.204416	0	0.262129	0.252108	0.272801	0.217761	0	0.613392	0.25903	0	0	0.237307	0.336431	0	0.214534	0.222108	0	0.256976	0.489017	0.505225	0.424547	0	0	0.496538	0	1.42743	0.466261	0	0	0.288883	0	0	0.528782
Bradi1g46002	Bradi1g46002.2	GT family 37 [CAZy]	not expressed	not expressed	not expressed	0.459571	0.492279	0.354304	0.174417	0.459571	0.107645	0.300211	0.188017	0.0894955	0.0543563	0.364032	0.263051	0.379493	0.410642	0	0.157328	0.410367	0.129971	0.692319	0.639542	0	0.506423	0	0.430578	0	0	0.12894	0.245369	0.507004	0.319531	0	0.155057	0.249143	0.347866	0	0.233951	0.124031	0	0.217425	0	0	0
Bradi3g14530	Bradi3g14530.1	GT family 31 [CAZy]	not expressed	not expressed	not expressed	0.446083	0.837547	0.446083	0.373615	0.246942	0.288163	0.383993	0.328191	0.333371	0.419633	0.480808	0.781726	0.250614	0.271184	0.432942	0.363644	0.44038	0.257495	0.182881	0.211174	0.370756	0.222958	0.244377	0.106631	0.441584	0.360059	0.340604	0.405099	0.544084	0.246185	0.196469	0.563192	0.246798	0.306304	0.394158	0.193124	0.409545	0.336657	0.478619	0.462403	0.387076	0.350432
Bradi1g64570	Bradi1g64570.1	GT family 34 [CAZy]	not expressed	not expressed	not expressed	0.442399	0.959613	0.137288	0.131744	0.261177	0.155008	0.0460124	0.442399	0.433402	0.165813	0.173207	0	0.180563	0.195384	0.155964	0.224571	0.14644	0	0.197643	0.365153	0	0.481912	0	0.460956	0.159077	0	0.18405	0	0	0	0.849312	0.221329	0.53344	0.165515	1.19273	0	0.177042	0.363833	0.206902	0	0.456351	0
Bradi1g47300	Bradi1g47300.1	Cinnamoyl-CoA reductase (CCR) [PMN]	not expressed	not expressed	not expressed	0.437884	0.96464	0.213767	0.206208	0.105621	0.120763	0.0720388	0.232352	0.100895	0.437884	0.273501	0.29645	0.285117	0	0	0.709215	0.115617	0	0	0.288297	0.134189	0	0.357456	0	0.125594	0	0.145311	0	0.142844	0	0.13411	0.524232	0.140388	0.130678	0.403581	0	0	0	0.245031	0.606997	0.600499	0.299008
Bradi3g22875	Bradi3g22875.1	GT family 31 [CAZy]	not expressed	not expressed	not expressed	0.421161	0.525192	0.245334	0.128847	0.421161	0.056119	0.341779	0.036746	0.419013	0.0661704	0	0.812267	0	0.169068	0	0.194324	0	0.321066	0.855116	0.473957	0.14707	0.208502	0	0	0	0.224476	0.477781	0	0.626224	0.263112	0.146984	0	0	0	0.442322	0.144482	0.459589	0.629657	0	0.133053	0.131629	0
Bradi3g46820	Bradi3g46820.1	GT family 31 [CAZy]	not expressed	not expressed	not expressed	0.380997	0.650839	0.326693	0.212625	0.380997	0.132137	0.257542	0.0534331	0.051688	0.05419	0.312292	0	0.759629	0.234851	0.187469	0.134967	0.528062	0	0.237568	0.87783	0.40859	0	0	0.277035	0.0956051	0.155909	0.110614	0.210495	0.434943	0.274116	0	0	0.213732	4.82647e-23	0	0.10035	0.106402	0	0.124348	0.0924118	0	0
Bradi2g01420	Bradi2g01420.1	BdGT61_16	not expressed	not expressed	not expressed	0.341147	1.58607	0.176672	0.280215	0.325665	0.221646	0.13154	0.251469	0.341147	0.298724	0	0.229338	0	0.477351	0.190521	0.27433	0.0894434	0.566568	0.241436	0.334546	0.726676	0	0.184356	0.0938487	0.291486	0.316896	0.112415	0.320883	0	0.0928599	0.2075	0.27037	0.325819	0.202189	0.104072	0.713886	0.324405	0.222224	0.126373	0.0939165	0.743289	0.231317
Bradi3g09320	Bradi3g09320.1	GT family 48 [CAZy]	not expressed	not expressed	not expressed	0.33381	0.481193	0.33381	0.160627	0.277613	0.213079	0.242164	0.16276	0.186167	0.220805	0.291627	0.210731	0.540466	0.292415	0.262595	0.0840241	0.191769	0.10412	0.258822	0.512339	0.15898	0.18031	0.338796	0.316193	0.148798	0.0485309	0.24102	0.229327	0.270775	0.227535	0.12711	0.331245	0.0997945	0.0928922	0.0956284	0.312365	0.132482	0.204194	0.212886	0.230125	0.227661	0.21255
Bradi3g21365	Bradi3g21365.2	Extensins family [Panther]	not expressed	not expressed	not expressed	0.327151	0	0.184466	0	0	0	0.327151	0	0.164059	0	0	0.737862	0	0	0	0	0	0	0	0	0	0	0	0	0	0	0	0	0.711076	0.597526	0	0	0	0	0	0.656236	0	0	0	0	0	0
Bradi1g34647	Bradi1g34647.1	GT family 61 [CAZy]	not expressed	not expressed	not expressed	0.323966	0.130906	0.323966	0.0424091	0.182646	0.109893	0.291156	0.0431781	0.150604	0.0190959	0.258128	0.373048	0.179394	0.485296	0.0774768	0	0	0.0921596	0.196364	0.0906972	0.0844309	0.359094	0	0.152657	0.158046	0.128868	0.457145	0.347972	0.359506	0	0.0843813	0	0.088331	0	0.338574	0	0.263843	0	0	0.0763837	0	0
Bradi3g34490	Bradi3g34490.2	GT2 family [ortho OsCslD1]	not expressed	not expressed	not expressed	0.307737	1.44226	0.140664	0.202874	0.16965	0.201478	0.215468	0.20771	0.215605	0.307737	0.0956635	0.155535	0.149589	0.161868	0.04307	0.434113	0.28308	0.0512323	0.10916	0.201677	0.234679	0.133082	0.33341	0.169727	0.0878593	0.214917	0.0508261	0.193441	0.449668	0.167938	0.234541	0.122242	0.24552	0.228538	0.23527	0.184439	0.342236	0.100474	0.314253	0.424623	0.126023	0.366048
Bradi3g39270	Bradi3g39270.1	GT8 family [ortho AtGAUT4]	not expressed	not expressed	not expressed	0.306599	1.72726	0.158792	0.274275	0.19572	0.168409	0.306599	0.177032	0.0846892	0.218018	0.259569	4.17361e-20	0.180395	0.195203	0.155819	0.336544	0.512064	0.0926742	0.0987302	0.273611	0.169805	0.240733	0.0753882	0.230264	0.238394	0.129588	0.0919395	0.349915	0.632648	0.151892	0.254558	0.110562	0.177649	0.165361	0.255349	0.0834081	0	0	0.20671	0.15362	0.227964	0.283777
Bradi2g02270	Bradi2g02270.1	GT family [identified Nikolovski et al. 2012]	not expressed	not expressed	not expressed	0.303434	0.228697	0.303434	0.0693944	0.181418	0.109513	0.116592	0	0.155618	0	0	0.68931	0.16574	0.358687	0.14316	0	0.134418	0	0.725673	0	0	0	0	0	0.438052	0	0	0.160744	0.166072	0.139552	0	0	0	0	0.469207	0.153264	0	0	0	0	0	0
Bradi4g34540	Bradi4g34540.3	GT family 77 [CAZy]	not expressed	not expressed	not expressed	0.292517	#DIV/0!	0	0	0.0532581	0	0.292517	0.0958291	0.0459143	0	0	0	0	0	0	0	0	0	0.213032	0	0	0	0	0	0	0	0	0	1.17007	0	0	0	0.383317	0	0.183657	0	0	0	0	0	0	0
Bradi2g11337	Bradi2g11337.1	Cinnamoyl-CoA reductase (CCR) [PMN]	not expressed	not expressed	not expressed	0.287253	#DIV/0!	0	0	0.287253	0.0960894	0	0.255952	0	0	0	0	0	0	0	0	0	0	0.878501	0.27051	0	0	0	0	0	0.384358	0	0	0	0	0.251673	0	0.526906	0.245231	0	0	0	0	0	0	0	0
Bradi5g16237	Bradi5g16237.1	hydroxycinnamoyl-coA shikimate transf. (HCT-like) [PMN]	not expressed	not expressed	not expressed	0.272195	0.302951	0.26093	0.079049	0.228759	0.272195	0.0405379	0.0393209	0.0386515	0.190164	0.16038	0.521511	0	0.361829	0.144414	0	0	0.171782	0.915036	0	0	0	0.279481	0.569094	0	0.240205	0	0.162152	0	0	0.157283	0	0	0	0	0.154606	0	0	0.47895	0	0.281704	0
Bradi3g41140	Bradi3g41140.1	GT family 77 [CAZy]	not expressed	not expressed	not expressed	0.26749	5.19438	0.0392308	0.20378	0.267395	0.26749	0.208874	0.211868	0.174318	0.127688	0	0	0	0.156923	0.250526	0.180365	0.235228	0.149002	0	0	0.682531	0.38705	0.363628	0.370219	0.127763	0.208351	0.591282	0	0	0.244212	0.136426	0.711046	0	0	0.13685	0.268207	0	0.292214	0.0830872	0.123496	0	0.304171
Bradi2g10330	Bradi2g10330.1	hydroxycinnamoyl-coA shikimate transf. (HCT) [PMN]	not expressed	not expressed	not expressed	0.262057	#DIV/0!	0	0.0445415	0	0.100476	0.172466	0.0815644	0.262057	0.164365	0	0	0	0	0	0	0	0.178166	0	0	0	0	0	0	0.15277	0.249133	0.353507	0.336356	0	0	0.326258	0	0	0	0	0	0	1.04823	0	0.147668	0.146087	0.363707
Bradi1g25117	Bradi1g25117.1	β-(1,3;1,4)-glucan synthase [ortho OsCslF1]	not expressed	not expressed	not expressed	0.25635	0.94136	0.17367	0.163486	0.074652	0.13942	0.0182154	0.133857	0.25635	0.128422	0.144131	0	0.225379	0.325171	0.0648913	0.373746	0.0609287	0.154378	0	0.227892	0.0707158	0	0.125583	0.191789	0.132373	0.107935	0	0.0728617	0	0	0.0706742	0.184175	0.0739824	0.206596	0.354469	0.0694712	0.147323	0.454136	0.0860851	0.127951	0.0632909	0.23636
Bradi1g76430	Bradi1g76430.1	4-coumarate-CoA ligase (4CL) [PMN]	not expressed	not expressed	not expressed	0.250476	0.504072	0.24422	0.123105	0.0463774	0.177047	0.119005	0.210527	0.250476	0.159671	0.182286	0.493953	0.095014	0.205626	0.492418	0	0	0	0	0.0960737	0.089436	0	0	0.404267	0.167415	0.136508	0	0	0.476022	0	0	0	0.842106	0	0.71729	0	0.0931614	0.191452	0.054437	0.404559	0.0800455	0.0996433
Bradi1g46050	Bradi1g46050.1	GT family 37 [CAZy]	not expressed	not expressed	not expressed	0.2386	0.632608	0.2386	0.15094	0.189069	0.123305	0.18917	0	0.137747	0.0719308	0	0.120959	0.581674	0.251767	0.100486	0.144689	0	0.358587	0.382019	0	0.21901	0.155246	0.0972339	0.395986	0	0	0.237163	0.225656	0	0.29386	0	0	0	0	0.329342	0.107578	0.114066	0	0.0666524	0.099068	0	0.122003
Bradi3g45800	Bradi3g45800.7	GT8 family [ortho AtGUX1]	not expressed	not expressed	not expressed	0.230814	1.65402	0.047461	0.0785015	0.140165	0.0763043	0.0770133	0.120658	0.107438	0.230814	0.059929	0.129915	0	0	0.107926	0.0777009	0	0.128379	0.0683841	0.315855	0.17642	0	0.0522167	0.0531632	0.11008	0.0897573	0.0636807	0.181773	0.0625994	0	0.176316	0.306317	0	0	0.0589546	0.0577715	0.061256	0.25177	0.107381	0.159605	0.26316	0.393108
Bradi2g58900	Bradi2g58900.2	GT family [identified Nikolovski et al. 2012]	not expressed	not expressed	not expressed	0.215448	1.94763	0.0279412	0.0544191	0.10514	0.110636	0.0513637	0.12311	0.048734	0.215448	0	0	0	0.111765	0.0892155	0.128461	0	4.40299e-22	0.226115	0	0.194446	0	0.172657	0.0878932	0.181992	0	0.105282	0.100173	0	0	0.194332	0	0.203429	0.0946791	0.194936	0	0	0	0.118354	0.439784	0.0870151	0.216639
Bradi2g15460	Bradi2g15460.1	GT family 31 [CAZy]	not expressed	not expressed	not expressed	0.213623	1.76819	0.0549161	0.0971022	0.213623	0	0	0	0	0	0	0.219664	0	0	0	0	0.171341	0.217068	0	0.854493	0	0	0	0	0	0	0	0	0	0	0	0	0	0	0	0	0	0	0	0	0	0
Bradi1g36790	Bradi1g36790.1	Ferulate 5-hydroxylase (F5H) [PMN]	not expressed	not expressed	not expressed	0.209254	1.07295	0.136009	0.145931	0.184211	0.0767656	0.209254	0.179147	0.124943	0.161225	0	0.181195	0.174268	0.188573	0.301054	0	0.28267	0	0	0.176212	0.328075	0.232556	0	0	0.307062	0	0.177634	0.338031	0.174618	0.146733	0	0.213614	0.34323	0.159745	0.328901	0	0.17087	0	0.199689	0.445209	0	0
Bradi4g32407	Bradi4g32407.3	GT family 37 [CAZy]	not expressed	not expressed	not expressed	0.207699	0.114517	0.207699	0.0237851	0.148671	0.0775128	0.0844812	0.0275895	0.111781	0	0	0	0.703858	0.126939	0	0	0.0951403	0	0.128407	0.355854	0.110423	0	0	0	0.310051	0	0.23915	0	0	0.0987744	0.110358	0	0	0	0.332103	0	0.115022	0	0	0	0	0
Bradi2g02390	Bradi2g02390.1	caffeoyl-CoA methyltransf. (CCoAMT) [PMN]	not expressed	not expressed	not expressed	0.193047	0	0.0628169	0	0	0.0514112	0.0615821	0.193047	0	0	0	0.251267	0	0	0	0	0	0	0	0	0	0	0	0.205645	0	0	0.246329	0	0	0	0	0.296222	0.475965	0	0	0	0	0	0	0	0	0
Bradi1g46020	Bradi1g46020.1	GT family 37 [CAZy]	not expressed	not expressed	not expressed	0.190967	1.2741	0.0691367	0.0880872	0.10928	0.0755541	0.190967	0.0654812	0.0941214	0.0473605	0	0.276547	0	0	0	0	0.21571	0.136639	0	0.13447	0.12518	0.177468	0.111152	0	0	0.191064	0.406666	0	0.133254	0.22395	0	0	0.261925	0	0.376485	0	0	0	0.0761933	0.113249	0	0
Bradi3g45020	Bradi3g45020.1	Extensins family [Panther]	not expressed	not expressed	not expressed	0.16281	#DIV/0!	0	0.0757132	0	0	0	0.16281	0	0.0746449	0	0	0	0	0.302853	0	0	0	0	0	0	0	0	0	0	0	0	0	0	0	0.329842	0	0	0.3214	0	0	0	0	0	0.29858	0	0
Bradi3g13527	Bradi3g13527.3	hydroxycinnamoyl-coA shikimate transf. (HCT) [PMN]	not expressed	not expressed	not expressed	0.162488	#DIV/0!	0	0.0288453	0	0.029421	0	0	0.162488	0.0191331	0	0	0	0	0.115381	0	0	0	0	0	0	0	0	0	0.117684	0	0	0	0	0	0	0	0	0	0.126054	0	0.5239	0	0.0765326	0	0	0
Bradi1g14870	Bradi1g14870.1	caffeoyl-CoA methyltransf. (CCoAMT) [PMN]	not expressed	not expressed	not expressed	0.151256	#DIV/0!	0	0.151256	0	0.0949865	0	0.102469	0	0	0	0	0	0	0.433242	0	0	0.171782	0	0	0	0	0.13974	0	0	0.240205	0	0	0	0	0	0.409877	0	0	0	0	0	0	0	0	0	0
Bradi3g28040	Bradi3g28040.2	GT family 47 [CAZy]	not expressed	not expressed	not expressed	0.148082	#DIV/0!	0	0.0355996	0	0.148082	0	0.0815306	0	0.025149	0	0	0	0	0	0	0.142399	0	0	0	0	0	0.293503	0.298824	0	0	0	0	0	0	0.165175	0	0	0.160947	0	0	0	0	0.100596	0	0	0
Bradi2g02261	Bradi2g02261.1	GT family 31 [CAZy]	not expressed	not expressed	not expressed	0.14734	0	0.14734	0	0	0	0	0.069775	0.0668621	0	0	0.589361	0	0	0	0	0	0	0	0	0	0	0	0	0	0	0	0	0	0	0	0	0.2791	0	0.267448	0	0	0	0	0	0	0
Bradi4g34520	Bradi4g34520.2	GT family 77 [CAZy]	not expressed	not expressed	not expressed	0.14545	0.432096	0.0967246	0.0417943	0	0	0.14545	0.0476495	0	0.0966492	0.18566	0.201238	0	0	0.167177	0	0	0	0	0	0	0	0	0	0	0	0	0	0.581799	0	0	0	0.190598	0	0	0	0	0	0.221778	0.164819	0	0
Bradi4g34580	Bradi4g34580.2	GT family [identified Nikolovski et al. 2012]	not expressed	not expressed	not expressed	0.142823	0	0.0717253	0	0.142823	0	0.0629187	0	0	0	0	0.140589	0	0.146313	0	0	0	0	0.444015	0	0.127276	0	0	0	0	0	0.137825	0	0	0.11385	0	0	0	0	0	0	0	0	0	0	0	0
Bradi3g39140	Bradi3g39140.1	hydroxycinnamoyl-coA shikimate transf. (HCT-like) [PMN]	not expressed	not expressed	not expressed	0.138998	0.249833	0.0881148	0.022014	0.0255501	0.0239136	0.0263254	0.138998	0.0522288	0.0155516	0	0	0	0.352459	0	0	0.0880559	0	0	0	0.1022	0	0	0	0.0956546	0	0	0.105302	0	0	0.10214	0.133088	0.320764	0	0.102458	0	0.106457	0	0.0622063	0	0	0
Bradi2g15440	Bradi2g15440.1	GT family 31 [CAZy]	not expressed	not expressed	not expressed	0.133026	0	0.133026	0	0.0431224	0	0.0359085	0	0.0418152	0.0244339	0	0.532103	0	0	0	0	0	0	0	0.17249	0	0	0	0	0	0	0	0	0	0.143634	0	0	0	0	0	0	0.167261	0	0.0977356	0	0	0
Bradi1g12560	Bradi1g12560.1	GT8 family [ortho PARVUS]	not expressed	not expressed	not expressed	0.123605	0.407084	0.09206	0.0374762	0.0408399	0.098598	0	0	0.123605	0.049716	0	0.180447	0	0.187793	0.149905	0	0	0	0	0	0.16336	0	0.145054	0	0	0.249338	0	0	0	0	0	0	0	0	0.163771	0.160485	0.170164	0	0.198864	0	0	0
Bradi1g72350	Bradi1g72350.1	GT8 family [ortho AtGUX2]	not expressed	not expressed	not expressed	0.122811	#DIV/0!	0	0	0.0411091	0.0682059	0.0402665	0.0630247	0.122811	0.0743818	0	0	0	0	0	0	0	0	0	0	0.164436	0	0.0730048	0.0743281	0	0.125491	0	0	0.087521	0.073545	0	0	0.172032	0.0800667	0.329701	0.161542	0	0	0	0.297527	0	0
Bradi3g28006	Bradi3g28006.1	GT47 family [CAZy]	not expressed	not expressed	not expressed	0.122415	#DIV/0!	0	0	0	0.122415	0.0378271	0	0.0368054	0.0223461	0	0	0	0	0	0	0	0	0	0	0	0	0	0.265519	0	0.224142	0	0.151308	0	0	0	0	0	0	0.147222	0	0	0	0.0893843	0	0	0
Bradi3g18960	Bradi3g18960.1	4-coumarate-CoA ligase (4CL) [PMN]	not expressed	not expressed	not expressed	0.122038	0.281821	0.071025	0.0200163	0.122038	0.0354587	0.0902282	0.0226236	0.0470219	0.062602	0.2841	0	0	0	0	0	0.0800653	0	0	0	0.0929263	0.395225	0	0	0	0.141835	0	0.0957461	0.0989197	0.166247	0	0	0	0.0904946	0	0.0912907	0.096797	0	0	0.0840693	0.166339	0
Bradi1g49330	Bradi1g49330.1	BdBAHD03p2	not expressed	not expressed	not expressed	0.11626	0	0.11626	0	0	0.0488824	0	0	0.0782974	0	0	0.352146	0.112894	0	0	0	0	0	0	0	0	0	0	0.0960689	0.0994605	0	0	0	0	0	0	0	0	0	0	0.31319	0	0	0	0	0	0
Bradi1g29768	Bradi1g29768.1	GT family [identified Nikolovski et al. 2012]	not expressed	not expressed	not expressed	0.114242	0.863764	0.0566959	0.0489719	0	0	0	0	0.114242	0	0	0	0.226784	0	0.195888	0	0	0	0	0	0	0	0	0	0	0	0	0	0	0	0	0	0	0	0	0	0	0.456967	0	0	0	0
Bradi3g61120	Bradi3g61120.1	GT8 family [ortho AtGAUT7]	not expressed	not expressed	not expressed	0.106449	0.495733	1.90429e-21	9.44017e-22	0.106449	0	0.0703238	0	0.0980149	0.0496685	0	7.61715e-21	0	0	0	0	2.82743e-21	9.48639e-22	0	0.425796	0	0	0	0	0	0	0	0	0.281295	0	0	0	0	0	0.132459	0.259601	0	0	0.080421	0	0.118253	0
Bradi2g56630	Bradi2g56630.1	GT family [identified Nikolovski et al. 2012]	not expressed	not expressed	not expressed	0.0988052	#DIV/0!	0	0.0660218	0	0.044368	0.0988052	0.0522755	0.0490879	0.0452049	0	0	0	0	0	0.264087	0	0	0	0	0	0	0.177472	0	0	0	0.216436	0	0	0.178785	0	0	0.209102	0	0	0.196352	0	0	0	0.18082	0	0
Bradi2g15450	Bradi2g15450.1	GT family 31 [CAZy]	not expressed	not expressed	not expressed	0.0868719	1.8009	0.0482381	0.0868719	0	0	0	0	0.0493063	0.0428231	0.192952	0	0	0	0.347487	0	0	0	0	0	0	0	0	0	0	0	0	0	0	0	0	0	0	0	0	0	0.197225	0	0	0.171292	0	0
Bradi3g13237	Bradi3g13237.1	hydroxycinnamoyl-coA shikimate transf. (HCT-like) [PMN]	not expressed	not expressed	not expressed	0.0825556	0	0.0319572	0	0.0410158	0	0.0825556	0.0376748	0	0.032233	0	0.127829	0	0	0	0	0	0	0	0	0	0.164063	0	0	0	0	0	0	0.123189	0.207034	0	0.150699	0	0	0	0	0	0	0	0	0	0.128932
Bradi4g29780	Bradi4g29780.2	Cinnamyl alcohol dehydrogenase (CAD) [PMN]	not expressed	not expressed	not expressed	0.0745053	#DIV/0!	0	0.0107022	0.0300309	0.0745053	0	0.0161753	0.0129387	0	0	0	0	0	0	0	0.0428087	0	0	0	0.0496851	0.0704387	0.132352	0.0898342	0	0.0758351	0	0	0	0	0	0.0647011	0	0	0	0	0.0517547	0	0	0	0	0
Bradi5g16471	Bradi5g16471.1	GT family 32 [CAZy]	not expressed	not expressed	not expressed	0.0718436	#DIV/0!	0	0	0	0	0	0	0	0.0718436	0	0	0	0	0	0	0	0	0	0	0	0	0	0	0	0	0	0	0	0	0	0	0	0	0	0	0	0	0.10153	0	0	0.185844
Bradi4g34590	Bradi4g34590.1	GT family 77 [CAZy]	not expressed	not expressed	not expressed	0.0716358	0	0.0536809	0	0.0716358	0	0.0537885	0	0	0	0	0	0.214724	0	0	0	0	0	0	0	0	0.286543	0	0	0	0	0	0	0.215154	0	0	0	0	0	0	0	0	0	0	0	0	0
Bradi4g34570	Bradi4g34570.2	GT family 77 [CAZy]	not expressed	not expressed	not expressed	0.066464	#DIV/0!	0	0	0	0	0	0.0430444	0.0434232	0.066464	0	0	0	0	0	0	0	0	0	0	0	0	0	0	0	0	0	0	0	0	0	0	0	0.172178	0	0.173693	0	0	0.107616	0	0.158241	0
Bradi1g46010	Bradi1g46010.1	GT family 37 [CAZy]	not expressed	not expressed	not expressed	0.0660003	0	0.0660003	0	0	0.0595825	0	0.0315346	0.0318121	0	0.264001	0	0	0	0	0	0	0	0	0	0	0	0	0.117098	0.121232	0	0	0	0	0	0	0	0	0.126139	0	0.127248	0	0	0	0	0	0
Bradi2g06720	Bradi2g06720.1	GT family [identified Nikolovski et al. 2012]	not expressed	not expressed	not expressed	0.0613892	#DIV/0!	0	0	0	0.0463852	0.0313125	0.0613892	0	0	0	0	0	0	0	0	0	0	0	0	0	0	0	0	0	0.185541	0	0.12525	0	0	0	0	0.127177	0.11838	0	0	0	0	0	0	0	0
Bradi1g77597	Bradi1g77597.1	Ferulate 5-hydroxylase (F5H) [PMN]	not expressed	not expressed	not expressed	0.0612465	#DIV/0!	0	0	0.0432173	0.027068	0.0272683	0.0304662	0	0.0612465	0	0	0	0	0	0	0	0	0	0	0	0.172869	0.108272	0	0	0	0	0	0	0.109073	0.121865	0	0	0	0	0	0	0	0	0	0.109133	0.135853
Bradi2g55090	Bradi2g55090.1	GT family [identified Nikolovski et al. 2012]	not expressed	not expressed	not expressed	0.0575939	#DIV/0!	0	0.0575939	0.0416132	0	0.0213561	0.0395875	0	0.01815	0	0	0	0	0.0736389	0	0.0691421	0.0875943	0	0.0862044	0.0802485	0	0	0	0	0	0	0	0.0854243	0	0.0802014	0	0	0.0781486	0	0	0	0	0	0.0725999	0	0
Bradi3g59370	Bradi3g59370.1	GT8 family [ortho AtGAUT9-like]	not expressed	not expressed	not expressed	0.0563791	1.19618	0.0257584	0.0308117	0.0563791	0	0.0208593	0	0.0242906	0.0350646	0	0.103034	0	0	0	0.123247	0	0	0	0	0.0932771	0.132239	0	0	0	0	0	0	0	0.0834373	0	0	0	0	0	0	0.0971624	0	0.0567749	0	0.0834833	0
Bradi1g13110	Bradi1g13110.2	GT47 family [CAZy]	not expressed	not expressed	not expressed	0.0543569	0.988179	0.0280485	0.0277169	0.0253925	0	0	0.0247281	0.0543569	0.0154557	0	0.112194	0	0	0	0	0	0.110868	0	0	0.10157	0	0	0	0	0	0	0	0	0	0	0	0	0.0989123	0	0	0	0.217428	0.0618226	0	0	0
Bradi3g32070	Bradi3g32070.1	Expansins family [Panther]	not expressed	not expressed	not expressed	0.0542248	#DIV/0!	0	0	0	0.0542248	0	0	0	0	0	0	0	0	0	0	0	0	0	0	0	0	0	0	0.216899	0	0	0	0	0	0	0	0	0	0	0	0	0	0	0	0	0
Bradi3g57445	Bradi3g57445.1	GT92R family [identified Nikolovski et al. 2012]	not expressed	not expressed	not expressed	0.0538859	0	0.0538859	0	0	0	0	0	0	0	0	0.215544	0	0	0	0	0	0	0	0	0	0	0	0	0	0	0	0	0	0	0	0	0	0	0	0	0	0	0	0	0	0
Bradi2g60886	Bradi2g60886.1	hydroxycinnamoyl-coA shikimate transf. (HCT) [PMN]	not expressed	not expressed	not expressed	0.0535651	0	0.0289229	0	0	0	0.0535651	0	0	0	0	0	0	0.115692	0	0	0	0	0	0	0	0	0	0	0	0	0	0	0.21426	0	0	0	0	0	0	0	0	0	0	0	0	0
Bradi1g25157	Bradi1g25157.3	β-(1,3;1,4)-glucan synthase [ortho OsCslF3]	not expressed	not expressed	not expressed	0.0529953	#DIV/0!	0	0.0198002	0	0	0.0373805	0.0529953	0	0	0	0	0	0	0	0	0	0.079201	0	0	0	0	0	0	0	0	0	0.149522	0	0	0	0	0	0.211981	0	0	0	0	0	0	0	0
Bradi3g51770	Bradi3g51770.2	GT family 31 [CAZy]	not expressed	not expressed	not expressed	0.0519849	#DIV/0!	0	0	0	0	0.0519849	0	0.0161648	0.0100153	0	0	0	0	0	0	0	0	0	0	0	0	0	0	0	0	0	0.0678147	0.140125	0	0	0	0	0	0	0.0646591	0	0	0.0400611	0	0	0
Bradi4g30540	Bradi4g30540.1	cellulose synthase [ortho OsCESA9. 2o IRX3-like]	not expressed	not expressed	not expressed	0.0446168	#DIV/0!	0	0	0	0	0.0292511	0.0148505	0.0446168	0	0	0	0	0	0	0	0	0	0	0	0	0	0	0	0	0	0	0.117004	0	0	0	0	0.059402	0	0.0569222	0	0	0.121545	0	0	0	0
Bradi1g09720	Bradi1g09720.1	GT family 77 [CAZy]	not expressed	not expressed	not expressed	0.04152	0	0.0411647	0	0	0	0	0	0	0.04152	0	0.164659	0	0	0	0	0	0	0	0	0	0	0	0	0	0	0	0	0	0	0	0	0	0	0	0	0	0	0	0	0	0.16608
Bradi3g58050	Bradi3g58050.3	GT family 37 [CAZy]	not expressed	not expressed	not expressed	0.037201	0	0.037201	0	0	0	0	0	0.0337088	0	0	0	0	0.148804	0	0	0	0	0	0	0	0	0	0	0	0	0	0	0	0	0	0	0	0	0	0	0.134835	0	0	0	0	0
Bradi3g48620	Bradi3g48620.1	GT family 47 [CAZy]	not expressed	not expressed	not expressed	0.0337122	#DIV/0!	0	0.0314897	0	0	0	0	0.0337122	0	0	0	0	0	0.125959	0	0	0	0	0	0	0	0	0	0	0	0	0	0	0	0	0	0	0	0	0.134849	0	0	0	0	0	0
Bradi4g37570	Bradi4g37570.1	4-coumarate-CoA ligase (4CL) [PMN]	not expressed	not expressed	not expressed	0.0336372	#DIV/0!	0	0.0281951	0	0.0233518	0.0279716	0.0336372	0	0	0	0	0	0	0	0	0	0.11278	0	0	0	0	0	0.0934071	0	0	0.111886	0	0	0	0	0.134549	0	0	0	0	0	0	0	0	0	0
Bradi1g77740	Bradi1g77740.1	Ferulate 5-hydroxylase (F5H) [PMN]	not expressed	not expressed	not expressed	0.0269468	#DIV/0!	0	0	0	0.0269274	0.0266437	0	0	0.0269468	0	0	0	0	0	0	0	0	0	0	0	0	0	0.107709	0	0	0	0	0	0.106575	0	0	0	0	0	0	0	0	0	0.107787	0	0
Bradi1g36740	Bradi1g36740.2	GT family 2 CESA [CAZy]	not expressed	not expressed	not expressed	0.0233964	#DIV/0!	0	0	0	0	0	0	0.0192677	0.0233964	0	0	0	0	0	0	0	0	0	0	0	0	0	0	0	0	0	0	0	0	0	0	0	0	0.0770709	0	0	0	0.0935858	0	0	0
Bradi1g61830	Bradi1g61830.1	GT8 family [ortho AtGAUT4]	not expressed	not expressed	not expressed	0.0198805	#DIV/0!	0	0	0	0.0198805	0	0	1.4687e-23	0	0	0	0	0	0	0	0	0	0	0	0	0	0	0.0795219	0	0	0	0	0	0	0	0	0	0	0	5.8748e-23	0	0	0	0	0	0
Bradi5g00750	Bradi5g00750.1	BdBAHD12p4	not expressed	not expressed	not expressed	0.0191179	#DIV/0!	0	0	0	0	0.0191179	0	0	0	0	0	0	0	0	0	0	0	0	0	0	0	0	0	0	0	0	0	0	0.0764717	0	0	0	0	0	0	0	0	0	0	0	0
Bradi1g00400	Bradi1g00400.2	GT family [identified Nikolovski et al. 2012]	not expressed	not expressed	not expressed	0	#DIV/0!	0	0	0	0	0	0	0	0	0	0	0	0	0	0	0	0	0	0	0	0	0	0	0	0	0	0	0	0	0	0	0	0	0	0	0	0	0	0	0	0
Bradi1g28800	Bradi1g28800.2	GT family [identified Nikolovski et al. 2012]	not expressed	not expressed	not expressed	0	#DIV/0!	0	0	0	0	0	0	0	0	0	0	0	0	0	0	0	0	0	0	0	0	0	0	0	0	0	0	0	0	0	0	0	0	0	0	0	0	0	0	0	0
Bradi1g29056	Bradi1g29056.1	GT family 2 CESA [CAZy]	not expressed	not expressed	not expressed	0	#DIV/0!	0	0	0	0	0	0	0	0	0	0	0	0	0	0	0	0	0	0	0	0	0	0	0	0	0	0	0	0	0	0	0	0	0	0	0	0	0	0	0	0
Bradi1g34300	Bradi1g34300.1	4-coumarate-CoA ligase (4CL) [PMN]	not expressed	not expressed	not expressed	0	#DIV/0!	0	0	0	0	0	0	0	0	0	0	0	0	0	0	0	0	0	0	0	0	0	0	0	0	0	0	0	0	0	0	0	0	0	0	0	0	0	0	0	0
Bradi1g35647	Bradi1g35647.1	GT family 8 [CAZy]	not expressed	not expressed	not expressed	0	#DIV/0!	0	0	0	0	0	0	0	0	0	0	0	0	0	0	0	0	0	0	0	0	0	0	0	0	0	0	0	0	0	0	0	0	0	0	0	0	0	0	0	0
Bradi1g46796	Bradi1g46796.1	GT family 31 [CAZy]	not expressed	not expressed	not expressed	0	#DIV/0!	0	0	0	0	0	0	0	0	0	0	0	0	0	0	0	0	0	0	0	0	0	0	0	0	0	0	0	0	0	0	0	0	0	0	0	0	0	0	0	0
Bradi1g47190	Bradi1g47190.1	hydroxycinnamoyl-coA shikimate transf. (HCT) [PMN]	not expressed	not expressed	not expressed	0	#DIV/0!	0	0	0	0	0	0	0	0	0	0	0	0	0	0	0	0	0	0	0	0	0	0	0	0	0	0	0	0	0	0	0	0	0	0	0	0	0	0	0	0
Bradi1g76927	Bradi1g76927.2	GT family 31 [CAZy]	not expressed	not expressed	not expressed	0	#DIV/0!	0	0	0	0	0	0	0	0	0	0	0	0	0	0	0	0	0	0	0	0	0	0	0	0	0	0	0	0	0	0	0	0	0	0	0	0	0	0	0	0
Bradi1g78280	Bradi1g78280.1	GT47 family [CAZy]	not expressed	not expressed	not expressed	0	#DIV/0!	0	0	0	0	0	0	0	0	0	0	0	0	0	0	0	0	0	0	0	0	0	0	0	0	0	0	0	0	0	0	0	0	0	0	0	0	0	0	0	0
Bradi2g02280	Bradi2g02280.1	GT family [identified Nikolovski et al. 2012]	not expressed	not expressed	not expressed	0	#DIV/0!	0	0	0	0	0	0	0	0	0	0	0	0	0	0	0	0	0	0	0	0	0	0	0	0	0	0	0	0	0	0	0	0	0	0	0	0	0	0	0	0
Bradi2g03380	Bradi2g03380.1	GT2 family [ortho OsCslD5]	not expressed	not expressed	not expressed	0	#DIV/0!	0	0	0	0	0	0	0	0	0	0	0	0	0	0	0	0	0	0	0	0	0	0	0	0	0	0	0	0	0	0	0	0	0	0	0	0	0	0	0	0
Bradi2g24320	Bradi2g24320.1	Extensins family [Panther]	not expressed	not expressed	not expressed	0	#DIV/0!	0	0	0	0	0	0	0	0	0	0	0	0	0	0	0	0	0	0	0	0	0	0	0	0	0	0	0	0	0	0	0	0	0	0	0	0	0	0	0	0
Bradi2g44880	Bradi2g44880.1	GT family 47 [CAZy]	not expressed	not expressed	not expressed	0	#DIV/0!	0	0	0	0	0	0	0	0	0	0	0	0	0	0	0	0	0	0	0	0	0	0	0	0	0	0	0	0	0	0	0	0	0	0	0	0	0	0	0	0
Bradi2g60770	Bradi2g60770.1	GT2 family [ortho OsCslA6]	not expressed	not expressed	not expressed	0	#DIV/0!	0	0	0	0	0	0	0	0	0	0	0	0	0	0	0	0	0	0	0	0	0	0	0	0	0	0	0	0	0	0	0	0	0	0	0	0	0	0	0	0
Bradi3g10580	Bradi3g10580.2	Cinnamyl alcohol dehydrogenase (CAD) [PMN]	not expressed	not expressed	not expressed	0	#DIV/0!	0	0	0	0	0	0	0	0	0	0	0	0	0	0	0	0	0	0	0	0	0	0	0	0	0	0	0	0	0	0	0	0	0	0	0	0	0	0	0	0
Bradi3g28020	Bradi3g28020.1	GT family 47 [CAZy]	not expressed	not expressed	not expressed	0	#DIV/0!	0	0	0	0	0	0	0	0	0	0	0	0	0	0	0	0	0	0	0	0	0	0	0	0	0	0	0	0	0	0	0	0	0	0	0	0	0	0	0	0
Bradi3g32032	Bradi3g32032.1	GT family 31 [CAZy]	not expressed	not expressed	not expressed	0	#DIV/0!	0	0	0	0	0	0	0	0	0	0	0	0	0	0	0	0	0	0	0	0	0	0	0	0	0	0	0	0	0	0	0	0	0	0	0	0	0	0	0	0
Bradi3g35225	Bradi3g35225.1	Extensins family [Panther]	not expressed	not expressed	not expressed	0	#DIV/0!	0	0	0	0	0	0	0	0	0	0	0	0	0	0	0	0	0	0	0	0	0	0	0	0	0	0	0	0	0	0	0	0	0	0	0	0	0	0	0	0
Bradi3g60370	Bradi3g60370.1	Extensins family [Panther]	not expressed	not expressed	not expressed	0	#DIV/0!	0	0	0	0	0	0	0	0	0	0	0	0	0	0	0	0	0	0	0	0	0	0	0	0	0	0	0	0	0	0	0	0	0	0	0	0	0	0	0	0
Bradi4g13697	Bradi4g13697.2	GT family 37 [CAZy]	not expressed	not expressed	not expressed	0	#DIV/0!	0	0	0	0	0	0	0	0	0	0	0	0	0	0	0	0	0	0	0	0	0	0	0	0	0	0	0	0	0	0	0	0	0	0	0	0	0	0	0	0
Bradi4g16710	Bradi4g16710.1	GT family 31 [CAZy]	not expressed	not expressed	not expressed	0	#DIV/0!	0	0	0	0	0	0	0	0	0	0	0	0	0	0	0	0	0	0	0	0	0	0	0	0	0	0	0	0	0	0	0	0	0	0	0	0	0	0	0	0
Bradi4g21920	Bradi4g21920.1	BdBAHD12p1	not expressed	not expressed	not expressed	0	#DIV/0!	0	0	0	0	0	0	0	0	0	0	0	0	0	0	0	0	0	0	0	0	0	0	0	0	0	0	0	0	0	0	0	0	0	0	0	0	0	0	0	0
Bradi4g34530	Bradi4g34530.1	GT family 77 [CAZy]	not expressed	not expressed	not expressed	0	#DIV/0!	0	0	0	0	0	0	0	0	0	0	0	0	0	0	0	0	0	0	0	0	0	0	0	0	0	0	0	0	0	0	0	0	0	0	0	0	0	0	0	0
Bradi4g34561	Bradi4g34561.1	GT27R family [identified Nikolovski et al. 2012]	not expressed	not expressed	not expressed	0	#DIV/0!	0	0	0	0	0	0	0	0	0	0	0	0	0	0	0	0	0	0	0	0	0	0	0	0	0	0	0	0	0	0	0	0	0	0	0	0	0	0	0	0
Bradi4g38970	Bradi4g38970.1	GT2 family [ortho OsCslA1]	not expressed	not expressed	not expressed	0	#DIV/0!	0	0	0	0	0	0	0	0	0	0	0	0	0	0	0	0	0	0	0	0	0	0	0	0	0	0	0	0	0	0	0	0	0	0	0	0	0	0	0	0
Bradi4g41110	Bradi4g41110.1	Expansins family [Panther]	not expressed	not expressed	not expressed	0	#DIV/0!	0	0	0	0	0	0	0	0	0	0	0	0	0	0	0	0	0	0	0	0	0	0	0	0	0	0	0	0	0	0	0	0	0	0	0	0	0	0	0	0
Bradi4g41117	Bradi4g41117.1	Expansins family [Panther]	not expressed	not expressed	not expressed	0	#DIV/0!	0	0	0	0	0	0	0	0	0	0	0	0	0	0	0	0	0	0	0	0	0	0	0	0	0	0	0	0	0	0	0	0	0	0	0	0	0	0	0	0
Bradi5g01770	Bradi5g01770.1	BdBAHD12p3	not expressed	not expressed	not expressed	0	#DIV/0!	0	0	0	0	0	0	0	0	0	0	0	0	0	0	0	0	0	0	0	0	0	0	0	0	0	0	0	0	0	0	0	0	0	0	0	0	0	0	0	0
Bradi5g04120	Bradi5g04120.1	Expansins family [Panther]	not expressed	not expressed	not expressed	0	#DIV/0!	0	0	0	0	0	0	0	0	0	0	0	0	0	0	0	0	0	0	0	0	0	0	0	0	0	0	0	0	0	0	0	0	0	0	0	0	0	0	0	0
Bradi5g09480	Bradi5g09480.1	Extensins family [Panther]	not expressed	not expressed	not expressed	0	#DIV/0!	0	0	0	0	0	0	0	0	0	0	0	0	0	0	0	0	0	0	0	0	0	0	0	0	0	0	0	0	0	0	0	0	0	0	0	0	0	0	0	0
Bradi5g27680	Bradi5g27680.1	GT8 family [ortho AtGUX1]	not expressed	not expressed	not expressed	0	#DIV/0!	0	0	0	0	0	0	0	0	0	0	0	0	0	0	0	0	0	0	0	0	0	0	0	0	0	0	0	0	0	0	0	0	0	0	0	0	0	0	0	0
